# Supplementary material for: Universal promoter scanning by Pol II during transcription initiation in Saccharomyces cerevisiae
Source: Genome Biol. 2020 Jun 2;21:132. doi: 10.1186/s13059-020-02040-0 (PMC7265651; doi:10.1186/s13059-020-02040-0)
Supplement: Supplementary file 4 — Additional file 4. Genomic positions and attributes of promoters analyzed. [file 13059_2020_2040_MOESM4_ESM.xlsx]

## Sheet: Master_Annotation_Columns_6044
Index	Gene	Chromosome	Strand	TATA_Class	TAF1_status	Deleted duplicates
1	ST3634	chrI	-	TATA-less	TAF1-enriched	No
2	ST3637	chrI	-	TATA-less	TAF1-enriched	No
3	CUT001	chrI	+	TATA-less	TAF1-depleted	No
4	CUT437	chrI	-	TATA-less	TAF1-enriched	No
5	orphan	chrI	-	TATA-less	TAF1-enriched	No
6	ST3640	chrI	-	TATA-less	TAF1-enriched	No
7	orphan	chrI	+	TATA-less	TAF1-enriched	No
8	CUT438	chrI	-	TATA-less	TAF1-enriched	No
9	YAL060W	chrI	+	TATA-containing	TAF1-depleted	No
10	CUT439	chrI	-	TATA-containing	TAF1-enriched	No
11	YAL058W	chrI	+	TATA-less	TAF1-enriched	No
12	YAL056W	chrI	+	TATA-less	TAF1-enriched	No
13	ST0010	chrI	+	TATA-less	TAF1-enriched	No
14	YAL053W	chrI	+	TATA-less	TAF1-depleted	No
15	YAL051W	chrI	+	TATA-less	TAF1-enriched	No
16	YAL049C	chrI	-	TATA-less	TAF1-enriched	No
17	YAL047C	chrI	-	TATA-containing	TAF1-enriched	No
18	YAL046C	chrI	-	TATA-containing	TAF1-enriched	No
19	YAL044C	chrI	-	TATA-containing	TAF1-depleted	No
20	YAL043C	chrI	-	TATA-less	TAF1-enriched	No
21	YAL042W	chrI	+	TATA-less	TAF1-enriched	No
22	YAL041W	chrI	+	TATA-less	TAF1-enriched	No
23	orphan	chrI	-	TATA-less	TAF1-enriched	Yes
24	YAL040C	chrI	-	TATA-containing	TAF1-depleted	No
25	YAL039C	chrI	-	TATA-less	TAF1-enriched	No
26	YAL038W	chrI	+	TATA-less	TAF1-depleted	No
27	YAL036C	chrI	-	TATA-less	TAF1-enriched	No
28	YAL035W	chrI	+	TATA-less	TAF1-enriched	No
29	YAL034W-A	chrI	+	TATA-less	TAF1-enriched	No
30	YAL032C	chrI	-	TATA-less	TAF1-enriched	No
31	YAL031C	chrI	-	TATA-less	TAF1-depleted	No
32	YAL029C	chrI	-	TATA-less	TAF1-enriched	No
33	YAL028W	chrI	+	TATA-less	TAF1-enriched	No
34	YAL027W	chrI	+	TATA-containing	TAF1-enriched	No
35	YAL026C	chrI	-	TATA-less	TAF1-enriched	No
36	YAL025C	chrI	-	TATA-less	TAF1-enriched	No
37	YAL024C	chrI	-	TATA-less	TAF1-enriched	No
38	YAL023C	chrI	-	TATA-less	TAF1-enriched	No
39	YAL022C	chrI	-	TATA-less	TAF1-enriched	No
40	YAL021C	chrI	-	TATA-less	TAF1-enriched	No
41	YAL020C	chrI	-	TATA-less	TAF1-depleted	No
42	YAL019W	chrI	+	TATA-less	TAF1-enriched	No
43	YAL014C	chrI	-	TATA-less	TAF1-enriched	No
44	YAL013W	chrI	+	TATA-less	TAF1-enriched	No
45	YAL012W	chrI	+	TATA-less	TAF1-depleted	No
46	YAL011W	chrI	+	TATA-less	TAF1-enriched	No
47	YAL010C	chrI	-	TATA-less	TAF1-enriched	No
48	YAL008W	chrI	+	TATA-less	TAF1-enriched	No
49	YAL007C	chrI	-	TATA-less	TAF1-enriched	No
50	tP(UGG)A	chrI	-	TATA-containing	-	No
51	YAL005C	chrI	-	TATA-containing	TAF1-depleted	No
52	YAL003W	chrI	+	TATA-less	TAF1-depleted	No
53	YAL002W	chrI	+	TATA-less	TAF1-enriched	No
54	orphan	chrI	-	TATA-less	TAF1-enriched	No
55	CUT441	chrI	-	TATA-less	TAF1-enriched	No
56	YAR002W	chrI	+	TATA-less	TAF1-enriched	No
57	YAR002C-A	chrI	-	TATA-less	TAF1-enriched	No
58	YAR003W	chrI	+	TATA-containing	TAF1-enriched	No
59	YAR007C	chrI	-	TATA-less	TAF1-enriched	No
60	tA(UGC)A	chrI	+	TATA-less	-	No
61	YAR014C	chrI	-	TATA-less	TAF1-enriched	No
62	YAR015W	chrI	+	TATA-containing	TAF1-depleted	No
63	YAR018C	chrI	-	TATA-less	TAF1-enriched	No
64	YAR019C	chrI	-	TATA-less	TAF1-enriched	No
65	tL(CAA)A	chrI	+	TATA-less	-	No
66	orphan	chrI	+	TATA-less	TAF1-enriched	No
67	tS(AGA)A	chrI	-	TATA-less	-	No
68	orphan	chrI	+	TATA-less	TAF1-enriched	No
69	YAR028W	chrI	+	TATA-less	TAF1-enriched	No
70	YAR033W	chrI	+	TATA-less	TAF1-enriched	No
71	YAR042W	chrI	+	TATA-less	TAF1-enriched	No
72	ST0047	chrI	+	TATA-less	TAF1-enriched	No
73	orphan	chrI	+	TATA-less	TAF1-enriched	No
74	orphan	chrI	+	TATA-containing	TAF1-enriched	No
75	YAR073W	chrI	+	TATA-containing	TAF1-depleted	No
76	tL(UAA)B1	chrII	+	TATA-less	-	No
77	YBL107C	chrII	-	TATA-containing	TAF1-enriched	No
78	YBL105C	chrII	-	TATA-less	TAF1-enriched	No
79	YBL104C	chrII	-	TATA-less	TAF1-enriched	No
80	YBL103C	chrII	-	TATA-less	TAF1-enriched	No
81	YBL102W	chrII	+	TATA-less	TAF1-depleted	No
82	YBL100W-C	chrII	+	TATA-less	TAF1-enriched	No
83	tF(GAA)B	chrII	-	TATA-less	-	No
84	YBL099W	chrII	+	TATA-less	TAF1-enriched	No
85	YBL097W	chrII	+	TATA-less	TAF1-enriched	No
86	YBL095W	chrII	+	TATA-less	TAF1-enriched	No
87	YBL093C	chrII	-	TATA-less	TAF1-enriched	No
88	YBL092W	chrII	+	TATA-less	TAF1-enriched	No
89	YBL091C-A	chrII	-	TATA-containing	TAF1-enriched	No
90	YBL090W	chrII	+	TATA-less	TAF1-enriched	No
91	YBL088C	chrII	-	TATA-less	TAF1-enriched	No
92	YBL087C	chrII	-	TATA-less	TAF1-enriched	No
93	YBL085W	chrII	+	TATA-less	TAF1-enriched	No
94	YBL084C	chrII	-	TATA-less	TAF1-enriched	No
95	YBL082C	chrII	-	TATA-less	TAF1-enriched	No
96	YBL081W	chrII	+	TATA-less	TAF1-enriched	No
97	YBL080C	chrII	-	TATA-less	TAF1-enriched	No
98	orphan	chrII	+	TATA-less	TAF1-enriched	No
99	YBL079W	chrII	+	TATA-less	TAF1-enriched	No
100	YBL078C	chrII	-	TATA-less	TAF1-enriched	No
101	YBL076C	chrII	-	TATA-less	TAF1-enriched	No
102	YBL074C	chrII	-	TATA-less	TAF1-enriched	No
103	YBL072C	chrII	-	TATA-less	TAF1-enriched	No
104	YBL071W-A	chrII	+	TATA-less	TAF1-enriched	No
105	YBL069W	chrII	+	TATA-containing	TAF1-enriched	No
106	YBL068W	chrII	+	TATA-less	TAF1-enriched	No
107	YBL067C	chrII	-	TATA-less	TAF1-enriched	No
108	orphan	chrII	-	TATA-containing	TAF1-enriched	No
109	YBL064C	chrII	-	TATA-containing	TAF1-depleted	No
110	YBL063W	chrII	+	TATA-less	TAF1-enriched	No
111	YBL061C	chrII	-	TATA-less	TAF1-enriched	No
112	YBL059W	chrII	+	TATA-less	TAF1-depleted	No
113	orphan	chrII	-	TATA-less	TAF1-enriched	No
114	YBL058W	chrII	+	TATA-containing	TAF1-enriched	No
115	YBL057C	chrII	-	TATA-less	TAF1-enriched	No
116	YBL056W	chrII	+	TATA-less	TAF1-enriched	No
117	YBL055C	chrII	-	TATA-less	TAF1-depleted	No
118	YBL054W	chrII	+	TATA-less	TAF1-enriched	No
119	YBL051C	chrII	-	TATA-less	TAF1-enriched	No
120	YBL050W	chrII	+	TATA-less	TAF1-enriched	No
121	ST3710	chrII	-	TATA-less	TAF1-enriched	No
122	YBL047C	chrII	-	TATA-less	TAF1-enriched	No
123	YBL046W	chrII	+	TATA-less	TAF1-enriched	No
124	YBL045C	chrII	-	TATA-less	TAF1-enriched	No
125	YBL042C	chrII	-	TATA-containing	TAF1-depleted	No
126	YBL041W	chrII	+	TATA-less	TAF1-enriched	No
127	YBL040C	chrII	-	TATA-less	TAF1-enriched	No
128	YBL039W-B	chrII	+	TATA-less	TAF1-enriched	No
129	YBL039C	chrII	-	TATA-less	TAF1-enriched	No
130	YBL038W	chrII	+	TATA-less	TAF1-enriched	No
131	YBL037W	chrII	+	TATA-less	TAF1-depleted	No
132	YBL036C	chrII	-	TATA-less	TAF1-enriched	No
133	YBL035C	chrII	-	TATA-containing	TAF1-enriched	No
134	YBL034C	chrII	-	TATA-less	TAF1-depleted	No
135	YBL033C	chrII	-	TATA-containing	TAF1-enriched	No
136	YBL032W	chrII	+	TATA-less	TAF1-enriched	No
137	YBL031W	chrII	+	TATA-less	TAF1-enriched	No
138	YBL030C	chrII	-	TATA-containing	TAF1-depleted	No
139	YBL029C-A	chrII	-	TATA-less	TAF1-depleted	No
140	YBL029W	chrII	+	TATA-containing	TAF1-depleted	No
141	ST3723	chrII	-	TATA-less	TAF1-enriched	No
142	YBL028C	chrII	-	TATA-less	TAF1-enriched	No
143	YBL027W	chrII	+	TATA-less	TAF1-depleted	No
144	ST3726	chrII	-	TATA-less	TAF1-enriched	No
145	YBL026W	chrII	+	TATA-less	TAF1-enriched	No
146	YBL025W	chrII	+	TATA-less	TAF1-enriched	No
147	YBL024W	chrII	+	TATA-less	TAF1-enriched	No
148	YBL021C	chrII	-	TATA-less	TAF1-enriched	No
149	YBL020W	chrII	+	TATA-less	TAF1-enriched	No
150	YBL018C	chrII	-	TATA-less	TAF1-enriched	No
151	YBL017C	chrII	-	TATA-less	TAF1-enriched	No
152	YBL016W	chrII	+	TATA-containing	TAF1-depleted	No
153	YBL015W	chrII	+	TATA-containing	TAF1-depleted	No
154	YBL014C	chrII	-	TATA-less	TAF1-enriched	No
155	YBL013W	chrII	+	TATA-less	TAF1-enriched	No
156	YBL011W	chrII	+	TATA-less	TAF1-enriched	No
157	YBL010C	chrII	-	TATA-less	TAF1-enriched	No
158	YBL009W	chrII	+	TATA-less	TAF1-enriched	No
159	YBL008W	chrII	+	TATA-less	TAF1-enriched	No
160	YBL007C	chrII	-	TATA-containing	TAF1-enriched	No
161	YBL006C	chrII	-	TATA-less	TAF1-enriched	No
162	YBL005W	chrII	+	TATA-less	TAF1-enriched	No
163	orphan	chrII	-	TATA-less	TAF1-enriched	No
164	tS(AGA)B	chrII	+	TATA-less	-	No
165	YBL004W	chrII	+	TATA-less	TAF1-enriched	No
166	YBL003C	chrII	-	TATA-containing	TAF1-depleted	No
167	ST3737	chrII	-	TATA-less	TAF1-enriched	No
168	YBL002W	chrII	+	TATA-containing	TAF1-depleted	No
169	ST0101	chrII	+	TATA-less	TAF1-enriched	No
170	YBR001C	chrII	-	TATA-containing	TAF1-depleted	No
171	YBR002C	chrII	-	TATA-less	TAF1-enriched	No
172	YBR003W	chrII	+	TATA-less	TAF1-enriched	No
173	YBR005W	chrII	+	TATA-less	TAF1-depleted	No
174	ST3742	chrII	-	TATA-containing	TAF1-enriched	No
175	YBR007C	chrII	-	TATA-less	TAF1-depleted	No
176	YBR008C	chrII	-	TATA-less	TAF1-enriched	No
177	CUT009	chrII	+	TATA-containing	TAF1-depleted	No
178	YBR009C	chrII	-	TATA-containing	TAF1-depleted	No
179	orphan	chrII	+	TATA-less	TAF1-enriched	No
180	YBR010W	chrII	+	TATA-containing	TAF1-depleted	No
181	YBR011C	chrII	-	TATA-less	TAF1-enriched	No
182	orphan	chrII	-	TATA-less	TAF1-enriched	No
183	YBR014C	chrII	-	TATA-less	TAF1-depleted	No
184	YBR015C	chrII	-	TATA-less	TAF1-enriched	No
185	YBR016W	chrII	+	TATA-containing	TAF1-enriched	No
186	YBR017C	chrII	-	TATA-less	TAF1-enriched	No
187	ST0112	chrII	+	TATA-less	TAF1-enriched	No
188	CUT445	chrII	-	TATA-less	TAF1-enriched	No
189	YBR021W	chrII	+	TATA-less	TAF1-enriched	No
190	YBR022W	chrII	+	TATA-less	TAF1-depleted	No
191	YBR023C	chrII	-	TATA-less	TAF1-enriched	No
192	orphan	chrII	-	TATA-containing	TAF1-enriched	No
193	YBR024W	chrII	+	TATA-less	TAF1-enriched	No
194	orphan	chrII	-	TATA-less	TAF1-enriched	No
195	YBR025C	chrII	-	TATA-less	TAF1-enriched	No
196	orphan	chrII	+	TATA-less	TAF1-enriched	No
197	YBR026C	chrII	-	TATA-less	TAF1-depleted	No
198	YBR028C	chrII	-	TATA-less	TAF1-enriched	No
199	YBR029C	chrII	-	TATA-less	TAF1-enriched	No
200	orphan	chrII	+	TATA-less	TAF1-enriched	No
201	YBR030W	chrII	+	TATA-less	TAF1-enriched	No
202	CUT446	chrII	-	TATA-less	TAF1-enriched	No
203	YBR031W	chrII	+	TATA-containing	TAF1-depleted	No
204	YBR034C	chrII	-	TATA-containing	TAF1-depleted	No
205	CUT011	chrII	+	TATA-containing	TAF1-enriched	No
206	YBR035C	chrII	-	TATA-less	TAF1-enriched	No
207	orphan	chrII	-	TATA-containing	TAF1-depleted	No
208	orphan	chrII	+	TATA-less	TAF1-enriched	No
209	YBR036C	chrII	-	TATA-less	TAF1-enriched	No
210	YBR037C	chrII	-	TATA-less	TAF1-enriched	No
211	YBR038W	chrII	+	TATA-less	TAF1-enriched	No
212	YBR039W	chrII	+	TATA-less	TAF1-enriched	No
213	YBR042C	chrII	-	TATA-less	TAF1-enriched	No
214	YBR043C	chrII	-	TATA-less	TAF1-enriched	No
215	ANT014	chrII	+	TATA-less	TAF1-enriched	No
216	tV(UAC)B	chrII	+	TATA-less	-	No
217	orphan	chrII	+	TATA-less	TAF1-enriched	No
218	YBR046C	chrII	-	TATA-less	TAF1-enriched	No
219	YBR048W	chrII	+	TATA-less	TAF1-enriched	No
220	YBR049C	chrII	-	TATA-less	TAF1-enriched	No
221	orphan	chrII	+	TATA-less	TAF1-enriched	No
222	orphan	chrII	-	TATA-less	TAF1-enriched	No
223	YBR052C	chrII	-	TATA-less	TAF1-depleted	No
224	YBR053C	chrII	-	TATA-less	TAF1-enriched	No
225	CUT448	chrII	-	TATA-less	TAF1-enriched	Yes
226	orphan	chrII	-	TATA-less	TAF1-enriched	No
227	orphan	chrII	+	TATA-less	TAF1-enriched	No
228	orphan	chrII	+	TATA-less	TAF1-enriched	No
229	orphan	chrII	+	TATA-less	TAF1-enriched	No
230	YBR054W	chrII	+	TATA-containing	TAF1-depleted	No
231	orphan	chrII	-	TATA-less	TAF1-enriched	No
232	YBR055C	chrII	-	TATA-containing	TAF1-enriched	No
233	YBR056W	chrII	+	TATA-less	TAF1-enriched	No
234	tQ(UUG)B	chrII	+	TATA-less	-	No
235	YBR056W-A	chrII	+	TATA-less	TAF1-enriched	No
236	YBR057C	chrII	-	TATA-less	TAF1-enriched	No
237	YBR058C-A	chrII	-	TATA-less	TAF1-enriched	No
238	YBR059C	chrII	-	TATA-less	TAF1-enriched	No
239	CUT018	chrII	+	TATA-less	TAF1-enriched	No
240	YBR060C	chrII	-	TATA-less	TAF1-depleted	No
241	ST0138	chrII	+	TATA-less	TAF1-enriched	No
242	YBR061C	chrII	-	TATA-less	TAF1-enriched	No
243	YBR062C	chrII	-	TATA-less	TAF1-enriched	No
244	YBR065C	chrII	-	TATA-less	TAF1-enriched	No
245	CUT020	chrII	+	TATA-less	TAF1-enriched	No
246	YBR066C	chrII	-	TATA-containing	TAF1-enriched	No
247	orphan	chrII	-	TATA-less	TAF1-enriched	No
248	ST0142	chrII	+	TATA-less	TAF1-enriched	No
249	YBR067C	chrII	-	TATA-containing	TAF1-depleted	No
250	orphan	chrII	+	TATA-less	TAF1-depleted	No
251	orphan	chrII	-	TATA-less	TAF1-enriched	No
252	YBR068C	chrII	-	TATA-containing	TAF1-depleted	No
253	CUT021	chrII	+	TATA-less	TAF1-enriched	No
254	YBR069C	chrII	-	TATA-containing	TAF1-depleted	No
255	CUT022	chrII	+	TATA-less	TAF1-depleted	No
256	YBR070C	chrII	-	TATA-less	TAF1-enriched	No
257	YBR071W	chrII	+	TATA-less	TAF1-depleted	No
258	orphan	chrII	-	TATA-less	TAF1-enriched	No
259	CUT023	chrII	+	TATA-less	TAF1-enriched	No
260	YBR073W	chrII	+	TATA-containing	TAF1-enriched	No
261	YBR074W	chrII	+	TATA-less	TAF1-enriched	No
262	YBR076C-A	chrII	-	TATA-containing	TAF1-enriched	No
263	orphan	chrII	-	TATA-less	TAF1-enriched	No
264	YBR077C	chrII	-	TATA-less	TAF1-depleted	No
265	YBR078W	chrII	+	TATA-less	TAF1-depleted	No
266	orphan	chrII	-	TATA-less	TAF1-enriched	No
267	orphan	chrII	+	TATA-less	TAF1-enriched	No
268	YBR079C	chrII	-	TATA-less	TAF1-enriched	No
269	YBR080C	chrII	-	TATA-less	TAF1-enriched	No
270	YBR081C	chrII	-	TATA-less	TAF1-enriched	No
271	YBR082C	chrII	-	TATA-less	TAF1-enriched	No
272	orphan	chrII	+	TATA-less	TAF1-enriched	No
273	orphan	chrII	+	TATA-less	TAF1-depleted	No
274	CUT453	chrII	-	TATA-less	TAF1-enriched	No
275	YBR083W	chrII	+	TATA-containing	TAF1-depleted	No
276	YBR084W	chrII	+	TATA-less	TAF1-enriched	No
277	YBR084C-A	chrII	-	TATA-less	TAF1-enriched	No
278	YBR085W	chrII	+	TATA-less	TAF1-depleted	No
279	YBR085C-A	chrII	-	TATA-containing	TAF1-enriched	No
280	orphan	chrII	+	TATA-less	TAF1-enriched	No
281	YBR086C	chrII	-	TATA-less	TAF1-depleted	No
282	CUT024	chrII	+	TATA-less	TAF1-enriched	No
283	YBR087W	chrII	+	TATA-less	TAF1-enriched	No
284	YBR088C	chrII	-	TATA-containing	TAF1-depleted	No
285	orphan	chrII	+	TATA-containing	TAF1-enriched	No
286	orphan	chrII	+	TATA-less	TAF1-enriched	No
287	YBR090C	chrII	-	TATA-less	TAF1-enriched	No
288	orphan	chrII	+	TATA-containing	TAF1-enriched	No
289	YBR091C	chrII	-	TATA-less	TAF1-enriched	No
290	YBR092C	chrII	-	TATA-containing	TAF1-depleted	No
291	CUT025	chrII	+	TATA-less	TAF1-enriched	No
292	YBR093C	chrII	-	TATA-containing	TAF1-depleted	No
293	orphan	chrII	+	TATA-less	TAF1-enriched	No
294	YBR095C	chrII	-	TATA-less	TAF1-enriched	No
295	YBR096W	chrII	+	TATA-less	TAF1-enriched	No
296	YBR097W	chrII	+	TATA-less	TAF1-enriched	No
297	YBR101C	chrII	-	TATA-less	TAF1-enriched	No
298	orphan	chrII	+	TATA-less	TAF1-depleted	No
299	YBR102C	chrII	-	TATA-less	TAF1-depleted	No
300	YBR103W	chrII	+	TATA-less	TAF1-enriched	No
301	orphan	chrII	-	TATA-less	TAF1-enriched	No
302	YBR104W	chrII	+	TATA-less	TAF1-depleted	No
303	YBR105C	chrII	-	TATA-containing	TAF1-depleted	No
304	YBR106W	chrII	+	TATA-less	TAF1-enriched	No
305	YBR107C	chrII	-	TATA-less	TAF1-enriched	No
306	YBR108W	chrII	+	TATA-less	TAF1-enriched	No
307	YBR109C	chrII	-	TATA-less	TAF1-enriched	No
308	YBR110W	chrII	+	TATA-less	TAF1-enriched	No
309	YBR111C	chrII	-	TATA-containing	TAF1-depleted	No
310	YBR111W-A	chrII	+	TATA-less	TAF1-enriched	No
311	YBR112C	chrII	-	TATA-less	TAF1-enriched	No
312	YBR114W	chrII	+	TATA-containing	TAF1-enriched	No
313	YBR115C	chrII	-	TATA-containing	TAF1-depleted	No
314	ST0169	chrII	+	TATA-containing	TAF1-enriched	No
315	orphan	chrII	+	TATA-less	TAF1-enriched	No
316	YBR118W	chrII	+	TATA-containing	TAF1-depleted	No
317	YBR119W	chrII	+	TATA-less	TAF1-enriched	No
318	YBR120C	chrII	-	TATA-less	TAF1-enriched	No
319	YBR121C	chrII	-	TATA-less	TAF1-enriched	No
320	YBR122C	chrII	-	TATA-less	TAF1-enriched	No
321	YBR123C	chrII	-	TATA-less	TAF1-enriched	No
322	YBR125C	chrII	-	TATA-containing	TAF1-depleted	No
323	YBR126C	chrII	-	TATA-containing	TAF1-depleted	No
324	YBR126W-A	chrII	+	TATA-less	TAF1-enriched	No
325	YBR127C	chrII	-	TATA-less	TAF1-enriched	No
326	CUT027	chrII	+	TATA-less	TAF1-enriched	No
327	YBR131W	chrII	+	TATA-less	TAF1-enriched	No
328	YBR132C	chrII	-	TATA-containing	TAF1-depleted	No
329	YBR133C	chrII	-	TATA-containing	TAF1-enriched	No
330	YBR135W	chrII	+	TATA-containing	TAF1-enriched	No
331	YBR136W	chrII	+	TATA-less	TAF1-enriched	No
332	YBR137W	chrII	+	TATA-less	TAF1-depleted	No
333	YBR138C	chrII	-	TATA-less	TAF1-enriched	No
334	YBR139W	chrII	+	TATA-containing	TAF1-depleted	No
335	YBR141W-A	chrII	+	TATA-less	TAF1-enriched	No
336	YBR142W	chrII	+	TATA-less	TAF1-enriched	No
337	YBR143C	chrII	-	TATA-less	TAF1-enriched	No
338	ST0182	chrII	+	TATA-less	TAF1-enriched	No
339	orphan	chrII	-	TATA-less	TAF1-enriched	No
340	YBR145W	chrII	+	TATA-containing	TAF1-depleted	No
341	YBR146W	chrII	+	TATA-less	TAF1-enriched	No
342	CUT455	chrII	-	TATA-less	TAF1-enriched	No
343	YBR149W	chrII	+	TATA-containing	TAF1-depleted	No
344	YBR150C	chrII	-	TATA-less	TAF1-enriched	No
345	YBR151W	chrII	+	TATA-less	TAF1-enriched	No
346	YBR152W	chrII	+	TATA-less	TAF1-enriched	No
347	YBR153W	chrII	+	TATA-less	TAF1-enriched	No
348	YBR154C	chrII	-	TATA-containing	TAF1-depleted	No
349	CUT456	chrII	-	TATA-less	TAF1-enriched	No
350	YBR156C	chrII	-	TATA-less	TAF1-enriched	No
351	YBR157C	chrII	-	TATA-containing	TAF1-depleted	No
352	orphan	chrII	-	TATA-less	TAF1-enriched	No
353	orphan	chrII	-	TATA-less	TAF1-enriched	No
354	orphan	chrII	+	TATA-less	TAF1-enriched	No
355	YBR158W	chrII	+	TATA-containing	TAF1-depleted	No
356	YBR159W	chrII	+	TATA-less	TAF1-enriched	No
357	YBR160W	chrII	+	TATA-less	TAF1-enriched	No
358	YBR161W	chrII	+	TATA-less	TAF1-enriched	No
359	YBR162C	chrII	-	TATA-less	TAF1-depleted	No
360	YBR162W-A	chrII	+	TATA-less	TAF1-enriched	No
361	YBR163W	chrII	+	TATA-less	TAF1-enriched	No
362	YBR164C	chrII	-	TATA-containing	TAF1-depleted	No
363	YBR165W	chrII	+	TATA-less	TAF1-enriched	No
364	YBR168W	chrII	+	TATA-less	TAF1-enriched	No
365	CUT029	chrII	+	TATA-less	TAF1-enriched	No
366	YBR172C	chrII	-	TATA-less	TAF1-enriched	No
367	YBR173C	chrII	-	TATA-less	TAF1-enriched	No
368	YBR175W	chrII	+	TATA-less	TAF1-enriched	No
369	YBR176W	chrII	+	TATA-less	TAF1-enriched	No
370	YBR179C	chrII	-	TATA-less	TAF1-enriched	No
371	YBR181C	chrII	-	TATA-less	TAF1-enriched	No
372	YBR183W	chrII	+	TATA-less	TAF1-depleted	No
373	YBR185C	chrII	-	TATA-less	TAF1-enriched	No
374	ST3857	chrII	-	TATA-less	TAF1-enriched	No
375	YBR187W	chrII	+	TATA-less	TAF1-depleted	No
376	YBR189W	chrII	+	TATA-less	TAF1-enriched	No
377	YBR191W	chrII	+	TATA-less	TAF1-enriched	No
378	YBR192W	chrII	+	TATA-less	TAF1-enriched	No
379	orphan	chrII	+	TATA-less	TAF1-enriched	No
380	YBR193C	chrII	-	TATA-less	TAF1-depleted	No
381	YBR195C	chrII	-	TATA-less	TAF1-enriched	No
382	YBR196C	chrII	-	TATA-containing	TAF1-depleted	No
383	CUT030	chrII	+	TATA-less	TAF1-enriched	No
384	orphan	chrII	-	TATA-less	TAF1-enriched	No
385	ANT027	chrII	+	TATA-less	TAF1-enriched	No
386	YBR197C	chrII	-	TATA-less	TAF1-enriched	No
387	YBR198C	chrII	-	TATA-less	TAF1-depleted	No
388	YBR199W	chrII	+	TATA-less	TAF1-enriched	No
389	YBR200W	chrII	+	TATA-less	TAF1-enriched	No
390	YBR201W	chrII	+	TATA-less	TAF1-enriched	No
391	YBR201C-A	chrII	-	TATA-containing	TAF1-enriched	No
392	orphan	chrII	-	TATA-less	TAF1-enriched	No
393	CUT031	chrII	+	TATA-less	TAF1-enriched	No
394	YBR202W	chrII	+	TATA-less	TAF1-depleted	No
395	YBR205W	chrII	+	TATA-less	TAF1-enriched	No
396	orphan	chrII	-	TATA-less	TAF1-enriched	No
397	YBR207W	chrII	+	TATA-less	TAF1-enriched	No
398	YBR208C	chrII	-	TATA-less	TAF1-depleted	No
399	YBR209W	chrII	+	TATA-less	TAF1-enriched	No
400	tC(GCA)B	chrII	-	TATA-less	-	No
401	YBR210W	chrII	+	TATA-less	TAF1-enriched	No
402	YBR211C	chrII	-	TATA-less	TAF1-enriched	No
403	YBR212W	chrII	+	TATA-less	TAF1-enriched	No
404	YBR214W	chrII	+	TATA-less	TAF1-enriched	No
405	YBR215W	chrII	+	TATA-less	TAF1-depleted	No
406	YBR217W	chrII	+	TATA-less	TAF1-enriched	No
407	YBR218C	chrII	-	TATA-less	TAF1-depleted	No
408	CUT033	chrII	+	TATA-less	TAF1-enriched	No
409	YBR220C	chrII	-	TATA-less	TAF1-enriched	No
410	YBR221C	chrII	-	TATA-less	TAF1-enriched	No
411	YBR222C	chrII	-	TATA-containing	TAF1-depleted	No
412	YBR228W	chrII	+	TATA-less	TAF1-enriched	No
413	YBR229C	chrII	-	TATA-less	TAF1-enriched	No
414	YBR230C	chrII	-	TATA-containing	TAF1-enriched	No
415	orphan	chrII	+	TATA-less	TAF1-enriched	No
416	orphan	chrII	-	TATA-containing	TAF1-depleted	No
417	CUT034	chrII	+	TATA-less	TAF1-enriched	No
418	YBR231C	chrII	-	TATA-less	TAF1-enriched	No
419	YBR233W-A	chrII	+	TATA-less	TAF1-enriched	No
420	YBR234C	chrII	-	TATA-less	TAF1-enriched	No
421	YBR236C	chrII	-	TATA-less	TAF1-enriched	No
422	YBR237W	chrII	+	TATA-less	TAF1-enriched	No
423	YBR238C	chrII	-	TATA-less	TAF1-enriched	No
424	ST0237	chrII	+	TATA-less	TAF1-enriched	No
425	orphan	chrII	+	TATA-less	TAF1-enriched	No
426	YBR242W	chrII	+	TATA-containing	TAF1-enriched	No
427	YBR243C	chrII	-	TATA-less	TAF1-enriched	No
428	orphan	chrII	+	TATA-less	TAF1-enriched	No
429	YBR244W	chrII	+	TATA-containing	TAF1-depleted	No
430	YBR246W	chrII	+	TATA-less	TAF1-depleted	No
431	YBR247C	chrII	-	TATA-less	TAF1-depleted	No
432	CUT037	chrII	+	TATA-less	TAF1-enriched	No
433	YBR248C	chrII	-	TATA-less	TAF1-depleted	No
434	YBR249C	chrII	-	TATA-less	TAF1-enriched	No
435	orphan	chrII	+	TATA-less	TAF1-enriched	No
436	YBR251W	chrII	+	TATA-less	TAF1-enriched	No
437	YBR252W	chrII	+	TATA-containing	TAF1-enriched	No
438	orphan	chrII	-	TATA-less	TAF1-enriched	Yes
439	YBR255C-A	chrII	-	TATA-less	TAF1-enriched	No
440	YBR256C	chrII	-	TATA-containing	TAF1-enriched	No
441	YBR257W	chrII	+	TATA-less	TAF1-enriched	No
442	YBR258C	chrII	-	TATA-less	TAF1-enriched	No
443	YBR261C	chrII	-	TATA-less	TAF1-enriched	No
444	YBR262C	chrII	-	TATA-containing	TAF1-enriched	No
445	YBR264C	chrII	-	TATA-less	TAF1-enriched	No
446	YBR265W	chrII	+	TATA-less	TAF1-enriched	No
447	YBR267W	chrII	+	TATA-less	TAF1-enriched	No
448	YBR268W	chrII	+	TATA-less	TAF1-enriched	No
449	YBR269C	chrII	-	TATA-less	TAF1-enriched	No
450	YBR271W	chrII	+	TATA-less	TAF1-enriched	No
451	YBR272C	chrII	-	TATA-containing	TAF1-enriched	No
452	YBR275C	chrII	-	TATA-less	TAF1-enriched	No
453	orphan	chrII	-	TATA-less	TAF1-enriched	No
454	YBR279W	chrII	+	TATA-less	TAF1-enriched	No
455	orphan	chrII	-	TATA-containing	TAF1-enriched	No
456	YBR281C	chrII	-	TATA-less	TAF1-enriched	No
457	YBR282W	chrII	+	TATA-less	TAF1-depleted	No
458	YBR283C	chrII	-	TATA-less	TAF1-depleted	No
459	orphan	chrII	+	TATA-less	TAF1-depleted	No
460	YBR284W	chrII	+	TATA-less	TAF1-enriched	No
461	YBR286W	chrII	+	TATA-containing	TAF1-depleted	No
462	YBR287W	chrII	+	TATA-containing	TAF1-depleted	No
463	YBR289W	chrII	+	TATA-less	TAF1-enriched	No
464	YBR290W	chrII	+	TATA-containing	TAF1-enriched	No
465	YBR291C	chrII	-	TATA-less	TAF1-enriched	No
466	CUT039	chrII	+	TATA-containing	TAF1-enriched	No
467	ST0269	chrII	+	TATA-less	TAF1-enriched	No
468	orphan	chrII	+	TATA-less	TAF1-enriched	No
469	orphan	chrII	-	TATA-containing	TAF1-enriched	No
470	ST3913	chrII	-	TATA-less	TAF1-enriched	No
471	YBR293W	chrII	+	TATA-less	TAF1-enriched	No
472	orphan	chrII	-	TATA-less	TAF1-enriched	No
473	ST3914	chrII	-	TATA-less	TAF1-enriched	No
474	YBR295W	chrII	+	TATA-containing	TAF1-enriched	No
475	YBR296C	chrII	-	TATA-containing	TAF1-depleted	No
476	YBR297W	chrII	+	TATA-less	TAF1-enriched	No
477	YBR298C	chrII	-	TATA-containing	TAF1-enriched	No
478	orphan	chrII	-	TATA-containing	TAF1-enriched	No
479	orphan	chrII	+	TATA-containing	TAF1-enriched	No
480	YCL064C	chrIII	-	TATA-containing	TAF1-depleted	No
481	YCL063W	chrIII	+	TATA-less	TAF1-enriched	No
482	YCL061C	chrIII	-	TATA-less	TAF1-enriched	No
483	orphan	chrIII	-	TATA-containing	TAF1-enriched	No
484	YCL059C	chrIII	-	TATA-less	TAF1-depleted	No
485	YCL058W-A	chrIII	+	TATA-less	TAF1-enriched	No
486	YCL057C-A	chrIII	-	TATA-less	TAF1-enriched	No
487	YCL057W	chrIII	+	TATA-less	TAF1-enriched	No
488	YCL056C	chrIII	-	TATA-less	TAF1-depleted	No
489	YCL055W	chrIII	+	TATA-less	TAF1-depleted	No
490	CUT460	chrIII	-	TATA-containing	TAF1-enriched	No
491	orphan	chrIII	-	TATA-less	TAF1-enriched	Yes
492	orphan	chrIII	+	TATA-less	TAF1-enriched	No
493	CUT461	chrIII	-	TATA-less	TAF1-depleted	No
494	CUT462	chrIII	-	TATA-containing	TAF1-enriched	No
495	YCL054W	chrIII	+	TATA-less	TAF1-enriched	No
496	YCL051W	chrIII	+	TATA-less	TAF1-enriched	No
497	YCL050C	chrIII	-	TATA-less	TAF1-enriched	No
498	CUT040	chrIII	+	TATA-less	TAF1-enriched	No
499	YCL049C	chrIII	-	TATA-less	TAF1-enriched	No
500	YCL047C	chrIII	-	TATA-less	TAF1-enriched	No
501	YCL045C	chrIII	-	TATA-containing	TAF1-enriched	No
502	YCL044C	chrIII	-	TATA-less	TAF1-enriched	No
503	YCL043C	chrIII	-	TATA-containing	TAF1-enriched	No
504	YCL040W	chrIII	+	TATA-containing	TAF1-depleted	No
505	YCL039W	chrIII	+	TATA-less	TAF1-enriched	No
506	YCL038C	chrIII	-	TATA-less	TAF1-enriched	No
507	YCL037C	chrIII	-	TATA-less	TAF1-enriched	No
508	YCL036W	chrIII	+	TATA-less	TAF1-enriched	No
509	YCL035C	chrIII	-	TATA-containing	TAF1-depleted	No
510	YCL034W	chrIII	+	TATA-containing	TAF1-enriched	No
511	YCL032W	chrIII	+	TATA-less	TAF1-enriched	No
512	YCL031C	chrIII	-	TATA-less	TAF1-enriched	No
513	YCL030C	chrIII	-	TATA-less	TAF1-depleted	No
514	CUT041	chrIII	+	TATA-less	TAF1-enriched	No
515	YCL029C	chrIII	-	TATA-less	TAF1-enriched	No
516	YCL027W	chrIII	+	TATA-less	TAF1-depleted	No
517	orphan	chrIII	+	TATA-less	TAF1-enriched	No
518	YCL025C	chrIII	-	TATA-containing	TAF1-depleted	No
519	orphan	chrIII	-	TATA-less	TAF1-enriched	No
520	YCL024W	chrIII	+	TATA-less	TAF1-enriched	No
521	orphan	chrIII	-	TATA-less	TAF1-enriched	No
522	YCL017C	chrIII	-	TATA-less	TAF1-enriched	No
523	YCL016C	chrIII	-	TATA-less	TAF1-enriched	No
524	YCL014W	chrIII	+	TATA-less	TAF1-enriched	No
525	YCL011C	chrIII	-	TATA-less	TAF1-enriched	No
526	YCL010C	chrIII	-	TATA-less	TAF1-enriched	No
527	YCL009C	chrIII	-	TATA-less	TAF1-enriched	No
528	CUT042	chrIII	+	TATA-less	TAF1-enriched	No
529	YCL008C	chrIII	-	TATA-less	TAF1-depleted	No
530	orphan	chrIII	+	TATA-less	TAF1-enriched	No
531	YCL005W	chrIII	+	TATA-less	TAF1-enriched	No
532	orphan	chrIII	+	TATA-less	TAF1-enriched	No
533	YCL001W	chrIII	+	TATA-less	TAF1-enriched	No
534	ST3953	chrIII	-	TATA-less	TAF1-enriched	No
535	YCR002C	chrIII	-	TATA-less	TAF1-enriched	No
536	YCR003W	chrIII	+	TATA-less	TAF1-enriched	No
537	orphan	chrIII	+	TATA-less	TAF1-enriched	No
538	YCR004C	chrIII	-	TATA-containing	TAF1-enriched	No
539	orphan	chrIII	+	TATA-containing	TAF1-enriched	No
540	YCR005C	chrIII	-	TATA-containing	TAF1-depleted	No
541	ST0304	chrIII	+	TATA-less	TAF1-enriched	No
542	orphan	chrIII	+	TATA-less	TAF1-enriched	No
543	orphan	chrIII	-	TATA-less	TAF1-enriched	No
544	YCR007C	chrIII	-	TATA-less	TAF1-enriched	No
545	YCR008W	chrIII	+	TATA-containing	TAF1-depleted	No
546	YCR009C	chrIII	-	TATA-less	TAF1-enriched	No
547	CUT044	chrIII	+	TATA-less	TAF1-enriched	No
548	YCR011C	chrIII	-	TATA-less	TAF1-enriched	No
549	YCR012W	chrIII	+	TATA-containing	TAF1-depleted	No
550	YCR013C	chrIII	-	TATA-less	TAF1-enriched	No
551	CUT045	chrIII	+	TATA-less	TAF1-enriched	No
552	YCR015C	chrIII	-	TATA-less	TAF1-enriched	No
553	orphan	chrIII	+	TATA-containing	TAF1-depleted	No
554	tG(GCC)C	chrIII	+	TATA-less	-	No
555	YCR016W	chrIII	+	TATA-less	TAF1-enriched	No
556	YCR017C	chrIII	-	TATA-less	TAF1-enriched	No
557	CUT465	chrIII	-	TATA-less	TAF1-enriched	Yes
558	orphan	chrIII	-	TATA-less	TAF1-enriched	No
559	orphan	chrIII	+	TATA-less	TAF1-enriched	No
560	YCR019W	chrIII	+	TATA-less	TAF1-enriched	No
561	YCR021C	chrIII	-	TATA-containing	TAF1-depleted	No
562	YCR022C	chrIII	-	TATA-less	TAF1-enriched	No
563	orphan	chrIII	+	TATA-less	TAF1-enriched	No
564	YCR023C	chrIII	-	TATA-less	TAF1-enriched	No
565	YCR024C-A	chrIII	-	TATA-containing	TAF1-depleted	No
566	orphan	chrIII	-	TATA-less	TAF1-enriched	No
567	YCR026C	chrIII	-	TATA-containing	TAF1-enriched	No
568	YCR027C	chrIII	-	TATA-less	TAF1-depleted	No
569	tQ(UUG)C	chrIII	+	TATA-less	-	No
570	orphan	chrIII	-	TATA-less	TAF1-enriched	No
571	YCR028C	chrIII	-	TATA-containing	TAF1-enriched	No
572	orphan	chrIII	-	TATA-containing	TAF1-enriched	No
573	YCR028C-A	chrIII	-	TATA-less	TAF1-enriched	No
574	YCR030C	chrIII	-	TATA-less	TAF1-enriched	No
575	ST3981	chrIII	-	TATA-less	TAF1-depleted	No
576	YCR031C	chrIII	-	TATA-less	TAF1-enriched	No
577	orphan	chrIII	-	TATA-less	TAF1-depleted	No
578	CUT048	chrIII	+	TATA-less	TAF1-enriched	No
579	orphan	chrIII	-	TATA-less	TAF1-enriched	No
580	YCR033W	chrIII	+	TATA-less	TAF1-enriched	No
581	YCR034W	chrIII	+	TATA-less	TAF1-enriched	No
582	YCR035C	chrIII	-	TATA-less	TAF1-enriched	No
583	YCR036W	chrIII	+	TATA-less	TAF1-enriched	No
584	YCR037C	chrIII	-	TATA-less	TAF1-enriched	No
585	orphan	chrIII	+	TATA-less	TAF1-enriched	No
586	ST0323	chrIII	+	TATA-less	TAF1-enriched	No
587	YCR042C	chrIII	-	TATA-less	TAF1-enriched	No
588	YCR043C	chrIII	-	TATA-less	TAF1-enriched	No
589	YCR044C	chrIII	-	TATA-less	TAF1-enriched	No
590	YCR045C	chrIII	-	TATA-less	TAF1-enriched	No
591	YCR046C	chrIII	-	TATA-less	TAF1-enriched	No
592	YCR047C	chrIII	-	TATA-less	TAF1-enriched	No
593	YCR048W	chrIII	+	TATA-less	TAF1-enriched	No
594	YCR051W	chrIII	+	TATA-less	TAF1-enriched	No
595	YCR052W	chrIII	+	TATA-less	TAF1-enriched	No
596	YCR053W	chrIII	+	TATA-less	TAF1-enriched	No
597	YCR054C	chrIII	-	TATA-less	TAF1-enriched	No
598	YCR057C	chrIII	-	TATA-less	TAF1-enriched	No
599	ST0331	chrIII	+	TATA-less	TAF1-enriched	No
600	YCR060W	chrIII	+	TATA-containing	TAF1-enriched	No
601	YCR061W	chrIII	+	TATA-less	TAF1-enriched	No
602	tS(CGA)C	chrIII	+	TATA-less	-	No
603	YCR063W	chrIII	+	TATA-less	TAF1-enriched	No
604	YCR064C	chrIII	-	TATA-less	TAF1-enriched	No
605	YCR065W	chrIII	+	TATA-less	TAF1-depleted	No
606	YCR066W	chrIII	+	TATA-less	TAF1-enriched	No
607	YCR067C	chrIII	-	TATA-containing	TAF1-enriched	No
608	YCR068W	chrIII	+	TATA-less	TAF1-enriched	No
609	CUT467	chrIII	-	TATA-less	TAF1-enriched	No
610	YCR069W	chrIII	+	TATA-less	TAF1-enriched	No
611	YCR071C	chrIII	-	TATA-less	TAF1-enriched	No
612	YCR072C	chrIII	-	TATA-containing	TAF1-enriched	No
613	ST0339	chrIII	+	TATA-less	TAF1-enriched	No
614	YCR073C	chrIII	-	TATA-less	TAF1-enriched	No
615	YCR073W-A	chrIII	+	TATA-less	TAF1-enriched	No
616	YCR075C	chrIII	-	TATA-less	TAF1-depleted	No
617	orphan	chrIII	-	TATA-containing	TAF1-enriched	No
618	YCR077C	chrIII	-	TATA-less	TAF1-enriched	No
619	YCR079W	chrIII	+	TATA-less	TAF1-enriched	No
620	YCR081W	chrIII	+	TATA-less	TAF1-enriched	No
621	YCR082W	chrIII	+	TATA-less	TAF1-enriched	No
622	YCR083W	chrIII	+	TATA-less	TAF1-enriched	No
623	YCR084C	chrIII	-	TATA-less	TAF1-enriched	No
624	YCR086W	chrIII	+	TATA-less	TAF1-enriched	No
625	YCR087C-A	chrIII	-	TATA-less	TAF1-enriched	No
626	YCR088W	chrIII	+	TATA-less	TAF1-enriched	No
627	YCR089W	chrIII	+	TATA-less	TAF1-depleted	No
628	YCR090C	chrIII	-	TATA-less	TAF1-enriched	No
629	YCR092C	chrIII	-	TATA-less	TAF1-enriched	No
630	YCR093W	chrIII	+	TATA-less	TAF1-enriched	No
631	YCR094W	chrIII	+	TATA-less	TAF1-enriched	No
632	YCR095C	chrIII	-	TATA-less	TAF1-enriched	No
633	YCR095W-A	chrIII	+	TATA-less	TAF1-enriched	No
634	YCR097W	chrIII	+	TATA-less	TAF1-enriched	No
635	orphan	chrIII	-	TATA-less	TAF1-enriched	No
636	YCR106W	chrIII	+	TATA-less	TAF1-enriched	No
637	orphan	chrIV	-	TATA-less	TAF1-enriched	No
638	YDL241W	chrIV	+	TATA-less	TAF1-enriched	No
639	orphan	chrIV	-	TATA-containing	TAF1-enriched	No
640	CUT468	chrIV	-	TATA-less	TAF1-enriched	No
641	YDL240W	chrIV	+	TATA-less	TAF1-enriched	No
642	YDL236W	chrIV	+	TATA-less	TAF1-enriched	No
643	YDL235C	chrIV	-	TATA-less	TAF1-depleted	No
644	orphan	chrIV	+	TATA-less	TAF1-enriched	No
645	YDL232W	chrIV	+	TATA-less	TAF1-enriched	No
646	YDL231C	chrIV	-	TATA-less	TAF1-enriched	No
647	YDL230W	chrIV	+	TATA-less	TAF1-enriched	No
648	YDL229W	chrIV	+	TATA-containing	TAF1-depleted	No
649	YDL227C	chrIV	-	TATA-less	TAF1-enriched	No
650	orphan	chrIV	+	TATA-less	TAF1-enriched	No
651	orphan	chrIV	+	TATA-containing	TAF1-enriched	No
652	YDL226C	chrIV	-	TATA-less	TAF1-enriched	No
653	YDL225W	chrIV	+	TATA-less	TAF1-enriched	No
654	YDL224C	chrIV	-	TATA-less	TAF1-enriched	No
655	YDL219W	chrIV	+	TATA-less	TAF1-enriched	No
656	CUT470	chrIV	-	TATA-less	TAF1-enriched	No
657	YDL217C	chrIV	-	TATA-less	TAF1-enriched	No
658	orphan	chrIV	-	TATA-less	TAF1-enriched	No
659	orphan	chrIV	-	TATA-less	TAF1-enriched	No
660	CUT050	chrIV	+	TATA-less	TAF1-enriched	No
661	YDL215C	chrIV	-	TATA-less	TAF1-enriched	No
662	orphan	chrIV	+	TATA-less	TAF1-enriched	No
663	YDL213C	chrIV	-	TATA-less	TAF1-enriched	No
664	YDL212W	chrIV	+	TATA-containing	TAF1-enriched	No
665	ST0370	chrIV	+	TATA-less	TAF1-enriched	No
666	tG(GCC)D1	chrIV	-	TATA-less	-	No
667	YDL209C	chrIV	-	TATA-less	TAF1-enriched	No
668	YDL208W	chrIV	+	TATA-less	TAF1-enriched	No
669	YDL207W	chrIV	+	TATA-less	TAF1-enriched	No
670	YDL205C	chrIV	-	TATA-containing	TAF1-enriched	No
671	YDL204W	chrIV	+	TATA-less	TAF1-enriched	No
672	YDL203C	chrIV	-	TATA-less	TAF1-enriched	No
673	YDL202W	chrIV	+	TATA-less	TAF1-enriched	No
674	CUT472	chrIV	-	TATA-less	TAF1-enriched	No
675	YDL201W	chrIV	+	TATA-less	TAF1-enriched	No
676	YDL198C	chrIV	-	TATA-less	TAF1-depleted	No
677	YDL196W	chrIV	+	TATA-less	TAF1-enriched	No
678	YDL197C	chrIV	-	TATA-less	TAF1-enriched	No
679	YDL194W	chrIV	+	TATA-less	TAF1-enriched	No
680	YDL193W	chrIV	+	TATA-less	TAF1-depleted	No
681	CUT473	chrIV	-	TATA-less	TAF1-enriched	No
682	YDL192W	chrIV	+	TATA-less	TAF1-enriched	No
683	YDL191W	chrIV	+	TATA-less	TAF1-enriched	No
684	orphan	chrIV	-	TATA-less	TAF1-enriched	No
685	YDL190C	chrIV	-	TATA-less	TAF1-enriched	No
686	YDL189W	chrIV	+	TATA-less	TAF1-enriched	No
687	YDL188C	chrIV	-	TATA-less	TAF1-enriched	No
688	orphan	chrIV	-	TATA-less	TAF1-enriched	No
689	YDL185W	chrIV	+	TATA-less	TAF1-enriched	No
690	YDL184C	chrIV	-	TATA-less	TAF1-enriched	No
691	orphan	chrIV	+	TATA-less	TAF1-enriched	No
692	CUT474	chrIV	-	TATA-less	TAF1-enriched	No
693	YDL182W	chrIV	+	TATA-containing	TAF1-depleted	No
694	CUT475	chrIV	-	TATA-less	TAF1-enriched	No
695	YDL181W	chrIV	+	TATA-less	TAF1-depleted	No
696	YDL180W	chrIV	+	TATA-less	TAF1-depleted	No
697	YDL179W	chrIV	+	TATA-less	TAF1-depleted	No
698	CUT476	chrIV	-	TATA-less	TAF1-enriched	No
699	YDL178W	chrIV	+	TATA-less	TAF1-enriched	No
700	YDL177C	chrIV	-	TATA-less	TAF1-depleted	No
701	YDL176W	chrIV	+	TATA-less	TAF1-enriched	No
702	YDL175C	chrIV	-	TATA-less	TAF1-depleted	No
703	YDL174C	chrIV	-	TATA-containing	TAF1-enriched	No
704	YDL173W	chrIV	+	TATA-less	TAF1-enriched	No
705	YDL172C	chrIV	-	TATA-less	TAF1-enriched	No
706	YDL171C	chrIV	-	TATA-less	TAF1-enriched	No
707	YDL170W	chrIV	+	TATA-less	TAF1-enriched	No
708	YDL168W	chrIV	+	TATA-less	TAF1-depleted	No
709	YDL167C	chrIV	-	TATA-less	TAF1-enriched	No
710	CUT051	chrIV	+	TATA-containing	TAF1-enriched	No
711	YDL166C	chrIV	-	TATA-containing	TAF1-enriched	No
712	YDL164C	chrIV	-	TATA-less	TAF1-enriched	No
713	YDL161W	chrIV	+	TATA-less	TAF1-enriched	No
714	YDL160C-A	chrIV	-	TATA-less	TAF1-enriched	No
715	YDL160C	chrIV	-	TATA-less	TAF1-enriched	No
716	YDL159W	chrIV	+	TATA-less	TAF1-enriched	No
717	YDL157C	chrIV	-	TATA-less	TAF1-enriched	No
718	YDL156W	chrIV	+	TATA-less	TAF1-enriched	No
719	YDL155W	chrIV	+	TATA-less	TAF1-enriched	No
720	orphan	chrIV	-	TATA-less	TAF1-enriched	No
721	orphan	chrIV	+	TATA-less	TAF1-enriched	No
722	YDL153C	chrIV	-	TATA-containing	TAF1-enriched	No
723	YDL150W	chrIV	+	TATA-less	TAF1-enriched	No
724	YDL148C	chrIV	-	TATA-less	TAF1-enriched	No
725	YDL147W	chrIV	+	TATA-less	TAF1-enriched	No
726	YDL146W	chrIV	+	TATA-less	TAF1-enriched	No
727	YDL145C	chrIV	-	TATA-less	TAF1-enriched	No
728	YDL144C	chrIV	-	TATA-less	TAF1-enriched	No
729	YDL143W	chrIV	+	TATA-less	TAF1-enriched	No
730	YDL141W	chrIV	+	TATA-less	TAF1-enriched	No
731	orphan	chrIV	-	TATA-less	TAF1-enriched	No
732	YDL139C	chrIV	-	TATA-less	TAF1-enriched	No
733	YDL138W	chrIV	+	TATA-less	TAF1-depleted	No
734	CUT479	chrIV	-	TATA-containing	TAF1-enriched	No
735	orphan	chrIV	+	TATA-less	TAF1-depleted	Yes
736	orphan	chrIV	+	TATA-less	TAF1-enriched	No
737	ANT109	chrIV	-	TATA-less	TAF1-depleted	No
738	YDL136W	chrIV	+	TATA-less	TAF1-enriched	No
739	orphan	chrIV	+	TATA-less	TAF1-enriched	Yes
740	YDL135C	chrIV	-	TATA-less	TAF1-enriched	No
741	orphan	chrIV	+	TATA-less	TAF1-depleted	No
742	YDL133C-A	chrIV	-	TATA-containing	TAF1-enriched	No
743	YDL131W	chrIV	+	TATA-containing	TAF1-depleted	No
744	YDL130W-A	chrIV	+	TATA-less	TAF1-enriched	No
745	YDL130W	chrIV	+	TATA-less	TAF1-enriched	No
746	orphan	chrIV	-	TATA-less	TAF1-enriched	No
747	YDL129W	chrIV	+	TATA-less	TAF1-enriched	No
748	YDL128W	chrIV	+	TATA-less	TAF1-enriched	No
749	ANT110	chrIV	-	TATA-less	TAF1-enriched	No
750	orphan	chrIV	+	TATA-less	TAF1-enriched	No
751	YDL127W	chrIV	+	TATA-containing	TAF1-depleted	No
752	YDL126C	chrIV	-	TATA-less	TAF1-enriched	No
753	orphan	chrIV	-	TATA-less	TAF1-enriched	No
754	YDL125C	chrIV	-	TATA-less	TAF1-depleted	No
755	YDL124W	chrIV	+	TATA-containing	TAF1-depleted	No
756	orphan	chrIV	+	TATA-containing	TAF1-enriched	No
757	YDL123W	chrIV	+	TATA-containing	TAF1-enriched	No
758	YDL121C	chrIV	-	TATA-less	TAF1-enriched	No
759	YDL120W	chrIV	+	TATA-less	TAF1-enriched	No
760	YDL119C	chrIV	-	TATA-less	TAF1-enriched	No
761	CUT481	chrIV	-	TATA-less	TAF1-enriched	No
762	YDL117W	chrIV	+	TATA-less	TAF1-depleted	No
763	YDL116W	chrIV	+	TATA-less	TAF1-enriched	No
764	YDL115C	chrIV	-	TATA-less	TAF1-enriched	No
765	YDL112W	chrIV	+	TATA-less	TAF1-enriched	No
766	YDL111C	chrIV	-	TATA-less	TAF1-enriched	No
767	orphan	chrIV	+	TATA-less	TAF1-enriched	No
768	YDL110C	chrIV	-	TATA-containing	TAF1-depleted	No
769	YDL108W	chrIV	+	TATA-less	TAF1-enriched	No
770	YDL106C	chrIV	-	TATA-less	TAF1-enriched	No
771	YDL105W	chrIV	+	TATA-less	TAF1-enriched	No
772	YDL104C	chrIV	-	TATA-less	TAF1-depleted	No
773	YDL103C	chrIV	-	TATA-less	TAF1-depleted	No
774	YDL102W	chrIV	+	TATA-less	TAF1-enriched	No
775	YDL101C	chrIV	-	TATA-less	TAF1-enriched	No
776	orphan	chrIV	+	TATA-less	TAF1-enriched	No
777	YDL100C	chrIV	-	TATA-less	TAF1-enriched	No
778	YDL097C	chrIV	-	TATA-less	TAF1-enriched	No
779	YDL095W	chrIV	+	TATA-less	TAF1-enriched	No
780	YDL093W	chrIV	+	TATA-less	TAF1-enriched	No
781	CUT482	chrIV	-	TATA-less	TAF1-enriched	No
782	YDL092W	chrIV	+	TATA-less	TAF1-enriched	No
783	YDL091C	chrIV	-	TATA-less	TAF1-enriched	No
784	YDL089W	chrIV	+	TATA-less	TAF1-enriched	No
785	YDL088C	chrIV	-	TATA-less	TAF1-depleted	No
786	YDL087C	chrIV	-	TATA-less	TAF1-enriched	No
787	YDL086W	chrIV	+	TATA-containing	TAF1-enriched	No
788	YDL086C-A	chrIV	-	TATA-less	TAF1-enriched	No
789	YDL085C-A	chrIV	-	TATA-less	TAF1-enriched	No
790	CUT483	chrIV	-	TATA-containing	TAF1-enriched	No
791	YDL084W	chrIV	+	TATA-less	TAF1-enriched	No
792	YDL083C	chrIV	-	TATA-less	TAF1-enriched	No
793	YDL082W	chrIV	+	TATA-less	TAF1-enriched	No
794	YDL081C	chrIV	-	TATA-less	TAF1-enriched	No
795	CUT054	chrIV	+	TATA-less	TAF1-depleted	No
796	YDL080C	chrIV	-	TATA-less	TAF1-depleted	No
797	ST0443	chrIV	+	TATA-less	TAF1-enriched	No
798	YDL078C	chrIV	-	TATA-containing	TAF1-enriched	No
799	YDL077C	chrIV	-	TATA-less	TAF1-enriched	No
800	YDL075W	chrIV	+	TATA-less	TAF1-enriched	No
801	orphan	chrIV	+	TATA-less	TAF1-depleted	No
802	ST0447	chrIV	+	TATA-containing	TAF1-depleted	No
803	YDL074C	chrIV	-	TATA-less	TAF1-enriched	No
804	YDL073W	chrIV	+	TATA-less	TAF1-enriched	No
805	YDL072C	chrIV	-	TATA-less	TAF1-enriched	No
806	ST0450	chrIV	+	TATA-less	TAF1-enriched	No
807	YDL070W	chrIV	+	TATA-containing	TAF1-depleted	No
808	YDL067C	chrIV	-	TATA-less	TAF1-enriched	No
809	YDL066W	chrIV	+	TATA-less	TAF1-enriched	No
810	YDL065C	chrIV	-	TATA-less	TAF1-enriched	No
811	YDL063C	chrIV	-	TATA-less	TAF1-enriched	No
812	YDL061C	chrIV	-	TATA-less	TAF1-enriched	No
813	YDL060W	chrIV	+	TATA-less	TAF1-enriched	No
814	YDL059C	chrIV	-	TATA-less	TAF1-enriched	No
815	YDL058W	chrIV	+	TATA-less	TAF1-enriched	No
816	YDL057W	chrIV	+	TATA-less	TAF1-enriched	No
817	CUT487	chrIV	-	TATA-less	TAF1-enriched	No
818	YDL056W	chrIV	+	TATA-less	TAF1-enriched	No
819	YDL055C	chrIV	-	TATA-containing	TAF1-depleted	No
820	orphan	chrIV	-	TATA-less	TAF1-enriched	No
821	orphan	chrIV	+	TATA-less	TAF1-enriched	No
822	YDL054C	chrIV	-	TATA-less	TAF1-enriched	No
823	YDL053C	chrIV	-	TATA-containing	TAF1-depleted	No
824	YDL052C	chrIV	-	TATA-less	TAF1-enriched	No
825	YDL051W	chrIV	+	TATA-less	TAF1-enriched	No
826	YDL049C	chrIV	-	TATA-less	TAF1-depleted	No
827	orphan	chrIV	-	TATA-less	TAF1-enriched	No
828	CUT489	chrIV	-	TATA-less	TAF1-enriched	No
829	orphan	chrIV	+	TATA-less	TAF1-enriched	No
830	YDL047W	chrIV	+	TATA-less	TAF1-enriched	No
831	YDL046W	chrIV	+	TATA-containing	TAF1-enriched	No
832	ST4129	chrIV	-	TATA-containing	TAF1-enriched	No
833	YDL045W-A	chrIV	+	TATA-containing	TAF1-enriched	No
834	YDL045C	chrIV	-	TATA-less	TAF1-enriched	No
835	orphan	chrIV	-	TATA-less	TAF1-enriched	No
836	YDL043C	chrIV	-	TATA-less	TAF1-enriched	No
837	YDL042C	chrIV	-	TATA-less	TAF1-enriched	No
838	YDL040C	chrIV	-	TATA-less	TAF1-enriched	No
839	ST0462	chrIV	+	TATA-less	TAF1-enriched	No
840	YDL037C	chrIV	-	TATA-less	TAF1-enriched	No
841	orphan	chrIV	+	TATA-less	TAF1-enriched	No
842	YDL036C	chrIV	-	TATA-less	TAF1-enriched	No
843	YDL035C	chrIV	-	TATA-less	TAF1-enriched	No
844	YDL033C	chrIV	-	TATA-less	TAF1-enriched	No
845	YDL031W	chrIV	+	TATA-less	TAF1-enriched	No
846	YDL030W	chrIV	+	TATA-less	TAF1-enriched	No
847	YDL029W	chrIV	+	TATA-less	TAF1-enriched	No
848	YDL028C	chrIV	-	TATA-less	TAF1-enriched	No
849	YDL027C	chrIV	-	TATA-less	TAF1-enriched	No
850	YDL025W-A	chrIV	+	TATA-containing	TAF1-enriched	No
851	YDL025C	chrIV	-	TATA-less	TAF1-enriched	No
852	ST0466	chrIV	+	TATA-less	TAF1-enriched	No
853	orphan	chrIV	-	TATA-containing	TAF1-depleted	No
854	orphan	chrIV	-	TATA-less	TAF1-enriched	No
855	YDL022W	chrIV	+	TATA-containing	TAF1-depleted	No
856	CUT491	chrIV	-	TATA-less	TAF1-enriched	No
857	YDL020C	chrIV	-	TATA-containing	TAF1-enriched	No
858	CUT057	chrIV	+	TATA-less	TAF1-enriched	No
859	YDL019C	chrIV	-	TATA-less	TAF1-enriched	No
860	YDL018C	chrIV	-	TATA-less	TAF1-depleted	No
861	CUT059	chrIV	+	TATA-containing	TAF1-enriched	No
862	YDL017W	chrIV	+	TATA-less	TAF1-enriched	No
863	YDL015C	chrIV	-	TATA-less	TAF1-enriched	No
864	CUT492	chrIV	-	TATA-less	TAF1-enriched	No
865	YDL013W	chrIV	+	TATA-less	TAF1-enriched	No
866	YDL012C	chrIV	-	TATA-containing	TAF1-enriched	No
867	orphan	chrIV	-	TATA-less	TAF1-enriched	No
868	orphan	chrIV	-	TATA-less	TAF1-depleted	No
869	YDL010W	chrIV	+	TATA-less	TAF1-depleted	No
870	YDL008W	chrIV	+	TATA-less	TAF1-enriched	No
871	ST4152	chrIV	-	TATA-less	TAF1-enriched	No
872	tT(AGU)D	chrIV	-	TATA-less	-	No
873	YDL007W	chrIV	+	TATA-less	TAF1-enriched	No
874	YDL006W	chrIV	+	TATA-less	TAF1-depleted	No
875	YDL005C	chrIV	-	TATA-less	TAF1-depleted	No
876	YDL004W	chrIV	+	TATA-less	TAF1-enriched	No
877	orphan	chrIV	-	TATA-less	TAF1-enriched	No
878	ST4154	chrIV	-	TATA-less	TAF1-depleted	No
879	YDL003W	chrIV	+	TATA-containing	TAF1-depleted	No
880	YDL002C	chrIV	-	TATA-less	TAF1-enriched	No
881	YDL001W	chrIV	+	TATA-less	TAF1-enriched	No
882	YDR001C	chrIV	-	TATA-containing	TAF1-depleted	No
883	YDR002W	chrIV	+	TATA-less	TAF1-enriched	No
884	YDR003W	chrIV	+	TATA-less	TAF1-depleted	No
885	YDR004W	chrIV	+	TATA-less	TAF1-enriched	No
886	YDR005C	chrIV	-	TATA-less	TAF1-depleted	No
887	YDR006C	chrIV	-	TATA-less	TAF1-enriched	No
888	YDR007W	chrIV	+	TATA-containing	TAF1-depleted	No
889	orphan	chrIV	+	TATA-less	TAF1-enriched	No
890	YDR011W	chrIV	+	TATA-less	TAF1-depleted	No
891	YDR012W	chrIV	+	TATA-less	TAF1-depleted	No
892	YDR013W	chrIV	+	TATA-less	TAF1-enriched	No
893	YDR016C	chrIV	-	TATA-less	TAF1-enriched	No
894	orphan	chrIV	+	TATA-less	TAF1-enriched	No
895	orphan	chrIV	+	TATA-less	TAF1-enriched	No
896	CUT062	chrIV	+	TATA-less	TAF1-enriched	No
897	YDR019C	chrIV	-	TATA-containing	TAF1-enriched	No
898	YDR020C	chrIV	-	TATA-less	TAF1-depleted	No
899	YDR022C	chrIV	-	TATA-less	TAF1-enriched	No
900	tV(UAC)D	chrIV	+	TATA-less	-	No
901	ST4168	chrIV	-	TATA-containing	TAF1-enriched	No
902	YDR023W	chrIV	+	TATA-containing	TAF1-enriched	No
903	YDR025W	chrIV	+	TATA-less	TAF1-enriched	No
904	YDR027C	chrIV	-	TATA-less	TAF1-enriched	No
905	YDR028C	chrIV	-	TATA-less	TAF1-enriched	No
906	CUT064	chrIV	+	TATA-less	TAF1-enriched	No
907	YDR032C	chrIV	-	TATA-containing	TAF1-depleted	No
908	orphan	chrIV	+	TATA-less	TAF1-enriched	No
909	ST0505	chrIV	+	TATA-less	TAF1-enriched	No
910	YDR033W	chrIV	+	TATA-containing	TAF1-depleted	No
911	YDR034C	chrIV	-	TATA-less	TAF1-enriched	No
912	orphan	chrIV	+	TATA-less	TAF1-depleted	No
913	orphan	chrIV	-	TATA-less	TAF1-enriched	No
914	tL(UAA)D	chrIV	+	TATA-less	-	No
915	orphan	chrIV	+	TATA-less	TAF1-enriched	No
916	tQ(UUG)D1	chrIV	+	TATA-less	-	No
917	YDR035W	chrIV	+	TATA-less	TAF1-depleted	No
918	YDR036C	chrIV	-	TATA-less	TAF1-enriched	No
919	YDR037W	chrIV	+	TATA-containing	TAF1-enriched	No
920	YDR041W	chrIV	+	TATA-less	TAF1-enriched	No
921	orphan	chrIV	-	TATA-containing	TAF1-enriched	No
922	ST0511	chrIV	+	TATA-less	TAF1-enriched	No
923	CUT065	chrIV	+	TATA-containing	TAF1-enriched	No
924	YDR043C	chrIV	-	TATA-containing	TAF1-depleted	No
925	ST0513	chrIV	+	TATA-less	TAF1-enriched	No
926	orphan	chrIV	-	TATA-less	TAF1-enriched	No
927	YDR044W	chrIV	+	TATA-containing	TAF1-depleted	No
928	YDR045C	chrIV	-	TATA-less	TAF1-enriched	No
929	YDR046C	chrIV	-	TATA-less	TAF1-depleted	No
930	orphan	chrIV	+	TATA-less	TAF1-depleted	No
931	YDR047W	chrIV	+	TATA-less	TAF1-enriched	No
932	YDR049W	chrIV	+	TATA-less	TAF1-enriched	No
933	CUT496	chrIV	-	TATA-containing	TAF1-depleted	No
934	orphan	chrIV	-	TATA-less	TAF1-enriched	Yes
935	YDR050C	chrIV	-	TATA-less	TAF1-depleted	No
936	ST0517	chrIV	+	TATA-less	TAF1-enriched	No
937	YDR051C	chrIV	-	TATA-less	TAF1-enriched	No
938	YDR052C	chrIV	-	TATA-less	TAF1-enriched	No
939	YDR054C	chrIV	-	TATA-less	TAF1-enriched	No
940	orphan	chrIV	+	TATA-less	TAF1-enriched	No
941	CUT066	chrIV	+	TATA-less	TAF1-enriched	No
942	YDR055W	chrIV	+	TATA-containing	TAF1-depleted	No
943	YDR056C	chrIV	-	TATA-containing	TAF1-enriched	No
944	YDR057W	chrIV	+	TATA-less	TAF1-enriched	No
945	tR(UCU)D	chrIV	+	TATA-less	-	No
946	YDR059C	chrIV	-	TATA-containing	TAF1-enriched	No
947	YDR061W	chrIV	+	TATA-less	TAF1-enriched	No
948	ST4195	chrIV	-	TATA-less	TAF1-enriched	No
949	YDR062W	chrIV	+	TATA-less	TAF1-enriched	No
950	CUT499	chrIV	-	TATA-less	TAF1-enriched	No
951	YDR064W	chrIV	+	TATA-less	TAF1-enriched	No
952	YDR068W	chrIV	+	TATA-less	TAF1-enriched	No
953	YDR069C	chrIV	-	TATA-less	TAF1-enriched	No
954	CUT067	chrIV	+	TATA-less	TAF1-enriched	No
955	YDR071C	chrIV	-	TATA-less	TAF1-depleted	No
956	YDR072C	chrIV	-	TATA-containing	TAF1-depleted	No
957	YDR073W	chrIV	+	TATA-containing	TAF1-depleted	No
958	ST4203	chrIV	-	TATA-less	TAF1-enriched	No
959	YDR074W	chrIV	+	TATA-less	TAF1-depleted	No
960	YDR075W	chrIV	+	TATA-less	TAF1-enriched	No
961	YDR076W	chrIV	+	TATA-less	TAF1-enriched	No
962	orphan	chrIV	-	TATA-less	TAF1-enriched	No
963	YDR077W	chrIV	+	TATA-containing	TAF1-depleted	No
964	YDR078C	chrIV	-	TATA-less	TAF1-depleted	No
965	YDR080W	chrIV	+	TATA-less	TAF1-depleted	No
966	YDR081C	chrIV	-	TATA-less	TAF1-enriched	No
967	YDR082W	chrIV	+	TATA-less	TAF1-enriched	No
968	YDR083W	chrIV	+	TATA-less	TAF1-depleted	No
969	YDR084C	chrIV	-	TATA-less	TAF1-depleted	No
970	YDR086C	chrIV	-	TATA-less	TAF1-depleted	No
971	ANT080	chrIV	+	TATA-less	TAF1-enriched	No
972	YDR087C	chrIV	-	TATA-less	TAF1-depleted	No
973	YDR088C	chrIV	-	TATA-containing	TAF1-enriched	No
974	ST4216	chrIV	-	TATA-less	TAF1-enriched	No
975	YDR089W	chrIV	+	TATA-less	TAF1-enriched	No
976	YDR090C	chrIV	-	TATA-containing	TAF1-depleted	No
977	YDR091C	chrIV	-	TATA-less	TAF1-enriched	No
978	orphan	chrIV	-	TATA-less	TAF1-enriched	No
979	CUT503	chrIV	-	TATA-less	TAF1-enriched	No
980	YDR093W	chrIV	+	TATA-less	TAF1-enriched	No
981	YDR095C	chrIV	-	TATA-less	TAF1-enriched	No
982	YDR097C	chrIV	-	TATA-less	TAF1-enriched	No
983	YDR098C	chrIV	-	TATA-less	TAF1-enriched	No
984	orphan	chrIV	+	TATA-containing	TAF1-enriched	No
985	YDR100W	chrIV	+	TATA-less	TAF1-enriched	No
986	YDR101C	chrIV	-	TATA-less	TAF1-enriched	No
987	orphan	chrIV	+	TATA-less	TAF1-enriched	No
988	YDR103W	chrIV	+	TATA-less	TAF1-enriched	No
989	YDR104C	chrIV	-	TATA-less	TAF1-enriched	No
990	orphan	chrIV	-	TATA-less	TAF1-enriched	No
991	YDR110W	chrIV	+	TATA-less	TAF1-enriched	No
992	YDR111C	chrIV	-	TATA-less	TAF1-depleted	No
993	YDR113C	chrIV	-	TATA-less	TAF1-enriched	No
994	YDR115W	chrIV	+	TATA-less	TAF1-enriched	No
995	YDR116C	chrIV	-	TATA-less	TAF1-enriched	No
996	YDR117C	chrIV	-	TATA-less	TAF1-enriched	No
997	YDR118W	chrIV	+	TATA-less	TAF1-enriched	No
998	CUT504	chrIV	-	TATA-less	TAF1-depleted	No
999	YDR119W	chrIV	+	TATA-less	TAF1-enriched	No
1000	CUT505	chrIV	-	TATA-less	TAF1-enriched	No
1001	YDR120C	chrIV	-	TATA-less	TAF1-enriched	No
1002	YDR121W	chrIV	+	TATA-less	TAF1-depleted	No
1003	YDR123C	chrIV	-	TATA-less	TAF1-enriched	No
1004	orphan	chrIV	+	TATA-less	TAF1-enriched	No
1005	YDR126W	chrIV	+	TATA-containing	TAF1-enriched	No
1006	CUT507	chrIV	-	TATA-containing	TAF1-enriched	No
1007	YDR127W	chrIV	+	TATA-less	TAF1-enriched	No
1008	YDR128W	chrIV	+	TATA-less	TAF1-enriched	No
1009	YDR129C	chrIV	-	TATA-less	TAF1-enriched	No
1010	YDR130C	chrIV	-	TATA-less	TAF1-depleted	No
1011	orphan	chrIV	+	TATA-less	TAF1-enriched	No
1012	YDR131C	chrIV	-	TATA-less	TAF1-enriched	No
1013	YDR132C	chrIV	-	TATA-less	TAF1-enriched	No
1014	YDR134C	chrIV	-	TATA-containing	TAF1-depleted	No
1015	YDR135C	chrIV	-	TATA-containing	TAF1-enriched	No
1016	CUT069	chrIV	+	TATA-containing	TAF1-enriched	No
1017	YDR137W	chrIV	+	TATA-less	TAF1-enriched	No
1018	YDR138W	chrIV	+	TATA-less	TAF1-enriched	No
1019	YDR140W	chrIV	+	TATA-containing	TAF1-enriched	No
1020	YDR141C	chrIV	-	TATA-less	TAF1-enriched	No
1021	YDR142C	chrIV	-	TATA-less	TAF1-depleted	No
1022	YDR143C	chrIV	-	TATA-less	TAF1-depleted	No
1023	YDR144C	chrIV	-	TATA-less	TAF1-depleted	No
1024	YDR145W	chrIV	+	TATA-less	TAF1-enriched	No
1025	YDR146C	chrIV	-	TATA-less	TAF1-enriched	No
1026	CUT508	chrIV	-	TATA-less	TAF1-enriched	No
1027	YDR147W	chrIV	+	TATA-less	TAF1-enriched	No
1028	YDR148C	chrIV	-	TATA-less	TAF1-enriched	No
1029	orphan	chrIV	-	TATA-less	TAF1-enriched	No
1030	YDR151C	chrIV	-	TATA-less	TAF1-enriched	No
1031	YDR152W	chrIV	+	TATA-less	TAF1-enriched	No
1032	YDR153C	chrIV	-	TATA-less	TAF1-depleted	No
1033	YDR155C	chrIV	-	TATA-containing	TAF1-depleted	No
1034	YDR156W	chrIV	+	TATA-less	TAF1-enriched	No
1035	YDR157W	chrIV	+	TATA-less	TAF1-enriched	No
1036	YDR158W	chrIV	+	TATA-less	TAF1-depleted	No
1037	YDR159W	chrIV	+	TATA-less	TAF1-enriched	No
1038	YDR160W	chrIV	+	TATA-less	TAF1-enriched	No
1039	YDR161W	chrIV	+	TATA-less	TAF1-enriched	No
1040	YDR162C	chrIV	-	TATA-less	TAF1-depleted	No
1041	YDR163W	chrIV	+	TATA-less	TAF1-enriched	No
1042	YDR164C	chrIV	-	TATA-less	TAF1-enriched	No
1043	CUT513	chrIV	-	TATA-less	TAF1-enriched	No
1044	YDR165W	chrIV	+	TATA-less	TAF1-depleted	No
1045	YDR167W	chrIV	+	TATA-less	TAF1-enriched	No
1046	YDR168W	chrIV	+	TATA-less	TAF1-enriched	No
1047	YDR169C	chrIV	-	TATA-less	TAF1-enriched	No
1048	CUT071	chrIV	+	TATA-less	TAF1-enriched	No
1049	YDR170C	chrIV	-	TATA-less	TAF1-depleted	No
1050	tQ(UUG)D3	chrIV	+	TATA-less	-	No
1051	orphan	chrIV	-	TATA-less	TAF1-enriched	No
1052	YDR171W	chrIV	+	TATA-containing	TAF1-depleted	No
1053	YDR172W	chrIV	+	TATA-less	TAF1-enriched	No
1054	YDR173C	chrIV	-	TATA-less	TAF1-enriched	No
1055	YDR174W	chrIV	+	TATA-less	TAF1-enriched	No
1056	orphan	chrIV	-	TATA-less	TAF1-enriched	No
1057	YDR175C	chrIV	-	TATA-less	TAF1-enriched	No
1058	YDR176W	chrIV	+	TATA-less	TAF1-enriched	No
1059	YDR177W	chrIV	+	TATA-less	TAF1-enriched	No
1060	YDR178W	chrIV	+	TATA-containing	TAF1-enriched	No
1061	YDR180W	chrIV	+	TATA-less	TAF1-enriched	No
1062	YDR184C	chrIV	-	TATA-less	TAF1-enriched	No
1063	ST0592	chrIV	+	TATA-less	TAF1-enriched	No
1064	YDR185C	chrIV	-	TATA-less	TAF1-enriched	No
1065	YDR186C	chrIV	-	TATA-less	TAF1-enriched	No
1066	orphan	chrIV	-	TATA-less	TAF1-depleted	No
1067	orphan	chrIV	-	TATA-less	TAF1-enriched	No
1068	YDR188W	chrIV	+	TATA-less	TAF1-enriched	No
1069	YDR189W	chrIV	+	TATA-less	TAF1-enriched	No
1070	YDR190C	chrIV	-	TATA-less	TAF1-enriched	No
1071	YDR191W	chrIV	+	TATA-less	TAF1-enriched	No
1072	YDR192C	chrIV	-	TATA-less	TAF1-enriched	No
1073	YDR194C	chrIV	-	TATA-containing	TAF1-enriched	No
1074	YDR195W	chrIV	+	TATA-containing	TAF1-enriched	No
1075	YDR196C	chrIV	-	TATA-less	TAF1-depleted	No
1076	YDR197W	chrIV	+	TATA-less	TAF1-enriched	No
1077	YDR198C	chrIV	-	TATA-less	TAF1-enriched	No
1078	YDR200C	chrIV	-	TATA-less	TAF1-enriched	No
1079	YDR205W	chrIV	+	TATA-less	TAF1-enriched	No
1080	YDR206W	chrIV	+	TATA-less	TAF1-enriched	No
1081	YDR207C	chrIV	-	TATA-less	TAF1-enriched	No
1082	YDR208W	chrIV	+	TATA-less	TAF1-enriched	No
1083	YDR210W	chrIV	+	TATA-containing	TAF1-enriched	No
1084	YDR211W	chrIV	+	TATA-containing	TAF1-depleted	No
1085	YDR212W	chrIV	+	TATA-less	TAF1-enriched	No
1086	CUT515	chrIV	-	TATA-less	TAF1-enriched	No
1087	YDR214W	chrIV	+	TATA-less	TAF1-depleted	No
1088	YDR219C	chrIV	-	TATA-less	TAF1-enriched	No
1089	YDR221W	chrIV	+	TATA-less	TAF1-enriched	No
1090	ST4285	chrIV	-	TATA-less	TAF1-enriched	No
1091	YDR222W	chrIV	+	TATA-containing	TAF1-enriched	No
1092	YDR224C	chrIV	-	TATA-containing	TAF1-depleted	No
1093	CUT073	chrIV	+	TATA-less	TAF1-enriched	No
1094	YDR225W	chrIV	+	TATA-containing	TAF1-depleted	No
1095	orphan	chrIV	+	TATA-less	TAF1-depleted	No
1096	YDR226W	chrIV	+	TATA-containing	TAF1-depleted	No
1097	YDR227W	chrIV	+	TATA-less	TAF1-enriched	No
1098	YDR228C	chrIV	-	TATA-less	TAF1-depleted	No
1099	orphan	chrIV	+	TATA-less	TAF1-enriched	No
1100	ST4290	chrIV	-	TATA-containing	TAF1-enriched	No
1101	orphan	chrIV	+	TATA-containing	TAF1-enriched	No
1102	YDR231C	chrIV	-	TATA-less	TAF1-enriched	No
1103	YDR232W	chrIV	+	TATA-less	TAF1-enriched	No
1104	YDR233C	chrIV	-	TATA-containing	TAF1-enriched	No
1105	orphan	chrIV	+	TATA-less	TAF1-enriched	No
1106	YDR234W	chrIV	+	TATA-containing	TAF1-depleted	No
1107	YDR235W	chrIV	+	TATA-less	TAF1-depleted	No
1108	YDR236C	chrIV	-	TATA-less	TAF1-enriched	No
1109	YDR237W	chrIV	+	TATA-less	TAF1-enriched	No
1110	YDR238C	chrIV	-	TATA-less	TAF1-enriched	No
1111	YDR239C	chrIV	-	TATA-less	TAF1-enriched	No
1112	YDR244W	chrIV	+	TATA-containing	TAF1-enriched	No
1113	YDR245W	chrIV	+	TATA-less	TAF1-enriched	No
1114	YDR246W	chrIV	+	TATA-less	TAF1-enriched	No
1115	ANT129	chrIV	-	TATA-less	TAF1-enriched	No
1116	YDR247W	chrIV	+	TATA-less	TAF1-depleted	No
1117	YDR248C	chrIV	-	TATA-containing	TAF1-enriched	No
1118	YDR249C	chrIV	-	TATA-less	TAF1-enriched	No
1119	orphan	chrIV	-	TATA-less	TAF1-enriched	No
1120	YDR251W	chrIV	+	TATA-less	TAF1-enriched	No
1121	YDR252W	chrIV	+	TATA-less	TAF1-enriched	No
1122	YDR253C	chrIV	-	TATA-less	TAF1-enriched	No
1123	YDR254W	chrIV	+	TATA-less	TAF1-enriched	No
1124	YDR255C	chrIV	-	TATA-less	TAF1-enriched	No
1125	YDR257C	chrIV	-	TATA-less	TAF1-enriched	No
1126	YDR258C	chrIV	-	TATA-containing	TAF1-depleted	No
1127	CUT075	chrIV	+	TATA-less	TAF1-enriched	No
1128	orphan	chrIV	+	TATA-less	TAF1-enriched	No
1129	ST0633	chrIV	+	TATA-less	TAF1-enriched	No
1130	YDR260C	chrIV	-	TATA-less	TAF1-enriched	No
1131	YDR261C	chrIV	-	TATA-containing	TAF1-enriched	No
1132	orphan	chrIV	+	TATA-less	TAF1-enriched	No
1133	ST4309	chrIV	-	TATA-containing	TAF1-enriched	No
1134	tG(GCC)D2	chrIV	+	TATA-less	-	No
1135	YDR262W	chrIV	+	TATA-containing	TAF1-depleted	No
1136	YDR264C	chrIV	-	TATA-less	TAF1-enriched	No
1137	YDR265W	chrIV	+	TATA-less	TAF1-enriched	No
1138	YDR266C	chrIV	-	TATA-less	TAF1-depleted	No
1139	YDR267C	chrIV	-	TATA-less	TAF1-enriched	No
1140	YDR268W	chrIV	+	TATA-less	TAF1-enriched	No
1141	orphan	chrIV	+	TATA-less	TAF1-enriched	No
1142	CUT516	chrIV	-	TATA-less	TAF1-enriched	No
1143	YDR270W	chrIV	+	TATA-less	TAF1-depleted	No
1144	YDR272W	chrIV	+	TATA-less	TAF1-enriched	No
1145	CUT517	chrIV	-	TATA-less	TAF1-depleted	No
1146	orphan	chrIV	-	TATA-containing	TAF1-enriched	No
1147	orphan	chrIV	+	TATA-less	TAF1-enriched	No
1148	YDR276C	chrIV	-	TATA-containing	TAF1-depleted	No
1149	ST0641	chrIV	+	TATA-less	TAF1-enriched	No
1150	YDR277C	chrIV	-	TATA-containing	TAF1-depleted	No
1151	tE(CUC)D	chrIV	-	TATA-less	-	No
1152	CUT518	chrIV	-	TATA-less	TAF1-enriched	No
1153	YDR280W	chrIV	+	TATA-less	TAF1-enriched	No
1154	YDR281C	chrIV	-	TATA-less	TAF1-enriched	No
1155	orphan	chrIV	-	TATA-less	TAF1-enriched	No
1156	YDR282C	chrIV	-	TATA-containing	TAF1-enriched	No
1157	CUT076	chrIV	+	TATA-less	TAF1-enriched	No
1158	YDR284C	chrIV	-	TATA-containing	TAF1-enriched	No
1159	YDR288W	chrIV	+	TATA-less	TAF1-enriched	No
1160	YDR292C	chrIV	-	TATA-less	TAF1-enriched	No
1161	YDR293C	chrIV	-	TATA-less	TAF1-enriched	No
1162	orphan	chrIV	+	TATA-containing	TAF1-depleted	No
1163	YDR294C	chrIV	-	TATA-containing	TAF1-enriched	No
1164	YDR295C	chrIV	-	TATA-less	TAF1-depleted	No
1165	YDR296W	chrIV	+	TATA-less	TAF1-enriched	No
1166	orphan	chrIV	+	TATA-containing	TAF1-enriched	No
1167	YDR297W	chrIV	+	TATA-containing	TAF1-depleted	No
1168	YDR298C	chrIV	-	TATA-less	TAF1-enriched	No
1169	YDR299W	chrIV	+	TATA-containing	TAF1-enriched	No
1170	YDR300C	chrIV	-	TATA-less	TAF1-enriched	No
1171	YDR301W	chrIV	+	TATA-less	TAF1-enriched	No
1172	ANT061	chrIV	+	TATA-less	TAF1-enriched	No
1173	YDR303C	chrIV	-	TATA-less	TAF1-enriched	No
1174	YDR305C	chrIV	-	TATA-less	TAF1-enriched	No
1175	YDR307W	chrIV	+	TATA-less	TAF1-enriched	No
1176	YDR308C	chrIV	-	TATA-less	TAF1-depleted	No
1177	YDR309C	chrIV	-	TATA-less	TAF1-depleted	No
1178	ST0657	chrIV	+	TATA-containing	TAF1-depleted	No
1179	YDR310C	chrIV	-	TATA-less	TAF1-enriched	No
1180	YDR311W	chrIV	+	TATA-less	TAF1-enriched	No
1181	YDR312W	chrIV	+	TATA-less	TAF1-enriched	No
1182	YDR313C	chrIV	-	TATA-less	TAF1-enriched	No
1183	YDR314C	chrIV	-	TATA-less	TAF1-enriched	No
1184	YDR316W	chrIV	+	TATA-less	TAF1-enriched	No
1185	tF(GAA)D	chrIV	-	TATA-containing	-	No
1186	ST4345	chrIV	-	TATA-less	TAF1-enriched	No
1187	YDR319C	chrIV	-	TATA-less	TAF1-enriched	No
1188	CUT081	chrIV	+	TATA-containing	TAF1-enriched	No
1189	YDR320C	chrIV	-	TATA-less	TAF1-enriched	No
1190	YDR321W	chrIV	+	TATA-less	TAF1-enriched	No
1191	YDR322W	chrIV	+	TATA-less	TAF1-enriched	No
1192	YDR322C-A	chrIV	-	TATA-less	TAF1-enriched	No
1193	YDR323C	chrIV	-	TATA-less	TAF1-enriched	No
1194	YDR324C	chrIV	-	TATA-less	TAF1-enriched	No
1195	YDR325W	chrIV	+	TATA-less	TAF1-enriched	No
1196	YDR326C	chrIV	-	TATA-containing	TAF1-enriched	No
1197	YDR328C	chrIV	-	TATA-less	TAF1-enriched	No
1198	YDR329C	chrIV	-	TATA-less	TAF1-enriched	No
1199	YDR330W	chrIV	+	TATA-less	TAF1-enriched	No
1200	YDR331W	chrIV	+	TATA-less	TAF1-enriched	No
1201	YDR332W	chrIV	+	TATA-less	TAF1-enriched	No
1202	YDR333C	chrIV	-	TATA-less	TAF1-enriched	No
1203	YDR334W	chrIV	+	TATA-less	TAF1-enriched	No
1204	YDR335W	chrIV	+	TATA-less	TAF1-enriched	No
1205	orphan	chrIV	+	TATA-less	TAF1-enriched	No
1206	CUT522	chrIV	-	TATA-less	TAF1-enriched	No
1207	YDR337W	chrIV	+	TATA-less	TAF1-enriched	No
1208	CUT082	chrIV	+	TATA-less	TAF1-enriched	No
1209	YDR339C	chrIV	-	TATA-less	TAF1-enriched	No
1210	tX(XXX)D	chrIV	-	TATA-less	-	No
1211	YDR341C	chrIV	-	TATA-less	TAF1-enriched	No
1212	CUT083	chrIV	+	TATA-less	TAF1-enriched	No
1213	YDR345C	chrIV	-	TATA-containing	TAF1-depleted	No
1214	orphan	chrIV	-	TATA-less	TAF1-enriched	No
1215	YDR347W	chrIV	+	TATA-less	TAF1-enriched	No
1216	YDR348C	chrIV	-	TATA-less	TAF1-depleted	No
1217	YDR349C	chrIV	-	TATA-less	TAF1-enriched	No
1218	ST0685	chrIV	+	TATA-less	TAF1-enriched	No
1219	orphan	chrIV	+	TATA-less	TAF1-enriched	No
1220	ST4366	chrIV	-	TATA-less	TAF1-enriched	No
1221	YDR350C	chrIV	-	TATA-less	TAF1-enriched	No
1222	YDR351W	chrIV	+	TATA-less	TAF1-depleted	No
1223	CUT524	chrIV	-	TATA-less	TAF1-enriched	No
1224	YDR353W	chrIV	+	TATA-less	TAF1-enriched	No
1225	YDR354W	chrIV	+	TATA-less	TAF1-enriched	No
1226	orphan	chrIV	+	TATA-less	TAF1-enriched	No
1227	YDR357C	chrIV	-	TATA-less	TAF1-depleted	No
1228	YDR358W	chrIV	+	TATA-containing	TAF1-depleted	No
1229	YDR359C	chrIV	-	TATA-less	TAF1-depleted	No
1230	YDR361C	chrIV	-	TATA-less	TAF1-depleted	No
1231	YDR362C	chrIV	-	TATA-less	TAF1-enriched	No
1232	YDR363W	chrIV	+	TATA-less	TAF1-enriched	No
1233	tK(CUU)D1	chrIV	+	TATA-less	-	No
1234	YDR363W-A	chrIV	+	TATA-less	TAF1-enriched	No
1235	YDR364C	chrIV	-	TATA-less	TAF1-enriched	No
1236	YDR365C	chrIV	-	TATA-less	TAF1-enriched	No
1237	YDR367W	chrIV	+	TATA-less	TAF1-enriched	No
1238	YDR368W	chrIV	+	TATA-less	TAF1-enriched	No
1239	orphan	chrIV	-	TATA-less	TAF1-depleted	No
1240	YDR370C	chrIV	-	TATA-containing	TAF1-enriched	No
1241	YDR371W	chrIV	+	TATA-less	TAF1-enriched	No
1242	YDR372C	chrIV	-	TATA-less	TAF1-enriched	No
1243	YDR373W	chrIV	+	TATA-less	TAF1-depleted	No
1244	YDR374W-A	chrIV	+	TATA-less	TAF1-enriched	No
1245	YDR375C	chrIV	-	TATA-less	TAF1-enriched	No
1246	YDR377W	chrIV	+	TATA-less	TAF1-depleted	No
1247	YDR378C	chrIV	-	TATA-less	TAF1-enriched	No
1248	YDR379W	chrIV	+	TATA-less	TAF1-enriched	No
1249	ST4385	chrIV	-	TATA-less	TAF1-enriched	No
1250	YDR381W	chrIV	+	TATA-containing	TAF1-depleted	No
1251	YDR381C-A	chrIV	-	TATA-containing	TAF1-enriched	No
1252	orphan	chrIV	-	TATA-less	TAF1-enriched	No
1253	YDR382W	chrIV	+	TATA-less	TAF1-depleted	No
1254	CUT088	chrIV	+	TATA-less	TAF1-enriched	No
1255	YDR384C	chrIV	-	TATA-less	TAF1-depleted	No
1256	CUT089	chrIV	+	TATA-less	TAF1-enriched	No
1257	orphan	chrIV	+	TATA-less	TAF1-depleted	Yes
1258	YDR385W	chrIV	+	TATA-less	TAF1-depleted	No
1259	YDR386W	chrIV	+	TATA-less	TAF1-enriched	No
1260	YDR387C	chrIV	-	TATA-less	TAF1-enriched	No
1261	YDR388W	chrIV	+	TATA-less	TAF1-enriched	No
1262	orphan	chrIV	-	TATA-less	TAF1-enriched	No
1263	orphan	chrIV	+	TATA-less	TAF1-enriched	No
1264	YDR390C	chrIV	-	TATA-less	TAF1-enriched	No
1265	orphan	chrIV	-	TATA-containing	TAF1-enriched	No
1266	YDR392W	chrIV	+	TATA-less	TAF1-enriched	No
1267	YDR393W	chrIV	+	TATA-less	TAF1-enriched	No
1268	ST4395	chrIV	-	TATA-less	TAF1-depleted	No
1269	YDR394W	chrIV	+	TATA-less	TAF1-enriched	No
1270	YDR395W	chrIV	+	TATA-less	TAF1-enriched	No
1271	YDR397C	chrIV	-	TATA-containing	TAF1-depleted	No
1272	YDR398W	chrIV	+	TATA-less	TAF1-enriched	No
1273	orphan	chrIV	-	TATA-containing	TAF1-enriched	No
1274	CUT528	chrIV	-	TATA-less	TAF1-enriched	No
1275	YDR399W	chrIV	+	TATA-less	TAF1-depleted	No
1276	YDR400W	chrIV	+	TATA-less	TAF1-enriched	No
1277	YDR404C	chrIV	-	TATA-less	TAF1-enriched	No
1278	YDR405W	chrIV	+	TATA-less	TAF1-enriched	No
1279	orphan	chrIV	-	TATA-containing	TAF1-enriched	No
1280	YDR406W	chrIV	+	TATA-containing	TAF1-depleted	No
1281	ST4401	chrIV	-	TATA-less	TAF1-enriched	No
1282	YDR407C	chrIV	-	TATA-containing	TAF1-enriched	No
1283	orphan	chrIV	+	TATA-containing	TAF1-enriched	No
1284	YDR408C	chrIV	-	TATA-less	TAF1-enriched	No
1285	YDR409W	chrIV	+	TATA-less	TAF1-enriched	No
1286	orphan	chrIV	+	TATA-less	TAF1-enriched	No
1287	YDR410C	chrIV	-	TATA-containing	TAF1-enriched	No
1288	YDR411C	chrIV	-	TATA-less	TAF1-enriched	No
1289	YDR412W	chrIV	+	TATA-less	TAF1-enriched	No
1290	orphan	chrIV	+	TATA-less	TAF1-enriched	No
1291	YDR415C	chrIV	-	TATA-less	TAF1-enriched	No
1292	YDR416W	chrIV	+	TATA-less	TAF1-enriched	No
1293	CUT532	chrIV	-	TATA-less	TAF1-enriched	No
1294	orphan	chrIV	+	TATA-less	TAF1-enriched	No
1295	YDR418W	chrIV	+	TATA-less	TAF1-enriched	No
1296	YDR420W	chrIV	+	TATA-less	TAF1-enriched	No
1297	YDR422C	chrIV	-	TATA-less	TAF1-enriched	No
1298	orphan	chrIV	+	TATA-less	TAF1-enriched	No
1299	YDR423C	chrIV	-	TATA-less	TAF1-enriched	No
1300	YDR424C	chrIV	-	TATA-less	TAF1-enriched	No
1301	YDR427W	chrIV	+	TATA-less	TAF1-enriched	No
1302	YDR429C	chrIV	-	TATA-less	TAF1-enriched	No
1303	YDR432W	chrIV	+	TATA-less	TAF1-enriched	No
1304	YDR434W	chrIV	+	TATA-containing	TAF1-enriched	No
1305	CUT094	chrIV	+	TATA-less	TAF1-enriched	No
1306	YDR436W	chrIV	+	TATA-less	TAF1-depleted	No
1307	YDR437W	chrIV	+	TATA-less	TAF1-enriched	No
1308	YDR439W	chrIV	+	TATA-less	TAF1-enriched	No
1309	YDR441C	chrIV	-	TATA-containing	TAF1-enriched	No
1310	YDR443C	chrIV	-	TATA-less	TAF1-enriched	No
1311	YDR444W	chrIV	+	TATA-less	TAF1-enriched	No
1312	YDR447C	chrIV	-	TATA-less	TAF1-enriched	No
1313	YDR448W	chrIV	+	TATA-containing	TAF1-depleted	No
1314	YDR449C	chrIV	-	TATA-less	TAF1-enriched	No
1315	CUT095	chrIV	+	TATA-less	TAF1-enriched	No
1316	YDR450W	chrIV	+	TATA-less	TAF1-enriched	No
1317	YDR451C	chrIV	-	TATA-containing	TAF1-depleted	No
1318	YDR452W	chrIV	+	TATA-less	TAF1-enriched	No
1319	orphan	chrIV	+	TATA-less	TAF1-enriched	No
1320	YDR453C	chrIV	-	TATA-less	TAF1-depleted	No
1321	YDR454C	chrIV	-	TATA-less	TAF1-enriched	No
1322	CUT097	chrIV	+	TATA-less	TAF1-enriched	No
1323	YDR456W	chrIV	+	TATA-less	TAF1-enriched	No
1324	YDR457W	chrIV	+	TATA-less	TAF1-depleted	No
1325	YDR458C	chrIV	-	TATA-less	TAF1-enriched	No
1326	YDR459C	chrIV	-	TATA-less	TAF1-enriched	No
1327	YDR460W	chrIV	+	TATA-less	TAF1-enriched	No
1328	CUT534	chrIV	-	TATA-less	TAF1-enriched	No
1329	YDR461W	chrIV	+	TATA-containing	TAF1-depleted	No
1330	YDR461C-A	chrIV	-	TATA-less	TAF1-enriched	No
1331	YDR462W	chrIV	+	TATA-less	TAF1-enriched	No
1332	YDR463W	chrIV	+	TATA-less	TAF1-enriched	No
1333	YDR464W	chrIV	+	TATA-less	TAF1-enriched	No
1334	YDR465C	chrIV	-	TATA-less	TAF1-enriched	No
1335	orphan	chrIV	-	TATA-less	TAF1-enriched	No
1336	YDR466W	chrIV	+	TATA-less	TAF1-enriched	No
1337	YDR468C	chrIV	-	TATA-less	TAF1-depleted	No
1338	orphan	chrIV	-	TATA-less	TAF1-enriched	No
1339	YDR471W	chrIV	+	TATA-less	TAF1-enriched	No
1340	orphan	chrIV	-	TATA-less	TAF1-enriched	No
1341	orphan	chrIV	+	TATA-containing	TAF1-depleted	No
1342	YDR472W	chrIV	+	TATA-less	TAF1-enriched	No
1343	YDR473C	chrIV	-	TATA-less	TAF1-enriched	No
1344	ST0764	chrIV	+	TATA-less	TAF1-enriched	No
1345	YDR475C	chrIV	-	TATA-less	TAF1-depleted	No
1346	YDR476C	chrIV	-	TATA-containing	TAF1-enriched	No
1347	YDR477W	chrIV	+	TATA-less	TAF1-enriched	No
1348	YDR478W	chrIV	+	TATA-less	TAF1-enriched	No
1349	YDR479C	chrIV	-	TATA-less	TAF1-enriched	No
1350	YDR480W	chrIV	+	TATA-less	TAF1-enriched	No
1351	YDR481C	chrIV	-	TATA-containing	TAF1-depleted	No
1352	YDR482C	chrIV	-	TATA-less	TAF1-enriched	No
1353	YDR483W	chrIV	+	TATA-less	TAF1-enriched	No
1354	YDR484W	chrIV	+	TATA-less	TAF1-enriched	No
1355	CUT098	chrIV	+	TATA-less	TAF1-depleted	No
1356	YDR486C	chrIV	-	TATA-less	TAF1-enriched	No
1357	YDR487C	chrIV	-	TATA-containing	TAF1-depleted	No
1358	YDR488C	chrIV	-	TATA-less	TAF1-enriched	No
1359	YDR489W	chrIV	+	TATA-less	TAF1-enriched	No
1360	YDR490C	chrIV	-	TATA-less	TAF1-enriched	No
1361	YDR492W	chrIV	+	TATA-containing	TAF1-depleted	No
1362	YDR493W	chrIV	+	TATA-less	TAF1-enriched	No
1363	CUT536	chrIV	-	TATA-less	TAF1-enriched	No
1364	YDR494W	chrIV	+	TATA-less	TAF1-enriched	No
1365	YDR495C	chrIV	-	TATA-less	TAF1-enriched	No
1366	YDR496C	chrIV	-	TATA-less	TAF1-enriched	No
1367	YDR497C	chrIV	-	TATA-containing	TAF1-depleted	No
1368	YDR498C	chrIV	-	TATA-less	TAF1-enriched	No
1369	YDR499W	chrIV	+	TATA-less	TAF1-enriched	No
1370	YDR500C	chrIV	-	TATA-less	TAF1-enriched	No
1371	YDR502C	chrIV	-	TATA-less	TAF1-depleted	No
1372	YDR503C	chrIV	-	TATA-less	TAF1-enriched	No
1373	ST0779	chrIV	+	TATA-less	TAF1-enriched	No
1374	ST0780	chrIV	+	TATA-less	TAF1-enriched	No
1375	YDR506C	chrIV	-	TATA-less	TAF1-enriched	No
1376	YDR507C	chrIV	-	TATA-less	TAF1-depleted	No
1377	YDR508C	chrIV	-	TATA-containing	TAF1-depleted	No
1378	YDR510W	chrIV	+	TATA-less	TAF1-enriched	No
1379	orphan	chrIV	-	TATA-less	TAF1-enriched	No
1380	YDR511W	chrIV	+	TATA-less	TAF1-enriched	No
1381	YDR512C	chrIV	-	TATA-less	TAF1-depleted	No
1382	YDR513W	chrIV	+	TATA-containing	TAF1-depleted	No
1383	YDR516C	chrIV	-	TATA-containing	TAF1-depleted	No
1384	YDR517W	chrIV	+	TATA-less	TAF1-enriched	No
1385	YDR518W	chrIV	+	TATA-less	TAF1-enriched	No
1386	YDR519W	chrIV	+	TATA-less	TAF1-enriched	No
1387	YDR520C	chrIV	-	TATA-less	TAF1-enriched	No
1388	ST0790	chrIV	+	TATA-less	TAF1-enriched	No
1389	YDR524C	chrIV	-	TATA-less	TAF1-enriched	No
1390	YDR524C-B	chrIV	-	TATA-containing	TAF1-depleted	No
1391	YDR525W-A	chrIV	+	TATA-less	TAF1-enriched	No
1392	orphan	chrIV	-	TATA-less	TAF1-depleted	No
1393	ST4473	chrIV	-	TATA-less	TAF1-enriched	No
1394	YDR528W	chrIV	+	TATA-containing	TAF1-depleted	No
1395	YDR529C	chrIV	-	TATA-less	TAF1-enriched	No
1396	CUT101	chrIV	+	TATA-less	TAF1-enriched	No
1397	YDR530C	chrIV	-	TATA-less	TAF1-enriched	No
1398	YDR531W	chrIV	+	TATA-less	TAF1-enriched	No
1399	YDR532C	chrIV	-	TATA-less	TAF1-depleted	No
1400	YDR533C	chrIV	-	TATA-containing	TAF1-depleted	No
1401	YDR534C	chrIV	-	TATA-less	TAF1-enriched	No
1402	ST4481	chrIV	-	TATA-containing	TAF1-enriched	No
1403	YDR539W	chrIV	+	TATA-less	TAF1-depleted	No
1404	orphan	chrIV	-	TATA-less	TAF1-enriched	No
1405	ST0803	chrIV	+	TATA-less	TAF1-enriched	No
1406	ST4485	chrV	-	TATA-less	TAF1-enriched	No
1407	CUT103	chrV	+	TATA-less	TAF1-enriched	No
1408	YEL072W	chrV	+	TATA-less	TAF1-enriched	No
1409	ST4490	chrV	-	TATA-less	TAF1-enriched	No
1410	YEL071W	chrV	+	TATA-containing	TAF1-depleted	No
1411	YEL068C	chrV	-	TATA-less	TAF1-enriched	No
1412	orphan	chrV	-	TATA-less	TAF1-enriched	No
1413	YEL065W	chrV	+	TATA-containing	TAF1-depleted	No
1414	YEL063C	chrV	-	TATA-less	TAF1-depleted	No
1415	CUT104	chrV	+	TATA-less	TAF1-enriched	No
1416	YEL062W	chrV	+	TATA-less	TAF1-enriched	No
1417	YEL061C	chrV	-	TATA-less	TAF1-enriched	No
1418	YEL060C	chrV	-	TATA-containing	TAF1-depleted	No
1419	YEL058W	chrV	+	TATA-less	TAF1-enriched	No
1420	CUT105	chrV	+	TATA-less	TAF1-enriched	No
1421	YEL056W	chrV	+	TATA-less	TAF1-enriched	No
1422	CUT543	chrV	-	TATA-less	TAF1-enriched	Yes
1423	YEL054C	chrV	-	TATA-less	TAF1-enriched	No
1424	YEL053C	chrV	-	TATA-less	TAF1-enriched	No
1425	YEL052W	chrV	+	TATA-less	TAF1-enriched	No
1426	YEL051W	chrV	+	TATA-less	TAF1-enriched	No
1427	CUT545	chrV	-	TATA-less	TAF1-depleted	No
1428	YEL050C	chrV	-	TATA-less	TAF1-enriched	No
1429	orphan	chrV	+	TATA-less	TAF1-enriched	No
1430	YEL048C	chrV	-	TATA-less	TAF1-enriched	No
1431	YEL047C	chrV	-	TATA-containing	TAF1-enriched	No
1432	orphan	chrV	+	TATA-containing	TAF1-enriched	No
1433	orphan	chrV	-	TATA-less	TAF1-enriched	No
1434	YEL046C	chrV	-	TATA-containing	TAF1-depleted	No
1435	YEL044W	chrV	+	TATA-less	TAF1-enriched	No
1436	YEL043W	chrV	+	TATA-less	TAF1-depleted	No
1437	YEL042W	chrV	+	TATA-less	TAF1-depleted	No
1438	orphan	chrV	-	TATA-less	TAF1-enriched	No
1439	YEL040W	chrV	+	TATA-containing	TAF1-depleted	No
1440	YEL038W	chrV	+	TATA-less	TAF1-enriched	No
1441	YEL037C	chrV	-	TATA-less	TAF1-enriched	No
1442	YEL036C	chrV	-	TATA-less	TAF1-enriched	No
1443	YEL034W	chrV	+	TATA-less	TAF1-enriched	No
1444	tS(AGA)E	chrV	+	TATA-less	-	No
1445	YEL032W	chrV	+	TATA-less	TAF1-enriched	No
1446	YEL031W	chrV	+	TATA-less	TAF1-enriched	No
1447	YEL029C	chrV	-	TATA-less	TAF1-enriched	No
1448	ANT153	chrV	-	TATA-less	TAF1-enriched	No
1449	tM(CAU)E	chrV	+	TATA-less	-	No
1450	orphan	chrV	-	TATA-less	TAF1-enriched	No
1451	YEL027W	chrV	+	TATA-less	TAF1-enriched	No
1452	YEL026W	chrV	+	TATA-less	TAF1-depleted	No
1453	orphan	chrV	+	TATA-containing	TAF1-enriched	Yes
1454	YEL025C	chrV	-	TATA-less	TAF1-enriched	No
1455	YEL024W	chrV	+	TATA-less	TAF1-enriched	No
1456	YEL022W	chrV	+	TATA-less	TAF1-enriched	No
1457	YEL020W-A	chrV	+	TATA-containing	TAF1-enriched	No
1458	YEL020C-B	chrV	-	TATA-less	TAF1-enriched	No
1459	ST0838	chrV	+	TATA-less	TAF1-enriched	No
1460	YEL018W	chrV	+	TATA-less	TAF1-enriched	No
1461	YEL017C-A	chrV	-	TATA-less	TAF1-depleted	No
1462	YEL017W	chrV	+	TATA-less	TAF1-enriched	No
1463	YEL015W	chrV	+	TATA-less	TAF1-enriched	No
1464	YEL013W	chrV	+	TATA-less	TAF1-enriched	No
1465	tQ(UUG)E2	chrV	+	TATA-less	-	No
1466	orphan	chrV	-	TATA-less	TAF1-enriched	No
1467	YEL012W	chrV	+	TATA-less	TAF1-enriched	No
1468	ANT139	chrV	-	TATA-less	TAF1-enriched	No
1469	tK(CUU)E1	chrV	+	TATA-less	-	No
1470	tR(UCU)E	chrV	-	TATA-less	-	No
1471	YEL008W	chrV	+	TATA-containing	TAF1-depleted	No
1472	YEL008C-A	chrV	-	TATA-less	TAF1-enriched	No
1473	YEL007W	chrV	+	TATA-less	TAF1-enriched	No
1474	YEL006W	chrV	+	TATA-containing	TAF1-depleted	No
1475	YEL003W	chrV	+	TATA-less	TAF1-enriched	No
1476	orphan	chrV	+	TATA-less	TAF1-depleted	Yes
1477	YEL002C	chrV	-	TATA-less	TAF1-enriched	No
1478	CUT106	chrV	+	TATA-less	TAF1-enriched	No
1479	YEL001C	chrV	-	TATA-less	TAF1-enriched	No
1480	orphan	chrV	-	TATA-less	TAF1-enriched	Yes
1481	ST4529	chrV	-	TATA-less	TAF1-enriched	No
1482	CUT547	chrV	-	TATA-less	TAF1-enriched	No
1483	YER001W	chrV	+	TATA-containing	TAF1-depleted	No
1484	ST4532	chrV	-	TATA-containing	TAF1-enriched	No
1485	YER002W	chrV	+	TATA-less	TAF1-enriched	No
1486	YER003C	chrV	-	TATA-less	TAF1-enriched	No
1487	YER004W	chrV	+	TATA-less	TAF1-enriched	No
1488	YER005W	chrV	+	TATA-less	TAF1-depleted	No
1489	ST4534	chrV	-	TATA-less	TAF1-enriched	No
1490	YER006W	chrV	+	TATA-less	TAF1-enriched	No
1491	YER007C-A	chrV	-	TATA-less	TAF1-enriched	No
1492	orphan	chrV	-	TATA-containing	TAF1-depleted	No
1493	orphan	chrV	+	TATA-less	TAF1-enriched	No
1494	YER008C	chrV	-	TATA-less	TAF1-enriched	No
1495	YER010C	chrV	-	TATA-less	TAF1-enriched	No
1496	YER011W	chrV	+	TATA-containing	TAF1-depleted	No
1497	tE(UUC)E1	chrV	+	TATA-less	-	No
1498	ST4539	chrV	-	TATA-less	TAF1-enriched	No
1499	YER012W	chrV	+	TATA-less	TAF1-enriched	No
1500	CUT550	chrV	-	TATA-less	TAF1-enriched	No
1501	YER013W	chrV	+	TATA-less	TAF1-enriched	No
1502	YER015W	chrV	+	TATA-less	TAF1-enriched	No
1503	ST4541	chrV	-	TATA-less	TAF1-enriched	No
1504	YER016W	chrV	+	TATA-less	TAF1-enriched	No
1505	YER017C	chrV	-	TATA-less	TAF1-depleted	No
1506	YER019W	chrV	+	TATA-less	TAF1-depleted	No
1507	YER018C	chrV	-	TATA-less	TAF1-enriched	No
1508	orphan	chrV	+	TATA-less	TAF1-enriched	No
1509	YER019C-A	chrV	-	TATA-less	TAF1-enriched	No
1510	YER020W	chrV	+	TATA-containing	TAF1-depleted	No
1511	YER021W	chrV	+	TATA-less	TAF1-enriched	No
1512	YER022W	chrV	+	TATA-less	TAF1-enriched	No
1513	YER023W	chrV	+	TATA-less	TAF1-enriched	No
1514	orphan	chrV	+	TATA-less	TAF1-enriched	No
1515	ST4547	chrV	-	TATA-less	TAF1-enriched	Yes
1516	ANT142	chrV	-	TATA-less	TAF1-enriched	No
1517	YER025W	chrV	+	TATA-less	TAF1-enriched	No
1518	YER026C	chrV	-	TATA-containing	TAF1-depleted	No
1519	YER027C	chrV	-	TATA-less	TAF1-enriched	No
1520	YER028C	chrV	-	TATA-containing	TAF1-depleted	No
1521	YER029C	chrV	-	TATA-less	TAF1-enriched	No
1522	YER031C	chrV	-	TATA-less	TAF1-enriched	No
1523	YER032W	chrV	+	TATA-less	TAF1-enriched	No
1524	YER033C	chrV	-	TATA-less	TAF1-enriched	No
1525	YER035W	chrV	+	TATA-less	TAF1-depleted	No
1526	CUT551	chrV	-	TATA-containing	TAF1-enriched	No
1527	YER036C	chrV	-	TATA-containing	TAF1-enriched	No
1528	YER039C	chrV	-	TATA-less	TAF1-enriched	No
1529	YER040W	chrV	+	TATA-less	TAF1-enriched	No
1530	orphan	chrV	+	TATA-less	TAF1-enriched	No
1531	YER042W	chrV	+	TATA-containing	TAF1-enriched	No
1532	YER043C	chrV	-	TATA-less	TAF1-enriched	No
1533	YER044C	chrV	-	TATA-containing	TAF1-depleted	No
1534	CUT109	chrV	+	TATA-less	TAF1-enriched	No
1535	orphan	chrV	-	TATA-less	TAF1-enriched	No
1536	orphan	chrV	+	TATA-less	TAF1-enriched	No
1537	ST4562	chrV	-	TATA-less	TAF1-enriched	No
1538	YER047C	chrV	-	TATA-less	TAF1-enriched	No
1539	YER048C	chrV	-	TATA-less	TAF1-enriched	No
1540	orphan	chrV	+	TATA-less	TAF1-enriched	No
1541	YER048W-A	chrV	+	TATA-less	TAF1-depleted	No
1542	orphan	chrV	-	TATA-less	TAF1-enriched	No
1543	YER049W	chrV	+	TATA-less	TAF1-enriched	No
1544	YER050C	chrV	-	TATA-less	TAF1-enriched	No
1545	YER051W	chrV	+	TATA-less	TAF1-enriched	No
1546	YER052C	chrV	-	TATA-containing	TAF1-depleted	No
1547	YER053C	chrV	-	TATA-less	TAF1-depleted	No
1548	CUT110	chrV	+	TATA-less	TAF1-enriched	No
1549	YER055C	chrV	-	TATA-containing	TAF1-depleted	No
1550	YER056C	chrV	-	TATA-containing	TAF1-depleted	No
1551	ST0889	chrV	+	TATA-less	TAF1-enriched	No
1552	CUT554	chrV	-	TATA-containing	TAF1-enriched	No
1553	orphan	chrV	+	TATA-less	TAF1-enriched	No
1554	YER056C-A	chrV	-	TATA-less	TAF1-enriched	No
1555	ST0890	chrV	+	TATA-less	TAF1-enriched	No
1556	YER057C	chrV	-	TATA-less	TAF1-depleted	No
1557	YER058W	chrV	+	TATA-less	TAF1-enriched	No
1558	CUT555	chrV	-	TATA-less	TAF1-enriched	No
1559	YER059W	chrV	+	TATA-less	TAF1-enriched	No
1560	YER060W	chrV	+	TATA-containing	TAF1-enriched	No
1561	YER061C	chrV	-	TATA-less	TAF1-enriched	No
1562	YER062C	chrV	-	TATA-containing	TAF1-enriched	No
1563	orphan	chrV	+	TATA-less	TAF1-enriched	No
1564	orphan	chrV	-	TATA-less	TAF1-enriched	No
1565	YER063W	chrV	+	TATA-less	TAF1-enriched	No
1566	YER064C	chrV	-	TATA-containing	TAF1-depleted	No
1567	YER065C	chrV	-	TATA-less	TAF1-depleted	No
1568	tS(UGA)E	chrV	-	TATA-containing	-	No
1569	orphan	chrV	+	TATA-less	TAF1-enriched	No
1570	YER068W	chrV	+	TATA-less	TAF1-enriched	No
1571	YER069W	chrV	+	TATA-less	TAF1-depleted	No
1572	YER070W	chrV	+	TATA-containing	TAF1-depleted	No
1573	CUT559	chrV	-	TATA-less	TAF1-enriched	No
1574	YER071C	chrV	-	TATA-less	TAF1-enriched	No
1575	orphan	chrV	-	TATA-less	TAF1-depleted	No
1576	YER072W	chrV	+	TATA-less	TAF1-depleted	No
1577	CUT561	chrV	-	TATA-containing	TAF1-enriched	No
1578	orphan	chrV	-	TATA-less	TAF1-enriched	No
1579	YER073W	chrV	+	TATA-containing	TAF1-depleted	No
1580	orphan	chrV	+	TATA-containing	TAF1-enriched	No
1581	YER074W	chrV	+	TATA-less	TAF1-enriched	No
1582	YER074W-A	chrV	+	TATA-less	TAF1-enriched	No
1583	YER075C	chrV	-	TATA-less	TAF1-depleted	No
1584	YER076C	chrV	-	TATA-less	TAF1-enriched	No
1585	orphan	chrV	-	TATA-less	TAF1-enriched	No
1586	YER077C	chrV	-	TATA-less	TAF1-enriched	No
1587	CUT111	chrV	+	TATA-less	TAF1-enriched	No
1588	YER078W-A	chrV	+	TATA-less	TAF1-enriched	No
1589	YER079W	chrV	+	TATA-less	TAF1-depleted	No
1590	YER080W	chrV	+	TATA-less	TAF1-enriched	No
1591	CUT563	chrV	-	TATA-less	TAF1-enriched	No
1592	orphan	chrV	+	TATA-containing	TAF1-depleted	No
1593	YER081W	chrV	+	TATA-containing	TAF1-depleted	No
1594	YER082C	chrV	-	TATA-containing	TAF1-enriched	No
1595	CUT112	chrV	+	TATA-less	TAF1-enriched	No
1596	YER083C	chrV	-	TATA-less	TAF1-enriched	No
1597	YER086W	chrV	+	TATA-less	TAF1-enriched	No
1598	YER087W	chrV	+	TATA-less	TAF1-enriched	No
1599	YER087C-B	chrV	-	TATA-less	TAF1-enriched	No
1600	YER088C	chrV	-	TATA-less	TAF1-enriched	No
1601	YER089C	chrV	-	TATA-less	TAF1-enriched	No
1602	YER090W	chrV	+	TATA-less	TAF1-enriched	No
1603	YER091C	chrV	-	TATA-containing	TAF1-depleted	No
1604	YER092W	chrV	+	TATA-less	TAF1-enriched	No
1605	YER093C	chrV	-	TATA-less	TAF1-enriched	No
1606	orphan	chrV	-	TATA-less	TAF1-enriched	No
1607	YER094C	chrV	-	TATA-less	TAF1-enriched	No
1608	orphan	chrV	+	TATA-less	TAF1-enriched	No
1609	tE(UUC)E2	chrV	+	TATA-less	-	No
1610	YER100W	chrV	+	TATA-less	TAF1-enriched	No
1611	YER101C	chrV	-	TATA-less	TAF1-enriched	No
1612	orphan	chrV	-	TATA-less	TAF1-enriched	No
1613	YER102W	chrV	+	TATA-less	TAF1-enriched	No
1614	YER103W	chrV	+	TATA-less	TAF1-depleted	No
1615	YER104W	chrV	+	TATA-less	TAF1-enriched	No
1616	YER105C	chrV	-	TATA-less	TAF1-enriched	No
1617	YER109C	chrV	-	TATA-less	TAF1-enriched	No
1618	YER110C	chrV	-	TATA-less	TAF1-enriched	No
1619	YER111C	chrV	-	TATA-less	TAF1-enriched	No
1620	YER112W	chrV	+	TATA-less	TAF1-enriched	No
1621	YER113C	chrV	-	TATA-less	TAF1-depleted	No
1622	YER114C	chrV	-	TATA-less	TAF1-enriched	No
1623	CUT115	chrV	+	TATA-less	TAF1-enriched	No
1624	YER116C	chrV	-	TATA-less	TAF1-enriched	No
1625	YER117W	chrV	+	TATA-less	TAF1-enriched	No
1626	YER118C	chrV	-	TATA-containing	TAF1-enriched	No
1627	YER119C	chrV	-	TATA-less	TAF1-enriched	No
1628	YER120W	chrV	+	TATA-less	TAF1-enriched	No
1629	YER122C	chrV	-	TATA-containing	TAF1-enriched	No
1630	YER123W	chrV	+	TATA-less	TAF1-enriched	No
1631	YER124C	chrV	-	TATA-containing	TAF1-depleted	No
1632	CUT564	chrV	-	TATA-less	TAF1-enriched	No
1633	YER126C	chrV	-	TATA-less	TAF1-enriched	No
1634	YER127W	chrV	+	TATA-less	TAF1-enriched	No
1635	CUT566	chrV	-	TATA-less	TAF1-enriched	No
1636	CUT116	chrV	+	TATA-less	TAF1-enriched	No
1637	YER130C	chrV	-	TATA-containing	TAF1-depleted	No
1638	YER131W	chrV	+	TATA-less	TAF1-enriched	No
1639	ANT145	chrV	-	TATA-less	TAF1-depleted	No
1640	YER132C	chrV	-	TATA-less	TAF1-enriched	No
1641	orphan	chrV	-	TATA-less	TAF1-enriched	Yes
1642	CUT567	chrV	-	TATA-containing	TAF1-enriched	No
1643	YER133W	chrV	+	TATA-less	TAF1-enriched	No
1644	CUT568	chrV	-	TATA-less	TAF1-enriched	No
1645	tH(GUG)E2	chrV	-	TATA-less	-	No
1646	orphan	chrV	+	TATA-less	TAF1-enriched	No
1647	YER134C	chrV	-	TATA-less	TAF1-enriched	No
1648	orphan	chrV	+	TATA-less	TAF1-enriched	No
1649	YER136W	chrV	+	TATA-less	TAF1-enriched	No
1650	YER137C	chrV	-	TATA-less	TAF1-depleted	No
1651	orphan	chrV	+	TATA-containing	TAF1-depleted	No
1652	orphan	chrV	-	TATA-less	TAF1-enriched	No
1653	YER141W	chrV	+	TATA-less	TAF1-enriched	No
1654	YER142C	chrV	-	TATA-less	TAF1-enriched	No
1655	orphan	chrV	-	TATA-less	TAF1-enriched	No
1656	YER144C	chrV	-	TATA-less	TAF1-depleted	No
1657	orphan	chrV	+	TATA-less	TAF1-enriched	No
1658	ANT136	chrV	+	TATA-less	TAF1-enriched	No
1659	orphan	chrV	-	TATA-less	TAF1-enriched	No
1660	YER145C	chrV	-	TATA-containing	TAF1-depleted	No
1661	YER146W	chrV	+	TATA-less	TAF1-enriched	No
1662	YER148W	chrV	+	TATA-less	TAF1-enriched	No
1663	YER149C	chrV	-	TATA-less	TAF1-enriched	No
1664	YER150W	chrV	+	TATA-containing	TAF1-depleted	No
1665	YER151C	chrV	-	TATA-less	TAF1-enriched	No
1666	YER153C	chrV	-	TATA-less	TAF1-enriched	No
1667	YER154W	chrV	+	TATA-less	TAF1-enriched	No
1668	YER155C	chrV	-	TATA-less	TAF1-enriched	No
1669	orphan	chrV	-	TATA-less	TAF1-enriched	No
1670	CUT118	chrV	+	TATA-less	TAF1-enriched	No
1671	YER156C	chrV	-	TATA-less	TAF1-enriched	No
1672	YER157W	chrV	+	TATA-less	TAF1-enriched	No
1673	YER158W-A	chrV	+	TATA-containing	TAF1-enriched	No
1674	YER159C	chrV	-	TATA-less	TAF1-depleted	No
1675	tR(ACG)E	chrV	-	TATA-less	-	No
1676	YER161C	chrV	-	TATA-less	TAF1-enriched	No
1677	CUT119	chrV	+	TATA-less	TAF1-enriched	No
1678	YER162C	chrV	-	TATA-less	TAF1-depleted	No
1679	ST0954	chrV	+	TATA-less	TAF1-enriched	No
1680	YER164W	chrV	+	TATA-less	TAF1-enriched	No
1681	YER166W	chrV	+	TATA-less	TAF1-enriched	No
1682	YER167W	chrV	+	TATA-less	TAF1-enriched	No
1683	YER168C	chrV	-	TATA-less	TAF1-enriched	No
1684	YER169W	chrV	+	TATA-less	TAF1-enriched	No
1685	YER170W	chrV	+	TATA-less	TAF1-enriched	No
1686	YER171W	chrV	+	TATA-containing	TAF1-enriched	No
1687	YER172C	chrV	-	TATA-less	TAF1-enriched	No
1688	YER174C	chrV	-	TATA-less	TAF1-enriched	No
1689	ST4659	chrV	-	TATA-containing	TAF1-enriched	No
1690	YER176W	chrV	+	TATA-less	TAF1-enriched	No
1691	orphan	chrV	-	TATA-less	TAF1-enriched	No
1692	orphan	chrV	+	TATA-less	TAF1-enriched	No
1693	CUT571	chrV	-	TATA-less	TAF1-enriched	No
1694	YER177W	chrV	+	TATA-less	TAF1-enriched	No
1695	orphan	chrV	-	TATA-less	TAF1-enriched	No
1696	YER178W	chrV	+	TATA-less	TAF1-enriched	No
1697	ST4661	chrV	-	TATA-less	TAF1-enriched	No
1698	YER180C-A	chrV	-	TATA-less	TAF1-enriched	No
1699	tI(AAU)E2	chrV	-	TATA-less	-	Yes
1700	YER183C	chrV	-	TATA-containing	TAF1-enriched	No
1701	YER184C	chrV	-	TATA-less	TAF1-enriched	No
1702	orphan	chrV	+	TATA-less	TAF1-enriched	No
1703	ST0970	chrV	+	TATA-less	TAF1-enriched	No
1704	CUT572	chrV	-	TATA-less	TAF1-enriched	No
1705	orphan	chrVI	-	TATA-less	TAF1-enriched	No
1706	orphan	chrVI	+	TATA-less	TAF1-depleted	No
1707	orphan	chrVI	-	TATA-less	TAF1-enriched	No
1708	YFL049W	chrVI	+	TATA-containing	TAF1-enriched	No
1709	YFL048C	chrVI	-	TATA-less	TAF1-enriched	No
1710	YFL047W	chrVI	+	TATA-less	TAF1-enriched	No
1711	YFL045C	chrVI	-	TATA-less	TAF1-enriched	No
1712	CUT121	chrVI	+	TATA-less	TAF1-enriched	No
1713	YFL044C	chrVI	-	TATA-less	TAF1-enriched	No
1714	YFL042C	chrVI	-	TATA-less	TAF1-enriched	No
1715	YFL041W	chrVI	+	TATA-containing	TAF1-enriched	No
1716	ST0982	chrVI	+	TATA-less	TAF1-enriched	No
1717	YFL039C	chrVI	-	TATA-containing	TAF1-depleted	No
1718	ANT156	chrVI	+	TATA-less	TAF1-enriched	No
1719	YFL038C	chrVI	-	TATA-less	TAF1-enriched	No
1720	YFL037W	chrVI	+	TATA-less	TAF1-enriched	No
1721	YFL036W	chrVI	+	TATA-less	TAF1-enriched	No
1722	YFL034C-B	chrVI	-	TATA-less	TAF1-enriched	No
1723	YFL034C-A	chrVI	-	TATA-less	TAF1-enriched	No
1724	YFL034W	chrVI	+	TATA-less	TAF1-enriched	No
1725	YFL033C	chrVI	-	TATA-less	TAF1-enriched	No
1726	YFL031W	chrVI	+	TATA-less	TAF1-enriched	No
1727	YFL029C	chrVI	-	TATA-less	TAF1-enriched	No
1728	YFL028C	chrVI	-	TATA-less	TAF1-enriched	No
1729	YFL027C	chrVI	-	TATA-less	TAF1-enriched	No
1730	YFL026W	chrVI	+	TATA-less	TAF1-depleted	No
1731	YFL025C	chrVI	-	TATA-less	TAF1-enriched	No
1732	ST0990	chrVI	+	TATA-less	TAF1-enriched	No
1733	YFL024C	chrVI	-	TATA-less	TAF1-enriched	No
1734	YFL023W	chrVI	+	TATA-less	TAF1-enriched	No
1735	YFL022C	chrVI	-	TATA-less	TAF1-enriched	No
1736	YFL021W	chrVI	+	TATA-containing	TAF1-depleted	No
1737	tP(UGG)F	chrVI	-	TATA-containing	-	No
1738	YFL018C	chrVI	-	TATA-containing	TAF1-depleted	No
1739	YFL017W-A	chrVI	+	TATA-less	TAF1-enriched	No
1740	YFL017C	chrVI	-	TATA-containing	TAF1-depleted	No
1741	YFL016C	chrVI	-	TATA-less	TAF1-enriched	No
1742	YFL013C	chrVI	-	TATA-less	TAF1-enriched	No
1743	ST0998	chrVI	+	TATA-less	TAF1-enriched	No
1744	YFL010C	chrVI	-	TATA-less	TAF1-enriched	No
1745	YFL009W	chrVI	+	TATA-less	TAF1-enriched	No
1746	orphan	chrVI	+	TATA-containing	TAF1-enriched	No
1747	CUT575	chrVI	-	TATA-less	TAF1-enriched	No
1748	YFL008W	chrVI	+	TATA-less	TAF1-depleted	No
1749	YFL007W	chrVI	+	TATA-less	TAF1-enriched	No
1750	YFL005W	chrVI	+	TATA-less	TAF1-enriched	No
1751	orphan	chrVI	-	TATA-less	TAF1-depleted	No
1752	YFL004W	chrVI	+	TATA-less	TAF1-depleted	No
1753	orphan	chrVI	+	TATA-less	TAF1-enriched	No
1754	YFR001W	chrVI	+	TATA-less	TAF1-enriched	No
1755	CUT576	chrVI	-	TATA-less	TAF1-enriched	No
1756	YFR002W	chrVI	+	TATA-less	TAF1-enriched	No
1757	YFR004W	chrVI	+	TATA-less	TAF1-enriched	No
1758	YFR005C	chrVI	-	TATA-less	TAF1-enriched	No
1759	YFR007W	chrVI	+	TATA-less	TAF1-enriched	No
1760	YFR008W	chrVI	+	TATA-less	TAF1-enriched	No
1761	tG(GCC)F1	chrVI	+	TATA-less	-	No
1762	YFR009W	chrVI	+	TATA-less	TAF1-enriched	No
1763	YFR010W	chrVI	+	TATA-less	TAF1-enriched	No
1764	YFR011C	chrVI	-	TATA-less	TAF1-enriched	No
1765	YFR013W	chrVI	+	TATA-less	TAF1-enriched	No
1766	orphan	chrVI	-	TATA-less	TAF1-enriched	No
1767	orphan	chrVI	-	TATA-less	TAF1-enriched	No
1768	YFR015C	chrVI	-	TATA-containing	TAF1-depleted	No
1769	orphan	chrVI	+	TATA-less	TAF1-enriched	No
1770	YFR016C	chrVI	-	TATA-less	TAF1-depleted	No
1771	YFR017C	chrVI	-	TATA-containing	TAF1-enriched	No
1772	YFR018C	chrVI	-	TATA-less	TAF1-enriched	No
1773	tS(GCU)F	chrVI	-	TATA-less	-	No
1774	orphan	chrVI	-	TATA-less	TAF1-enriched	No
1775	orphan	chrVI	+	TATA-less	TAF1-enriched	No
1776	CUT577	chrVI	-	TATA-less	TAF1-enriched	No
1777	YFR021W	chrVI	+	TATA-less	TAF1-enriched	No
1778	YFR022W	chrVI	+	TATA-containing	TAF1-enriched	No
1779	YFR024C-A	chrVI	-	TATA-less	TAF1-enriched	No
1780	YFR025C	chrVI	-	TATA-less	TAF1-enriched	No
1781	YFR028C	chrVI	-	TATA-less	TAF1-enriched	No
1782	orphan	chrVI	+	TATA-less	TAF1-enriched	No
1783	YFR029W	chrVI	+	TATA-less	TAF1-enriched	No
1784	orphan	chrVI	-	TATA-less	TAF1-enriched	No
1785	YFR030W	chrVI	+	TATA-containing	TAF1-enriched	No
1786	YFR031C	chrVI	-	TATA-less	TAF1-enriched	No
1787	YFR031C-A	chrVI	-	TATA-less	TAF1-enriched	No
1788	orphan	chrVI	-	TATA-less	TAF1-enriched	No
1789	YFR032C-A	chrVI	-	TATA-less	TAF1-enriched	No
1790	YFR033C	chrVI	-	TATA-less	TAF1-depleted	No
1791	orphan	chrVI	+	TATA-less	TAF1-enriched	No
1792	YFR034C	chrVI	-	TATA-less	TAF1-enriched	No
1793	orphan	chrVI	-	TATA-less	TAF1-enriched	No
1794	YFR035C	chrVI	-	TATA-containing	TAF1-enriched	No
1795	YFR037C	chrVI	-	TATA-less	TAF1-enriched	No
1796	YFR038W	chrVI	+	TATA-less	TAF1-enriched	No
1797	YFR039C	chrVI	-	TATA-less	TAF1-enriched	No
1798	YFR040W	chrVI	+	TATA-less	TAF1-enriched	No
1799	YFR041C	chrVI	-	TATA-less	TAF1-enriched	No
1800	YFR042W	chrVI	+	TATA-less	TAF1-enriched	No
1801	YFR044C	chrVI	-	TATA-less	TAF1-enriched	No
1802	CUT579	chrVI	-	TATA-less	TAF1-enriched	No
1803	YFR048W	chrVI	+	TATA-less	TAF1-enriched	No
1804	YFR049W	chrVI	+	TATA-less	TAF1-enriched	No
1805	YFR050C	chrVI	-	TATA-less	TAF1-enriched	No
1806	YFR051C	chrVI	-	TATA-less	TAF1-enriched	No
1807	CUT580	chrVI	-	TATA-less	TAF1-enriched	No
1808	YFR052W	chrVI	+	TATA-less	TAF1-enriched	No
1809	YFR053C	chrVI	-	TATA-containing	TAF1-depleted	No
1810	ST4738	chrVI	-	TATA-less	TAF1-enriched	No
1811	CUT124	chrVI	+	TATA-less	TAF1-enriched	No
1812	CUT581	chrVI	-	TATA-less	TAF1-enriched	No
1813	YFR055W	chrVI	+	TATA-containing	TAF1-depleted	No
1814	YGL263W	chrVII	+	TATA-less	TAF1-enriched	No
1815	YGL257C	chrVII	-	TATA-less	TAF1-enriched	No
1816	YGL256W	chrVII	+	TATA-less	TAF1-enriched	No
1817	YGL255W	chrVII	+	TATA-less	TAF1-enriched	No
1818	YGL254W	chrVII	+	TATA-less	TAF1-enriched	No
1819	orphan	chrVII	-	TATA-containing	TAF1-enriched	No
1820	YGL253W	chrVII	+	TATA-containing	TAF1-depleted	No
1821	YGL252C	chrVII	-	TATA-less	TAF1-enriched	No
1822	ST1043	chrVII	+	TATA-less	TAF1-enriched	No
1823	ST4747	chrVII	-	TATA-less	TAF1-enriched	No
1824	YGL247W	chrVII	+	TATA-less	TAF1-enriched	No
1825	YGL246C	chrVII	-	TATA-less	TAF1-enriched	No
1826	YGL245W	chrVII	+	TATA-less	TAF1-enriched	No
1827	YGL244W	chrVII	+	TATA-less	TAF1-enriched	No
1828	orphan	chrVII	+	TATA-containing	TAF1-enriched	No
1829	YGL238W	chrVII	+	TATA-less	TAF1-enriched	No
1830	YGL237C	chrVII	-	TATA-less	TAF1-enriched	No
1831	YGL236C	chrVII	-	TATA-less	TAF1-enriched	No
1832	CUT585	chrVII	-	TATA-less	TAF1-enriched	No
1833	YGL234W	chrVII	+	TATA-less	TAF1-enriched	No
1834	YGL233W	chrVII	+	TATA-less	TAF1-enriched	No
1835	orphan	chrVII	+	TATA-less	TAF1-enriched	No
1836	YGL229C	chrVII	-	TATA-less	TAF1-depleted	No
1837	YGL228W	chrVII	+	TATA-less	TAF1-enriched	No
1838	ST1062	chrVII	+	TATA-less	TAF1-enriched	No
1839	orphan	chrVII	+	TATA-less	TAF1-depleted	No
1840	YGL225W	chrVII	+	TATA-containing	TAF1-enriched	No
1841	YGL224C	chrVII	-	TATA-containing	TAF1-enriched	No
1842	orphan	chrVII	+	TATA-less	TAF1-enriched	No
1843	YGL223C	chrVII	-	TATA-less	TAF1-enriched	No
1844	YGL222C	chrVII	-	TATA-less	TAF1-enriched	No
1845	YGL221C	chrVII	-	TATA-containing	TAF1-enriched	No
1846	YGL219C	chrVII	-	TATA-less	TAF1-enriched	No
1847	YGL216W	chrVII	+	TATA-less	TAF1-depleted	No
1848	orphan	chrVII	-	TATA-less	TAF1-enriched	No
1849	YGL215W	chrVII	+	TATA-less	TAF1-enriched	No
1850	YGL213C	chrVII	-	TATA-less	TAF1-enriched	No
1851	YGL212W	chrVII	+	TATA-less	TAF1-enriched	No
1852	YGL211W	chrVII	+	TATA-less	TAF1-enriched	No
1853	YGL210W	chrVII	+	TATA-less	TAF1-enriched	No
1854	ST4766	chrVII	-	TATA-less	TAF1-depleted	No
1855	YGL209W	chrVII	+	TATA-containing	TAF1-depleted	No
1856	YGL208W	chrVII	+	TATA-less	TAF1-enriched	No
1857	XUT	chrVII	-	TATA-less	TAF1-enriched	No
1858	YGL207W	chrVII	+	TATA-less	TAF1-enriched	No
1859	YGL206C	chrVII	-	TATA-less	TAF1-enriched	No
1860	ST4769	chrVII	-	TATA-less	TAF1-enriched	No
1861	orphan	chrVII	-	TATA-less	TAF1-enriched	No
1862	tH(GUG)G1	chrVII	-	TATA-less	-	Yes
1863	YGL204C	chrVII	-	TATA-less	TAF1-enriched	No
1864	YGL203C	chrVII	-	TATA-less	TAF1-depleted	No
1865	YGL202W	chrVII	+	TATA-less	TAF1-enriched	No
1866	YGL201C	chrVII	-	TATA-less	TAF1-depleted	No
1867	tK(CUU)G1	chrVII	-	TATA-less	-	No
1868	YGL200C	chrVII	-	TATA-less	TAF1-enriched	No
1869	YGL198W	chrVII	+	TATA-less	TAF1-enriched	No
1870	YGL199C	chrVII	-	TATA-less	TAF1-enriched	No
1871	YGL197W	chrVII	+	TATA-less	TAF1-enriched	No
1872	CUT587	chrVII	-	TATA-less	TAF1-enriched	No
1873	YGL195W	chrVII	+	TATA-less	TAF1-enriched	No
1874	YGL194C-A	chrVII	-	TATA-less	TAF1-enriched	No
1875	YGL194C	chrVII	-	TATA-less	TAF1-enriched	No
1876	orphan	chrVII	-	TATA-less	TAF1-depleted	No
1877	orphan	chrVII	+	TATA-less	TAF1-enriched	No
1878	YGL191W	chrVII	+	TATA-less	TAF1-depleted	No
1879	CUT128	chrVII	+	TATA-less	TAF1-enriched	No
1880	orphan	chrVII	+	TATA-less	TAF1-enriched	No
1881	YGL189C	chrVII	-	TATA-less	TAF1-enriched	No
1882	YGL187C	chrVII	-	TATA-less	TAF1-enriched	No
1883	YGL186C	chrVII	-	TATA-containing	TAF1-depleted	No
1884	CUT129	chrVII	+	TATA-containing	TAF1-enriched	No
1885	YGL185C	chrVII	-	TATA-containing	TAF1-enriched	No
1886	YGL182C	chrVII	-	TATA-less	TAF1-enriched	No
1887	YGL181W	chrVII	+	TATA-less	TAF1-enriched	No
1888	YGL179C	chrVII	-	TATA-containing	TAF1-depleted	No
1889	orphan	chrVII	-	TATA-less	TAF1-enriched	No
1890	orphan	chrVII	+	TATA-less	TAF1-enriched	No
1891	ST4788	chrVII	-	TATA-less	TAF1-enriched	No
1892	CUT130	chrVII	+	TATA-containing	TAF1-enriched	No
1893	YGL178W	chrVII	+	TATA-less	TAF1-depleted	No
1894	YGL177W	chrVII	+	TATA-less	TAF1-enriched	No
1895	orphan	chrVII	+	TATA-less	TAF1-enriched	No
1896	YGL176C	chrVII	-	TATA-less	TAF1-depleted	No
1897	YGL173C	chrVII	-	TATA-less	TAF1-enriched	No
1898	YGL172W	chrVII	+	TATA-less	TAF1-enriched	No
1899	YGL171W	chrVII	+	TATA-less	TAF1-enriched	No
1900	YGL169W	chrVII	+	TATA-less	TAF1-enriched	No
1901	YGL167C	chrVII	-	TATA-less	TAF1-enriched	No
1902	YGL166W	chrVII	+	TATA-less	TAF1-enriched	No
1903	YGL164C	chrVII	-	TATA-less	TAF1-enriched	No
1904	YGL163C	chrVII	-	TATA-less	TAF1-enriched	No
1905	ST4796	chrVII	-	TATA-less	TAF1-enriched	No
1906	YGL162W	chrVII	+	TATA-containing	TAF1-depleted	No
1907	YGL161C	chrVII	-	TATA-less	TAF1-enriched	No
1908	YGL159W	chrVII	+	TATA-less	TAF1-enriched	No
1909	YGL157W	chrVII	+	TATA-containing	TAF1-depleted	No
1910	YGL154C	chrVII	-	TATA-less	TAF1-enriched	No
1911	YGL151W	chrVII	+	TATA-less	TAF1-enriched	No
1912	YGL150C	chrVII	-	TATA-less	TAF1-enriched	No
1913	YGL148W	chrVII	+	TATA-less	TAF1-enriched	No
1914	CUT133	chrVII	+	TATA-less	TAF1-enriched	No
1915	YGL146C	chrVII	-	TATA-less	TAF1-enriched	No
1916	YGL145W	chrVII	+	TATA-containing	TAF1-enriched	No
1917	YGL144C	chrVII	-	TATA-less	TAF1-enriched	No
1918	YGL143C	chrVII	-	TATA-less	TAF1-enriched	No
1919	YGL140C	chrVII	-	TATA-less	TAF1-enriched	No
1920	YGL139W	chrVII	+	TATA-less	TAF1-enriched	No
1921	YGL137W	chrVII	+	TATA-less	TAF1-enriched	No
1922	YGL136C	chrVII	-	TATA-less	TAF1-enriched	No
1923	YGL135W	chrVII	+	TATA-less	TAF1-depleted	No
1924	YGL134W	chrVII	+	TATA-less	TAF1-enriched	No
1925	CUT592	chrVII	-	TATA-less	TAF1-enriched	No
1926	YGL133W	chrVII	+	TATA-less	TAF1-depleted	No
1927	YGL131C	chrVII	-	TATA-containing	TAF1-enriched	No
1928	YGL130W	chrVII	+	TATA-less	TAF1-enriched	No
1929	YGL129C	chrVII	-	TATA-containing	TAF1-enriched	No
1930	CUT134	chrVII	+	TATA-less	TAF1-enriched	No
1931	YGL127C	chrVII	-	TATA-less	TAF1-enriched	No
1932	orphan	chrVII	+	TATA-less	TAF1-enriched	No
1933	ST4814	chrVII	-	TATA-less	TAF1-enriched	No
1934	CUT593	chrVII	-	TATA-less	TAF1-enriched	No
1935	YGL123W	chrVII	+	TATA-less	TAF1-enriched	No
1936	orphan	chrVII	+	TATA-less	TAF1-depleted	No
1937	YGL122C	chrVII	-	TATA-less	TAF1-enriched	No
1938	CUT135	chrVII	+	TATA-less	TAF1-enriched	No
1939	YGL120C	chrVII	-	TATA-less	TAF1-enriched	No
1940	YGL119W	chrVII	+	TATA-less	TAF1-enriched	No
1941	CUT136	chrVII	+	TATA-less	TAF1-enriched	No
1942	YGL117W	chrVII	+	TATA-containing	TAF1-depleted	No
1943	orphan	chrVII	-	TATA-less	TAF1-enriched	No
1944	YGL116W	chrVII	+	TATA-less	TAF1-depleted	No
1945	YGL115W	chrVII	+	TATA-less	TAF1-enriched	No
1946	YGL114W	chrVII	+	TATA-less	TAF1-enriched	No
1947	YGL113W	chrVII	+	TATA-less	TAF1-enriched	No
1948	YGL111W	chrVII	+	TATA-less	TAF1-enriched	No
1949	YGL110C	chrVII	-	TATA-containing	TAF1-depleted	No
1950	YGL108C	chrVII	-	TATA-containing	TAF1-enriched	No
1951	YGL107C	chrVII	-	TATA-less	TAF1-enriched	No
1952	YGL106W	chrVII	+	TATA-less	TAF1-enriched	No
1953	orphan	chrVII	-	TATA-containing	TAF1-depleted	No
1954	YGL105W	chrVII	+	TATA-less	TAF1-enriched	No
1955	YGL103W	chrVII	+	TATA-less	TAF1-enriched	No
1956	YGL101W	chrVII	+	TATA-containing	TAF1-enriched	No
1957	YGL100W	chrVII	+	TATA-less	TAF1-enriched	No
1958	CUT595	chrVII	-	TATA-less	TAF1-enriched	No
1959	YGL099W	chrVII	+	TATA-less	TAF1-enriched	No
1960	orphan	chrVII	+	TATA-less	TAF1-enriched	No
1961	YGL098W	chrVII	+	TATA-containing	TAF1-enriched	No
1962	ST1139	chrVII	+	TATA-less	TAF1-enriched	No
1963	YGL097W	chrVII	+	TATA-less	TAF1-enriched	No
1964	orphan	chrVII	-	TATA-less	TAF1-depleted	No
1965	ST4827	chrVII	-	TATA-less	TAF1-enriched	No
1966	orphan	chrVII	+	TATA-less	TAF1-enriched	No
1967	orphan	chrVII	-	TATA-less	TAF1-enriched	No
1968	YGL095C	chrVII	-	TATA-less	TAF1-enriched	No
1969	YGL094C	chrVII	-	TATA-containing	TAF1-enriched	No
1970	YGL093W	chrVII	+	TATA-less	TAF1-enriched	No
1971	CUT596	chrVII	-	TATA-less	TAF1-enriched	No
1972	YGL092W	chrVII	+	TATA-less	TAF1-enriched	No
1973	orphan	chrVII	-	TATA-less	TAF1-enriched	No
1974	YGL088W	chrVII	+	TATA-containing	TAF1-depleted	No
1975	CUT137	chrVII	+	TATA-less	TAF1-enriched	No
1976	YGL087C	chrVII	-	TATA-less	TAF1-enriched	No
1977	YGL086W	chrVII	+	TATA-less	TAF1-enriched	No
1978	YGL085W	chrVII	+	TATA-containing	TAF1-enriched	No
1979	YGL084C	chrVII	-	TATA-less	TAF1-enriched	No
1980	YGL083W	chrVII	+	TATA-less	TAF1-enriched	No
1981	ST4836	chrVII	-	TATA-less	TAF1-enriched	No
1982	YGL082W	chrVII	+	TATA-less	TAF1-depleted	No
1983	YGL080W	chrVII	+	TATA-less	TAF1-depleted	No
1984	YGL079W	chrVII	+	TATA-less	TAF1-enriched	No
1985	YGL078C	chrVII	-	TATA-less	TAF1-enriched	No
1986	ST1158	chrVII	+	TATA-less	TAF1-depleted	No
1987	YGL077C	chrVII	-	TATA-containing	TAF1-depleted	No
1988	YGL076C	chrVII	-	TATA-less	TAF1-enriched	No
1989	orphan	chrVII	-	TATA-less	TAF1-enriched	No
1990	CUT140	chrVII	+	TATA-less	TAF1-depleted	No
1991	YGL075C	chrVII	-	TATA-less	TAF1-enriched	No
1992	YGL073W	chrVII	+	TATA-less	TAF1-enriched	No
1993	YGL072C	chrVII	-	TATA-less	TAF1-enriched	No
1994	YGL071W	chrVII	+	TATA-less	TAF1-depleted	No
1995	YGL070C	chrVII	-	TATA-less	TAF1-enriched	No
1996	YGL068W	chrVII	+	TATA-less	TAF1-depleted	No
1997	YGL067W	chrVII	+	TATA-less	TAF1-enriched	No
1998	YGL066W	chrVII	+	TATA-less	TAF1-enriched	No
1999	YGL065C	chrVII	-	TATA-less	TAF1-enriched	No
[truncated: 4,045 more rows]

## Sheet: Master_Annotation_Columns_5979
Index	Gene	Chromosome	Strand	TATA_Class	TAF1_status	WT TSS Expression Total Reads	GOLD_median_TSS_position	WT_Plusone_nucleosome_median	TSS_to_Plusone_nucleosome_distance	WT_TOP_SSL2_median_coordinates	WT_TOP_SSL2_to_TSS_distance	WT_TOP_SSL2_to_Plusone_nucleosome_distance	WT_TOP_SUA7_median_coordinates	WT_TOP_SUA7_to_TSS_distance	WT_TOP_SUA7_to_Plusone_nucleosome_distance	WT_BOTTOM_SSL2_median_coordinates	WT_BOTTOM_SSL2_to_TSS_distance	WT_BOTTOM_SSL2_to_Plusone_nucleosome_distance	WT_BOTTOM_SUA7_median_coordinates	WT_BOTTOM_SUA7_to_TSS_distance	WT_BOTTOM_SUA7_to_Plusone_nucleosome_distance
1	ST3634	chrI	-	TATA-less	TAF1-enriched	0	6276	6112	-164	6382	-106	-270	6390	-114	-278	6330	-54	-218	6344	-68	-232
2	ST3637	chrI	-	TATA-less	TAF1-enriched	20	29744	29717	-27	29783	-39	-66	29812	-68	-95	29742	2	-25	29767	-23	-50
3	CUT001	chrI	+	TATA-less	TAF1-depleted	33	30203	30217	-14	30075	-128	-142	30052	-151	165	30277	-74	-60	30313	-110	-96
4	CUT437	chrI	-	TATA-less	TAF1-enriched	97	30844	30710	-134	30869	-25	-159	30910	-66	-200	30857	-13	-147	30900	-56	-190
5	orphan	chrI	-	TATA-less	TAF1-enriched	88	33141	33064	-77	33174	-33	-110	33214	-73	-150	33197	-56	-133	33238	-97	-174
6	ST3640	chrI	-	TATA-less	TAF1-enriched	314	34362	34347	-15	34418	-56	-71	34424	-62	-77	34347	15	0	34357	5	-10
7	orphan	chrI	+	TATA-less	TAF1-enriched	55	34678	NA	NA	34676	-2	NA	34684	6	NA	34799	-121	NA	34804	-126	NA
8	CUT438	chrI	-	TATA-less	TAF1-enriched	436	34738	NA	NA	34820	-82	NA	34794	-56	NA	34781	-43	NA	34795	-57	NA
9	YAL060W	chrI	+	TATA-containing	TAF1-depleted	198	35071	35243	-172	35021	-50	-222	35019	-52	224	35079	-8	164	35081	-10	162
10	CUT439	chrI	-	TATA-containing	TAF1-enriched	32	36357	36322	-35	36493	-136	-171	36503	-146	-181	36471	-114	-149	36452	-95	-130
11	YAL058W	chrI	+	TATA-less	TAF1-enriched	12	37405	37444	-39	37357	-48	-87	37324	-81	120	37415	-10	29	37415	-10	29
12	YAL056W	chrI	+	TATA-less	TAF1-enriched	844	39217	39267	-50	39178	-39	-89	39174	-43	93	39204	13	63	39212	5	55
13	ST0010	chrI	+	TATA-less	TAF1-enriched	102	43542	43637	-95	43426	-116	-211	43437	-105	200	43617	-75	20	43605	-63	32
14	YAL053W	chrI	+	TATA-less	TAF1-depleted	6373	45757	45816	-59	45709	-48	-107	45703	-54	113	45760	-3	56	45771	-14	45
15	YAL051W	chrI	+	TATA-less	TAF1-enriched	252	48539	48564	-25	48491	-48	-73	48487	-52	77	48533	6	31	48541	-2	23
16	YAL049C	chrI	-	TATA-less	TAF1-enriched	1760	52661	52586	-75	52702	-41	-116	52703	-42	-117	52663	-2	-77	52662	-1	-76
17	YAL047C	chrI	-	TATA-containing	TAF1-enriched	70	56883	56830	-53	56919	-36	-89	56930	-47	-100	56890	-7	-60	56910	-27	-80
18	YAL046C	chrI	-	TATA-containing	TAF1-enriched	258	57383	57361	-22	57447	-64	-86	57469	-86	-108	57406	-23	-45	57399	-16	-38
19	YAL044C	chrI	-	TATA-containing	TAF1-depleted	29392	58476	58446	-30	58516	-40	-70	58528	-52	-82	58468	8	-22	58472	4	-26
20	YAL043C	chrI	-	TATA-less	TAF1-enriched	341	61072	61024	-48	61138	-66	-114	61225	-153	-201	61175	-103	-151	61178	-106	-154
21	YAL042W	chrI	+	TATA-less	TAF1-enriched	1335	61296	61330	-34	61236	-60	-94	61220	-76	110	61333	-37	-3	61324	-28	6
22	YAL041W	chrI	+	TATA-less	TAF1-enriched	9254	62795	62807	-12	62752	-43	-55	62741	-54	66	62800	-5	7	62812	-17	-5
24	YAL040C	chrI	-	TATA-containing	TAF1-depleted	10607	67848	67822	-26	67931	-83	-109	67940	-92	-118	67887	-39	-65	67894	-46	-72
25	YAL039C	chrI	-	TATA-less	TAF1-enriched	466	69581	69536	-45	69626	-45	-90	69636	-55	-100	69558	23	-22	69589	-8	-53
26	YAL038W	chrI	+	TATA-less	TAF1-depleted	270773	71759	71853	-94	71641	-118	-212	71632	-127	221	71841	-82	12	71846	-87	7
27	YAL036C	chrI	-	TATA-less	TAF1-enriched	536	76187	76158	-29	76328	-141	-170	76369	-182	-211	76311	-124	-153	76287	-100	-129
28	YAL035W	chrI	+	TATA-less	TAF1-enriched	1787	76401	76445	-44	76328	-73	-117	76318	-83	127	76420	-19	25	76417	-16	28
29	YAL034W-A	chrI	+	TATA-less	TAF1-enriched	151	79689	79731	-42	79653	-36	-78	79644	-45	87	79685	4	46	79692	-3	39
30	YAL032C	chrI	-	TATA-less	TAF1-enriched	427	84494	84456	-38	84530	-36	-74	84539	-45	-83	84492	2	-36	84497	-3	-41
31	YAL031C	chrI	-	TATA-less	TAF1-depleted	30	87078	87027	-51	87118	-40	-91	87145	-67	-118	87079	-1	-52	87084	-6	-57
32	YAL029C	chrI	-	TATA-less	TAF1-enriched	526	92486	92441	-45	92549	-63	-108	92563	-77	-122	92507	-21	-66	92519	-33	-78
33	YAL028W	chrI	+	TATA-less	TAF1-enriched	40	92885	92902	-17	92820	-65	-82	92809	-76	93	92902	-17	0	92924	-39	-22
34	YAL027W	chrI	+	TATA-containing	TAF1-enriched	55	94625	94664	-39	94558	-67	-106	94557	-68	107	94639	-14	25	94640	-15	24
35	YAL026C	chrI	-	TATA-less	TAF1-enriched	2957	99778	99727	-51	99816	-38	-89	99827	-49	-100	99770	8	-43	99773	5	-46
36	YAL025C	chrI	-	TATA-less	TAF1-enriched	246	101170	101137	-33	101216	-46	-79	101221	-51	-84	101165	5	-28	101179	-9	-42
37	YAL024C	chrI	-	TATA-less	TAF1-enriched	1199	105969	105930	-39	106009	-40	-79	106007	-38	-77	105962	7	-32	105968	1	-38
38	YAL023C	chrI	-	TATA-less	TAF1-enriched	16797	108632	108595	-37	108700	-68	-105	108707	-75	-112	108651	-19	-56	108659	-27	-64
39	YAL022C	chrI	-	TATA-less	TAF1-enriched	1901	110446	110405	-41	110488	-42	-83	110498	-52	-93	110441	5	-36	110441	5	-36
40	YAL021C	chrI	-	TATA-less	TAF1-enriched	11944	113406	113357	-49	113453	-47	-96	113482	-76	-125	113412	-6	-55	113419	-13	-62
41	YAL020C	chrI	-	TATA-less	TAF1-depleted	452	114619	114589	-30	114720	-101	-131	114693	-74	-104	114745	-126	-156	114659	-40	-70
42	YAL019W	chrI	+	TATA-less	TAF1-enriched	1693	114803	114841	-38	114768	-35	-73	114737	-66	104	114808	-5	33	114842	-39	-1
43	YAL014C	chrI	-	TATA-less	TAF1-enriched	493	129067	129003	-64	129172	-105	-169	129201	-134	-198	129175	-108	-172	129148	-81	-145
44	YAL013W	chrI	+	TATA-less	TAF1-enriched	151	129236	129291	-55	129191	-45	-100	129174	-62	117	129248	-12	43	129255	-19	36
45	YAL012W	chrI	+	TATA-less	TAF1-depleted	52312	130735	130828	-93	130683	-52	-145	130680	-55	148	130742	-7	86	130749	-14	79
46	YAL011W	chrI	+	TATA-less	TAF1-enriched	313	131969	131983	-14	131961	-8	-22	131991	22	-8	132063	-94	-80	132034	-65	-51
47	YAL010C	chrI	-	TATA-less	TAF1-enriched	354	135688	135652	-36	135806	-118	-154	135814	-126	-162	135726	-38	-74	135726	-38	-74
48	YAL008W	chrI	+	TATA-less	TAF1-enriched	233	136866	136925	-59	136798	-68	-127	136794	-72	131	136866	0	59	136866	0	59
49	YAL007C	chrI	-	TATA-less	TAF1-enriched	1258	138430	138389	-41	138461	-31	-72	138468	-38	-79	138443	-13	-54	138433	-3	-44
50	tP(UGG)A	chrI	-	TATA-containing	-	3	139314	139260	-54	139343	-29	-83	139282	32	-22	139296	18	-36	139300	14	-40
51	YAL005C	chrI	-	TATA-containing	TAF1-depleted	794	141493	141409	-84	141574	-81	-165	141583	-90	-174	141543	-50	-134	141548	-55	-139
52	YAL003W	chrI	+	TATA-less	TAF1-depleted	117436	142153	142199	-46	142101	-52	-98	142097	-56	102	142158	-5	41	142164	-11	35
53	YAL002W	chrI	+	TATA-less	TAF1-enriched	895	143630	143680	-50	143560	-70	-120	143552	-78	128	143656	-26	24	143659	-29	21
54	orphan	chrI	-	TATA-less	TAF1-enriched	94	151192	151145	-47	151234	-42	-89	151246	-54	-101	151193	-1	-48	151202	-10	-57
55	CUT441	chrI	-	TATA-less	TAF1-enriched	9	151964	151837	-127	152054	-90	-217	152097	-133	-260	152134	-170	-297	152142	-178	-305
56	YAR002W	chrI	+	TATA-less	TAF1-enriched	5329	152215	152259	-44	152168	-47	-91	152158	-57	101	152237	-22	22	152230	-15	29
57	YAR002C-A	chrI	-	TATA-less	TAF1-enriched	1138	154740	154726	-14	154793	-53	-67	154818	-78	-92	154777	-37	-51	154783	-43	-57
58	YAR003W	chrI	+	TATA-containing	TAF1-enriched	76	154955	154989	-34	154880	-75	-109	154860	-95	129	155100	-145	-111	155027	-72	-38
59	YAR007C	chrI	-	TATA-less	TAF1-enriched	492	158678	158638	-40	158737	-59	-99	158752	-74	-114	158699	-21	-61	158703	-25	-65
60	tA(UGC)A	chrI	+	TATA-less	-	704	166366	166463	-97	166245	-121	-218	166240	-126	223	166469	-103	-6	166491	-125	-28
61	YAR014C	chrI	-	TATA-less	TAF1-enriched	89	168980	168977	-3	169052	-72	-75	169062	-82	-85	169005	-25	-28	169025	-45	-48
62	YAR015W	chrI	+	TATA-containing	TAF1-depleted	973	169286	169311	-25	169253	-33	-58	169240	-46	71	169305	-19	6	169309	-23	2
63	YAR018C	chrI	-	TATA-less	TAF1-enriched	306	171711	171693	-18	171764	-53	-71	171770	-59	-77	171735	-24	-42	171741	-30	-48
64	YAR019C	chrI	-	TATA-less	TAF1-enriched	719	175164	175121	-43	175228	-64	-107	175233	-69	-112	175214	-50	-93	175203	-39	-82
65	tL(CAA)A	chrI	+	TATA-less	-	0	181100	181136	-36	181096	-4	-40	181092	-8	44	181142	-42	-6	181133	-33	3
66	orphan	chrI	+	TATA-less	TAF1-enriched	127	181446	181571	-125	181372	-74	-199	181353	-93	218	181500	-54	71	181501	-55	70
67	tS(AGA)A	chrI	-	TATA-less	-	36	182506	182406	-100	182547	-41	-141	182556	-50	-150	182588	-82	-182	182577	-71	-171
68	orphan	chrI	+	TATA-less	TAF1-enriched	1	184634	184719	-85	184634	0	-85	184672	38	47	184578	56	141	184578	56	141
69	YAR028W	chrI	+	TATA-less	TAF1-enriched	3102	184869	184885	-16	184797	-72	-88	184781	-88	104	184914	-45	-29	184911	-42	-26
70	YAR033W	chrI	+	TATA-less	TAF1-enriched	483	188045	NA	NA	187979	-66	NA	187951	-94	NA	188073	-28	NA	188069	-24	NA
71	YAR042W	chrI	+	TATA-less	TAF1-enriched	1288	192595	192634	-39	192532	-63	-102	192520	-75	114	192611	-16	23	192611	-16	23
72	ST0047	chrI	+	TATA-less	TAF1-enriched	63	198923	198972	-49	198751	-172	-221	198743	-180	229	199017	-94	-45	199027	-104	-55
73	orphan	chrI	+	TATA-less	TAF1-enriched	563	200620	200666	-46	200573	-47	-93	200559	-61	107	200743	-123	-77	200684	-64	-18
74	orphan	chrI	+	TATA-containing	TAF1-enriched	0	223048	NA	NA	222952	-96	NA	222962	-86	NA	223085	-37	NA	223049	-1	NA
75	YAR073W	chrI	+	TATA-containing	TAF1-depleted	85	227496	227528	-32	227467	-29	-61	227463	-33	65	227482	14	46	227482	14	46
76	tL(UAA)B1	chrII	+	TATA-less	-	27	9572	9602	-30	9609	37	7	9557	-15	45	9570	2	32	9575	-3	27
77	YBL107C	chrII	-	TATA-containing	TAF1-enriched	709	10551	10487	-64	10591	-40	-104	10601	-50	-114	10544	7	-57	10551	0	-64
78	YBL105C	chrII	-	TATA-less	TAF1-enriched	486	17938	17903	-35	18002	-64	-99	18007	-69	-104	17956	-18	-53	17964	-26	-61
79	YBL104C	chrII	-	TATA-less	TAF1-enriched	42	21313	21267	-46	21348	-35	-81	21351	-38	-84	21310	3	-43	21306	7	-39
80	YBL103C	chrII	-	TATA-less	TAF1-enriched	150	23774	23738	-36	23870	-96	-132	23939	-165	-201	23921	-147	-183	23865	-91	-127
81	YBL102W	chrII	+	TATA-less	TAF1-depleted	7231	23992	24044	-52	23958	-34	-86	23914	-78	130	24009	-17	35	24009	-17	35
82	YBL100W-C	chrII	+	TATA-less	TAF1-enriched	21	28298	28361	-63	28310	12	-51	28340	42	21	28240	58	121	28224	74	137
83	tF(GAA)B	chrII	-	TATA-less	-	34	36234	NA	NA	36316	-82	NA	36386	-152	NA	36351	-117	NA	36356	-122	NA
84	YBL099W	chrII	+	TATA-less	TAF1-enriched	18812	36744	36771	-27	36696	-48	-75	36688	-56	83	36745	-1	26	36752	-8	19
85	YBL097W	chrII	+	TATA-less	TAF1-enriched	20	40775	40807	-32	40726	-49	-81	40721	-54	86	40808	-33	-1	40802	-27	5
86	YBL095W	chrII	+	TATA-less	TAF1-enriched	143	43267	43314	-47	43214	-53	-100	43197	-70	117	43278	-11	36	43285	-18	29
87	YBL093C	chrII	-	TATA-less	TAF1-enriched	275	44998	44973	-25	45052	-54	-79	45067	-69	-94	45001	-3	-28	45012	-14	-39
88	YBL092W	chrII	+	TATA-less	TAF1-enriched	52404	45613	45656	-43	45565	-48	-91	45556	-57	100	45593	20	63	45611	2	45
89	YBL091C-A	chrII	-	TATA-containing	TAF1-enriched	190	47193	47154	-39	47249	-56	-95	47245	-52	-91	47198	-5	-44	47185	8	-31
90	YBL090W	chrII	+	TATA-less	TAF1-enriched	1881	48794	48844	-50	48728	-66	-116	48709	-85	135	48844	-50	0	48821	-27	23
91	YBL088C	chrII	-	TATA-less	TAF1-enriched	17	59837	NA	NA	59840	-3	NA	59877	-40	NA	59900	-63	NA	59923	-86	NA
92	YBL087C	chrII	-	TATA-less	TAF1-enriched	6036	60773	60767	-6	60806	-33	-39	60810	-37	-43	60750	23	17	60767	6	0
93	YBL085W	chrII	+	TATA-less	TAF1-enriched	158	63685	63716	-31	63676	-9	-40	63664	-21	52	63650	35	66	63662	23	54
94	YBL084C	chrII	-	TATA-less	TAF1-enriched	792	69533	NA	NA	69593	-60	NA	69599	-66	NA	69551	-18	NA	69559	-26	NA
95	YBL082C	chrII	-	TATA-less	TAF1-enriched	593	71163	71104	-59	71218	-55	-114	71240	-77	-136	71176	-13	-72	71183	-20	-79
96	YBL081W	chrII	+	TATA-less	TAF1-enriched	1265	71552	71610	-58	71513	-39	-97	71507	-45	103	71552	0	58	71552	0	58
97	YBL080C	chrII	-	TATA-less	TAF1-enriched	186	74736	74714	-22	74768	-32	-54	74773	-37	-59	74716	20	-2	74739	-3	-25
98	orphan	chrII	+	TATA-less	TAF1-enriched	0	74972	74978	-6	74977	5	-1	74979	7	-1	75120	-148	-142	75153	-181	-175
99	YBL079W	chrII	+	TATA-less	TAF1-enriched	817	75196	75247	-51	75152	-44	-95	75145	-51	102	75197	-1	50	75201	-5	46
100	YBL078C	chrII	-	TATA-less	TAF1-enriched	223	80752	80736	-16	80830	-78	-94	80821	-69	-85	80791	-39	-55	80786	-34	-50
101	YBL076C	chrII	-	TATA-less	TAF1-enriched	2496	84287	84250	-37	84328	-41	-78	84337	-50	-87	84271	16	-21	84287	0	-37
102	YBL074C	chrII	-	TATA-less	TAF1-enriched	84	87790	87776	-14	88006	-216	-230	88002	-212	-226	87971	-181	-195	87962	-172	-186
103	YBL072C	chrII	-	TATA-less	TAF1-enriched	922	89501	89430	-71	89504	-3	-74	89518	-17	-88	89450	51	-20	89463	38	-33
104	YBL071W-A	chrII	+	TATA-less	TAF1-enriched	295	89943	89992	-49	89899	-44	-93	89894	-49	98	89926	17	66	89946	-3	46
105	YBL069W	chrII	+	TATA-containing	TAF1-enriched	1612	90694	90717	-23	90640	-54	-77	90613	-81	104	90716	-22	1	90728	-34	-11
106	YBL068W	chrII	+	TATA-less	TAF1-enriched	619	92357	92417	-60	92312	-45	-105	92301	-56	116	92358	-1	59	92370	-13	47
107	YBL067C	chrII	-	TATA-less	TAF1-enriched	265	96109	96093	-16	96192	-83	-99	96202	-93	-109	96161	-52	-68	96158	-49	-65
108	orphan	chrII	-	TATA-containing	TAF1-enriched	91	100156	100118	-38	100196	-40	-78	100202	-46	-84	100160	-4	-42	100164	-8	-46
109	YBL064C	chrII	-	TATA-containing	TAF1-depleted	1090	101188	101160	-28	101236	-48	-76	101257	-69	-97	101196	-8	-36	101200	-12	-40
110	YBL063W	chrII	+	TATA-less	TAF1-enriched	1253	101877	101912	-35	101838	-39	-74	101832	-45	80	101881	-4	31	101884	-7	28
111	YBL061C	chrII	-	TATA-less	TAF1-enriched	247	107506	107453	-53	107543	-37	-90	107553	-47	-100	107506	0	-53	107512	-6	-59
112	YBL059W	chrII	+	TATA-less	TAF1-depleted	1398	110700	110729	-29	110605	-95	-124	110590	-110	139	110767	-67	-38	110752	-52	-23
113	orphan	chrII	-	TATA-less	TAF1-enriched	207	111201	111179	-22	111361	-160	-182	111372	-171	-193	111346	-145	-167	111342	-141	-163
114	YBL058W	chrII	+	TATA-containing	TAF1-enriched	3535	111409	111457	-48	111361	-48	-96	111348	-61	109	111430	-21	27	111431	-22	26
115	YBL057C	chrII	-	TATA-less	TAF1-enriched	996	113442	113396	-46	113620	-178	-224	113630	-188	-234	113606	-164	-210	113591	-149	-195
116	YBL056W	chrII	+	TATA-less	TAF1-enriched	806	113654	113695	-41	113615	-39	-80	113602	-52	93	113652	2	43	113656	-2	39
117	YBL055C	chrII	-	TATA-less	TAF1-depleted	814	116815	116669	-146	116862	-47	-193	116877	-62	-208	116815	0	-146	116820	-5	-151
118	YBL054W	chrII	+	TATA-less	TAF1-enriched	3302	117478	117634	-156	117419	-59	-215	117411	-67	223	117486	-8	148	117506	-28	128
119	YBL051C	chrII	-	TATA-less	TAF1-enriched	2290	124822	124784	-38	124880	-58	-96	124896	-74	-112	124842	-20	-58	124845	-23	-61
120	YBL050W	chrII	+	TATA-less	TAF1-enriched	4033	125042	125087	-45	124874	-168	-213	124872	-170	215	125189	-147	-102	125120	-78	-33
121	ST3710	chrII	-	TATA-less	TAF1-enriched	36	127512	127363	-149	127601	-89	-238	127619	-107	-256	127546	-34	-183	127544	-32	-181
122	YBL047C	chrII	-	TATA-less	TAF1-enriched	233	132196	132164	-32	132246	-50	-82	132261	-65	-97	132217	-21	-53	132228	-32	-64
123	YBL046W	chrII	+	TATA-less	TAF1-enriched	94	132413	132473	-60	132341	-72	-132	132318	-95	155	132569	-156	-96	132555	-142	-82
124	YBL045C	chrII	-	TATA-less	TAF1-enriched	2521	135702	135679	-23	135755	-53	-76	135760	-58	-81	135698	4	-19	135705	-3	-26
125	YBL042C	chrII	-	TATA-containing	TAF1-depleted	154	140326	140319	-7	140372	-46	-53	140376	-50	-57	140314	12	5	140322	4	-3
126	YBL041W	chrII	+	TATA-less	TAF1-enriched	8168	141225	141261	-36	141175	-50	-86	141165	-60	96	141235	-10	26	141239	-14	22
127	YBL040C	chrII	-	TATA-less	TAF1-enriched	830	142900	142845	-55	142948	-48	-103	142951	-51	-106	142910	-10	-65	142913	-13	-68
128	YBL039W-B	chrII	+	TATA-less	TAF1-enriched	30	143183	NA	NA	143077	-106	NA	143058	-125	NA	143353	-170	NA	143374	-191	NA
129	YBL039C	chrII	-	TATA-less	TAF1-enriched	180	145782	145752	-30	145825	-43	-73	145830	-48	-78	145780	2	-28	145793	-11	-41
130	YBL038W	chrII	+	TATA-less	TAF1-enriched	5178	146124	146169	-45	146078	-46	-91	146072	-52	97	146124	0	45	146146	-22	23
131	YBL037W	chrII	+	TATA-less	TAF1-depleted	169	147126	147118	8	147076	-50	-42	147066	-60	52	147151	-25	-33	147136	-10	-18
132	YBL036C	chrII	-	TATA-less	TAF1-enriched	780	151236	151195	-41	151277	-41	-82	151282	-46	-87	151266	-30	-71	151266	-30	-71
133	YBL035C	chrII	-	TATA-containing	TAF1-enriched	50	153688	153636	-52	153731	-43	-95	153747	-59	-111	153660	28	-24	153699	-11	-63
134	YBL034C	chrII	-	TATA-less	TAF1-depleted	391	158464	158427	-37	158508	-44	-81	158513	-49	-86	158467	-3	-40	158469	-5	-42
135	YBL033C	chrII	-	TATA-containing	TAF1-enriched	2013	159721	159678	-43	159759	-38	-81	159782	-61	-104	159714	7	-36	159723	-2	-45
136	YBL032W	chrII	+	TATA-less	TAF1-enriched	9884	160094	160147	-53	160050	-44	-97	160048	-46	99	160081	13	66	160098	-4	49
137	YBL031W	chrII	+	TATA-less	TAF1-enriched	355	161669	161724	-55	161635	-34	-89	161628	-41	96	161683	-14	41	161688	-19	36
138	YBL030C	chrII	-	TATA-containing	TAF1-depleted	79034	164125	164107	-18	164170	-45	-63	164194	-69	-87	164125	0	-18	164136	-11	-29
139	YBL029C-A	chrII	-	TATA-less	TAF1-depleted	444	164811	164688	-123	164900	-89	-212	164910	-99	-222	164836	-25	-148	164836	-25	-148
140	YBL029W	chrII	+	TATA-containing	TAF1-depleted	100	166098	166224	-126	166015	-83	-209	165995	-103	229	166144	-46	80	166156	-58	68
141	ST3723	chrII	-	TATA-less	TAF1-enriched	28	166954	166853	-101	166996	-42	-143	166999	-45	-146	166959	-5	-106	166950	4	-97
142	YBL028C	chrII	-	TATA-less	TAF1-enriched	175	167890	167808	-82	167905	-15	-97	167910	-20	-102	167863	27	-55	167880	10	-72
143	YBL027W	chrII	+	TATA-less	TAF1-depleted	18516	168392	168595	-203	168357	-35	-238	168350	-42	245	168372	20	223	168386	6	209
144	ST3726	chrII	-	TATA-less	TAF1-enriched	18	170387	170358	-29	170454	-67	-96	170528	-141	-170	170505	-118	-147	170502	-115	-144
145	YBL026W	chrII	+	TATA-less	TAF1-enriched	628	170558	NA	NA	170514	-44	NA	170507	-51	NA	170604	-46	NA	170575	-17	NA
146	YBL025W	chrII	+	TATA-less	TAF1-enriched	405	171433	NA	NA	171352	-81	NA	171351	-82	NA	171535	-102	NA	171494	-61	NA
147	YBL024W	chrII	+	TATA-less	TAF1-enriched	994	172509	172551	-42	172461	-48	-90	172448	-61	103	172485	24	66	172510	-1	41
148	YBL021C	chrII	-	TATA-less	TAF1-enriched	371	182118	182071	-47	182261	-143	-190	182298	-180	-227	182240	-122	-169	182215	-97	-144
149	YBL020W	chrII	+	TATA-less	TAF1-enriched	219	182320	182347	-27	182276	-44	-71	182257	-63	90	182326	-6	21	182326	-6	21
150	YBL018C	chrII	-	TATA-less	TAF1-enriched	303	186504	186457	-47	186562	-58	-105	186564	-60	-107	186505	-1	-48	186514	-10	-57
151	YBL017C	chrII	-	TATA-less	TAF1-enriched	599	191678	191553	-125	191802	-124	-249	191815	-137	-262	191770	-92	-217	191780	-102	-227
152	YBL016W	chrII	+	TATA-containing	TAF1-depleted	226	192369	192555	-186	192346	-23	-209	192342	-27	213	192343	26	212	192366	3	189
153	YBL015W	chrII	+	TATA-containing	TAF1-depleted	1746	194033	194303	-270	193979	-54	-324	193978	-55	325	194037	-4	266	194030	3	273
154	YBL014C	chrII	-	TATA-less	TAF1-enriched	47	201777	201730	-47	201818	-41	-88	201828	-51	-98	201773	4	-43	201776	1	-46
155	YBL013W	chrII	+	TATA-less	TAF1-enriched	197	202036	202035	1	201936	-100	-99	201883	-153	152	202235	-199	-200	202221	-185	-186
156	YBL011W	chrII	+	TATA-less	TAF1-enriched	1065	203445	203511	-66	203387	-58	-124	203380	-65	131	203443	2	68	203444	1	67
157	YBL010C	chrII	-	TATA-less	TAF1-enriched	22	206951	206911	-40	207020	-69	-109	207038	-87	-127	207070	-119	-159	207049	-98	-138
158	YBL009W	chrII	+	TATA-less	TAF1-enriched	330	207159	207210	-51	207107	-52	-103	207086	-73	124	207175	-16	35	207190	-31	20
159	YBL008W	chrII	+	TATA-less	TAF1-enriched	31	209598	209636	-38	209519	-79	-117	209519	-79	117	209621	-23	15	209617	-19	19
160	YBL007C	chrII	-	TATA-containing	TAF1-enriched	311	216415	216362	-53	216461	-46	-99	216469	-54	-107	216396	19	-34	216418	-3	-56
161	YBL006C	chrII	-	TATA-less	TAF1-enriched	678	217150	217097	-53	217179	-29	-82	217195	-45	-98	217155	-5	-58	217160	-10	-63
162	YBL005W	chrII	+	TATA-less	TAF1-enriched	827	217555	217562	-7	217377	-178	-185	217372	-183	190	217671	-116	-109	217693	-138	-131
163	orphan	chrII	-	TATA-less	TAF1-enriched	245	220982	220917	-65	221103	-121	-186	221157	-175	-240	221084	-102	-167	221158	-176	-241
164	tS(AGA)B	chrII	+	TATA-less	-	28	227202	227282	-80	227036	-166	-246	227167	-35	115	227330	-128	-48	227244	-42	38
165	YBL004W	chrII	+	TATA-less	TAF1-enriched	210	227522	227580	-58	227492	-30	-88	227480	-42	100	227510	12	70	227513	9	67
166	YBL003C	chrII	-	TATA-containing	TAF1-depleted	2179	235846	235757	-89	235950	-104	-193	235960	-114	-203	235901	-55	-144	235910	-64	-153
167	ST3737	chrII	-	TATA-less	TAF1-enriched	25	235996	235920	-76	235956	40	-36	235964	32	-44	235918	78	2	235928	68	-8
168	YBL002W	chrII	+	TATA-containing	TAF1-depleted	29896	236458	236541	-83	236343	-115	-198	236322	-136	219	236539	-81	2	236550	-92	-9
169	ST0101	chrII	+	TATA-less	TAF1-enriched	60	238527	NA	NA	238480	-47	NA	238452	-75	NA	238499	28	NA	238536	-9	NA
170	YBR001C	chrII	-	TATA-containing	TAF1-depleted	39	241415	241189	-226	241472	-57	-283	241478	-63	-289	241429	-14	-240	241444	-29	-255
171	YBR002C	chrII	-	TATA-less	TAF1-enriched	109	242588	242541	-47	242629	-41	-88	242641	-53	-100	242596	-8	-55	242602	-14	-61
172	YBR003W	chrII	+	TATA-less	TAF1-enriched	705	242780	242830	-50	242616	-164	-214	242617	-163	213	242925	-145	-95	242894	-114	-64
173	YBR005W	chrII	+	TATA-less	TAF1-depleted	929	245859	245894	-35	245787	-72	-107	245780	-79	114	245891	-32	3	245892	-33	2
174	ST3742	chrII	-	TATA-containing	TAF1-enriched	131	248558	248461	-97	248607	-49	-146	248622	-64	-161	248576	-18	-115	248591	-33	-130
175	YBR007C	chrII	-	TATA-less	TAF1-depleted	94	250975	250937	-38	251089	-114	-152	251080	-105	-143	251016	-41	-79	251013	-38	-76
176	YBR008C	chrII	-	TATA-less	TAF1-enriched	71	254427	254381	-46	254476	-49	-95	254483	-56	-102	254458	-31	-77	254437	-10	-56
177	CUT009	chrII	+	TATA-containing	TAF1-depleted	158	254792	254872	-80	254816	24	-56	254829	37	43	254752	40	120	254808	-16	64
178	YBR009C	chrII	-	TATA-containing	TAF1-depleted	2223	255721	255665	-56	255769	-48	-104	255783	-62	-118	255727	-6	-62	255732	-11	-67
179	orphan	chrII	+	TATA-less	TAF1-enriched	35	256102	256148	-46	256234	132	86	256230	128	-82	256180	-78	-32	256137	-35	11
180	YBR010W	chrII	+	TATA-containing	TAF1-depleted	7747	256303	256369	-66	256252	-51	-117	256247	-56	122	256312	-9	57	256319	-16	50
181	YBR011C	chrII	-	TATA-less	TAF1-enriched	30377	258014	257978	-36	258054	-40	-76	258071	-57	-93	258020	-6	-42	258031	-17	-53
182	orphan	chrII	-	TATA-less	TAF1-enriched	2	258198	258136	-62	258093	105	43	258101	97	35	258095	103	41	258083	115	53
183	YBR014C	chrII	-	TATA-less	TAF1-depleted	133	267396	267202	-194	267448	-52	-246	267441	-45	-239	267414	-18	-212	267400	-4	-198
184	YBR015C	chrII	-	TATA-less	TAF1-enriched	1789	269599	269566	-33	269643	-44	-77	269649	-50	-83	269602	-3	-36	269611	-12	-45
185	YBR016W	chrII	+	TATA-containing	TAF1-enriched	55499	270231	270232	-1	270167	-64	-65	270152	-79	80	270237	-6	-5	270257	-26	-25
186	YBR017C	chrII	-	TATA-less	TAF1-enriched	1279	273755	273701	-54	273794	-39	-93	273805	-50	-104	273748	7	-47	273767	-12	-66
187	ST0112	chrII	+	TATA-less	TAF1-enriched	89	276820	276986	-166	276760	-60	-226	276755	-65	231	276850	-30	136	276871	-51	115
188	CUT445	chrII	-	TATA-less	TAF1-enriched	9	280863	NA	NA	280923	-60	NA	280933	-70	NA	280850	13	NA	280867	-4	NA
189	YBR021W	chrII	+	TATA-less	TAF1-enriched	571	281353	281503	-150	281296	-57	-207	281280	-73	223	281350	3	153	281372	-19	131
190	YBR022W	chrII	+	TATA-less	TAF1-depleted	123	283724	283853	-129	283633	-91	-220	283611	-113	242	283782	-58	71	283788	-64	65
191	YBR023C	chrII	-	TATA-less	TAF1-enriched	232	288069	288035	-34	288105	-36	-70	288111	-42	-76	288059	10	-24	288059	10	-24
192	orphan	chrII	-	TATA-containing	TAF1-enriched	4	288311	288300	-11	288331	-20	-31	288291	20	9	288271	40	29	288262	49	38
193	YBR024W	chrII	+	TATA-less	TAF1-enriched	1626	289332	289381	-49	289298	-34	-83	289257	-75	124	289347	-15	34	289361	-29	20
194	orphan	chrII	-	TATA-less	TAF1-enriched	56	290530	290205	-325	290514	16	-309	290557	-27	-352	290514	16	-309	290562	-32	-357
195	YBR025C	chrII	-	TATA-less	TAF1-enriched	3027	291898	291754	-144	292006	-108	-252	292013	-115	-259	291943	-45	-189	291962	-64	-208
196	orphan	chrII	+	TATA-less	TAF1-enriched	48	292331	NA	NA	292315	-16	NA	292296	-35	NA	292408	-77	NA	292487	-156	NA
197	YBR026C	chrII	-	TATA-less	TAF1-depleted	2260	294052	293948	-104	294127	-75	-179	294131	-79	-183	294088	-36	-140	294077	-25	-129
198	YBR028C	chrII	-	TATA-less	TAF1-enriched	156	296083	296023	-60	296120	-37	-97	296126	-43	-103	296083	0	-60	296093	-10	-70
199	YBR029C	chrII	-	TATA-less	TAF1-enriched	8765	297822	297772	-50	297868	-46	-96	297878	-56	-106	297834	-12	-62	297833	-11	-61
200	orphan	chrII	+	TATA-less	TAF1-enriched	7	298021	298060	-39	297883	-138	-177	297861	-160	199	298165	-144	-105	298153	-132	-93
201	YBR030W	chrII	+	TATA-less	TAF1-enriched	15	298203	298274	-71	298077	-126	-197	298121	-82	153	298272	-69	2	298272	-69	2
202	CUT446	chrII	-	TATA-less	TAF1-enriched	2	299891	299867	-24	300108	-217	-241	300108	-217	-241	300084	-193	-217	300082	-191	-215
203	YBR031W	chrII	+	TATA-containing	TAF1-depleted	725309	300150	300178	-28	300093	-57	-85	300088	-62	90	300162	-12	16	300166	-16	12
204	YBR034C	chrII	-	TATA-containing	TAF1-depleted	1578	306005	305977	-28	306046	-41	-69	306050	-45	-73	306028	-23	-51	306046	-41	-69
205	CUT011	chrII	+	TATA-containing	TAF1-enriched	436	306279	306313	-34	306214	-65	-99	306192	-87	121	306480	-201	-167	306470	-191	-157
206	YBR035C	chrII	-	TATA-less	TAF1-enriched	47636	306982	306956	-26	307030	-48	-74	307055	-73	-99	307087	-105	-131	307094	-112	-138
207	orphan	chrII	-	TATA-containing	TAF1-depleted	15682	307344	307284	-60	307400	-56	-116	307421	-77	-137	307378	-34	-94	307382	-38	-98
208	orphan	chrII	+	TATA-less	TAF1-enriched	1678	307579	307608	-29	307473	-106	-135	307422	-157	186	307730	-151	-122	307696	-117	-88
209	YBR036C	chrII	-	TATA-less	TAF1-enriched	1950	310361	310332	-29	310406	-45	-74	310420	-59	-88	310367	-6	-35	310372	-11	-40
210	YBR037C	chrII	-	TATA-less	TAF1-enriched	89	311468	311440	-28	311530	-62	-90	311540	-72	-100	311478	-10	-38	311498	-30	-58
211	YBR038W	chrII	+	TATA-less	TAF1-enriched	1842	311843	311993	-150	311805	-38	-188	311795	-48	198	311838	5	155	311846	-3	147
212	YBR039W	chrII	+	TATA-less	TAF1-enriched	2425	315496	315566	-70	315470	-26	-96	315457	-39	109	315497	-1	69	315492	4	74
213	YBR042C	chrII	-	TATA-less	TAF1-enriched	149	321636	321611	-25	321699	-63	-88	321705	-69	-94	321669	-33	-58	321662	-26	-51
214	YBR043C	chrII	-	TATA-less	TAF1-enriched	59	324023	324014	-9	324107	-84	-93	324129	-106	-115	324052	-29	-38	324072	-49	-58
215	ANT014	chrII	+	TATA-less	TAF1-enriched	112	324413	324489	-76	324377	-36	-112	324384	-29	105	324462	-49	27	324519	-106	-30
216	tV(UAC)B	chrII	+	TATA-less	-	0	326878	NA	NA	326795	-83	NA	326814	-64	NA	326910	-32	NA	326879	-1	NA
217	orphan	chrII	+	TATA-less	TAF1-enriched	28	327303	NA	NA	327254	-49	NA	327291	-12	NA	327378	-75	NA	327393	-90	NA
218	YBR046C	chrII	-	TATA-less	TAF1-enriched	237	331542	331527	-15	331595	-53	-68	331608	-66	-81	331567	-25	-40	331570	-28	-43
219	YBR048W	chrII	+	TATA-less	TAF1-enriched	18374	332811	332851	-40	332763	-48	-88	332756	-55	95	332801	10	50	332813	-2	38
220	YBR049C	chrII	-	TATA-less	TAF1-enriched	464	336957	336836	-121	336972	-15	-136	336985	-28	-149	336992	-35	-156	336976	-19	-140
221	orphan	chrII	+	TATA-less	TAF1-enriched	35	337210	337258	-48	337150	-60	-108	337145	-65	113	337248	-38	10	337251	-41	7
222	orphan	chrII	-	TATA-less	TAF1-enriched	45	338796	338565	-231	338783	13	-218	338771	25	-206	338767	29	-202	338718	78	-153
223	YBR052C	chrII	-	TATA-less	TAF1-depleted	9302	339413	339378	-35	339458	-45	-80	339472	-59	-94	339429	-16	-51	339431	-18	-53
224	YBR053C	chrII	-	TATA-less	TAF1-enriched	235	340763	340746	-17	340851	-88	-105	340870	-107	-124	340889	-126	-143	340813	-50	-67
226	orphan	chrII	-	TATA-less	TAF1-enriched	21	341378	341347	-31	341347	31	0	341362	16	-15	341414	-36	-67	341401	-23	-54
227	orphan	chrII	+	TATA-less	TAF1-enriched	48	341631	NA	NA	341529	-102	NA	341541	-90	NA	341718	-87	NA	341698	-67	NA
228	orphan	chrII	+	TATA-less	TAF1-enriched	20	342001	342061	-60	341980	-21	-81	341970	-31	91	341991	10	70	341998	3	63
229	orphan	chrII	+	TATA-less	TAF1-enriched	5	342193	342261	-68	342041	-152	-220	342015	-178	246	342276	-83	-15	342315	-122	-54
230	YBR054W	chrII	+	TATA-containing	TAF1-depleted	5754	342787	343197	-410	342677	-110	-520	342658	-129	539	342862	-75	335	342878	-91	319
231	orphan	chrII	-	TATA-less	TAF1-enriched	12	344161	344101	-60	344158	3	-57	344164	-3	-63	344137	24	-36	344129	32	-28
232	YBR055C	chrII	-	TATA-containing	TAF1-enriched	410	347318	347266	-52	347347	-29	-81	347351	-33	-85	347311	7	-45	347313	5	-47
233	YBR056W	chrII	+	TATA-less	TAF1-enriched	3395	347867	348020	-153	347776	-91	-244	347770	-97	250	347924	-57	96	347924	-57	96
234	tQ(UUG)B	chrII	+	TATA-less	-	59	350819	350834	-15	350806	-13	-28	350801	-18	33	350822	-3	12	350808	11	26
235	YBR056W-A	chrII	+	TATA-less	TAF1-enriched	141	351157	351285	-128	351020	-137	-265	351012	-145	273	351232	-75	53	351238	-81	47
236	YBR057C	chrII	-	TATA-less	TAF1-enriched	298	353381	353359	-22	353434	-53	-75	353440	-59	-81	353388	-7	-29	353393	-12	-34
237	YBR058C-A	chrII	-	TATA-less	TAF1-enriched	1922	356612	356567	-45	356664	-52	-97	356666	-54	-99	356610	2	-43	356619	-7	-52
238	YBR059C	chrII	-	TATA-less	TAF1-enriched	6858	360307	360280	-27	360363	-56	-83	360370	-63	-90	360310	-3	-30	360317	-10	-37
239	CUT018	chrII	+	TATA-less	TAF1-enriched	4	360615	360668	-53	360605	-10	-63	360584	-31	84	360696	-81	-28	360790	-175	-122
240	YBR060C	chrII	-	TATA-less	TAF1-depleted	75	362568	362567	-1	362637	-69	-70	362668	-100	-101	362757	-189	-190	362738	-170	-171
241	ST0138	chrII	+	TATA-less	TAF1-enriched	58	362886	362900	-14	362796	-90	-104	362788	-98	112	362928	-42	-28	362945	-59	-45
242	YBR061C	chrII	-	TATA-less	TAF1-enriched	143	365743	365694	-49	365806	-63	-112	365828	-85	-134	365765	-22	-71	365758	-15	-64
243	YBR062C	chrII	-	TATA-less	TAF1-enriched	354	366622	NA	NA	366661	-39	NA	366666	-44	NA	366619	3	NA	366617	5	NA
244	YBR065C	chrII	-	TATA-less	TAF1-enriched	145	369720	369688	-32	369786	-66	-98	369790	-70	-102	369749	-29	-61	369754	-34	-66
245	CUT020	chrII	+	TATA-less	TAF1-enriched	197	369956	370029	-73	369902	-54	-127	369848	-108	181	370018	-62	11	370044	-88	-15
246	YBR066C	chrII	-	TATA-containing	TAF1-enriched	2448	370737	370731	-6	370795	-58	-64	370827	-90	-96	370773	-36	-42	370781	-44	-50
247	orphan	chrII	-	TATA-less	TAF1-enriched	722	370974	370932	-42	370960	14	-28	370920	54	12	370940	34	-8	370937	37	-5
248	ST0142	chrII	+	TATA-less	TAF1-enriched	27	371436	371525	-89	371411	-25	-114	371399	-37	126	371399	37	126	371436	0	89
249	YBR067C	chrII	-	TATA-containing	TAF1-depleted	62945	372786	372699	-87	372851	-65	-152	372859	-73	-160	372802	-16	-103	372803	-17	-104
250	orphan	chrII	+	TATA-less	TAF1-depleted	43	373486	373492	-6	373473	-13	-19	373437	-49	55	373442	44	50	373487	-1	5
251	orphan	chrII	-	TATA-less	TAF1-enriched	63	374789	374724	-65	374819	-30	-95	374843	-54	-119	374832	-43	-108	374832	-43	-108
252	YBR068C	chrII	-	TATA-containing	TAF1-depleted	198	375729	375627	-102	375798	-69	-171	375801	-72	-174	375751	-22	-124	375756	-27	-129
253	CUT021	chrII	+	TATA-less	TAF1-enriched	62	376504	376588	-84	376376	-128	-212	376344	-160	244	376595	-91	-7	376595	-91	-7
254	YBR069C	chrII	-	TATA-containing	TAF1-depleted	1714	378538	378536	-2	378593	-55	-57	378601	-63	-65	378550	-12	-14	378561	-23	-25
255	CUT022	chrII	+	TATA-less	TAF1-depleted	30	379263	379293	-30	379109	-154	-184	379098	-165	195	379360	-97	-67	379367	-104	-74
256	YBR070C	chrII	-	TATA-less	TAF1-enriched	324	379964	379956	-8	379999	-35	-43	380000	-36	-44	379956	8	0	379974	-10	-18
257	YBR071W	chrII	+	TATA-less	TAF1-depleted	2455	380435	380438	-3	380299	-136	-139	380291	-144	147	380525	-90	-87	380528	-93	-90
258	orphan	chrII	-	TATA-less	TAF1-enriched	143	380955	380948	-7	381059	-104	-111	381073	-118	-125	381017	-62	-69	381021	-66	-73
259	CUT023	chrII	+	TATA-less	TAF1-enriched	7	381213	381489	-276	381293	80	-196	381279	66	210	381225	-12	264	381178	35	311
260	YBR073W	chrII	+	TATA-containing	TAF1-enriched	1185	383137	383177	-40	383083	-54	-94	383060	-77	117	383177	-40	0	383169	-32	8
261	YBR074W	chrII	+	TATA-less	TAF1-enriched	430	386281	NA	NA	386245	-36	NA	386241	-40	NA	386296	-15	NA	386283	-2	NA
262	YBR076C-A	chrII	-	TATA-containing	TAF1-enriched	1216	391670	391635	-35	391615	55	20	391655	15	-20	391685	-15	-50	391675	-5	-40
263	orphan	chrII	-	TATA-less	TAF1-enriched	24	392003	391881	-122	392024	-21	-143	391982	21	-101	392093	-90	-212	392077	-74	-196
264	YBR077C	chrII	-	TATA-less	TAF1-depleted	23	392337	392279	-58	392384	-47	-105	392394	-57	-115	392335	2	-56	392352	-15	-73
265	YBR078W	chrII	+	TATA-less	TAF1-depleted	4352	392947	NA	NA	392869	-78	NA	392848	-99	NA	392983	-36	NA	392995	-48	NA
266	orphan	chrII	-	TATA-less	TAF1-enriched	2	393296	393180	-116	393303	-7	-123	393300	-4	-120	393402	-106	-222	393382	-86	-202
267	orphan	chrII	+	TATA-less	TAF1-enriched	336	393552	393633	-81	393483	-69	-150	393459	-93	174	393599	-47	34	393619	-67	14
268	YBR079C	chrII	-	TATA-less	TAF1-enriched	58032	398302	398256	-46	398335	-33	-79	398348	-46	-92	398284	18	-28	398307	-5	-51
269	YBR080C	chrII	-	TATA-less	TAF1-enriched	4226	400916	400870	-46	400956	-40	-86	400967	-51	-97	400914	2	-44	400919	-3	-49
270	YBR081C	chrII	-	TATA-less	TAF1-enriched	14	405397	405344	-53	405438	-41	-94	405443	-46	-99	405397	0	-53	405394	3	-50
271	YBR082C	chrII	-	TATA-less	TAF1-enriched	28186	407246	407136	-110	407275	-29	-139	407280	-34	-144	407226	20	-90	407233	13	-97
272	orphan	chrII	+	TATA-less	TAF1-enriched	10	407639	NA	NA	407536	-103	NA	407517	-122	NA	407710	-71	NA	407725	-86	NA
273	orphan	chrII	+	TATA-less	TAF1-depleted	7	408152	408312	-160	408172	20	-140	408205	53	107	408069	83	243	408050	102	262
274	CUT453	chrII	-	TATA-less	TAF1-enriched	104	408393	408312	-81	408334	59	-22	408343	50	-31	408354	39	-42	408379	14	-67
275	YBR083W	chrII	+	TATA-containing	TAF1-depleted	284	408940	409137	-197	409021	81	-116	408989	49	148	408918	22	219	408926	14	211
276	YBR084W	chrII	+	TATA-less	TAF1-enriched	1028	411016	411066	-50	410980	-36	-86	410973	-43	93	411000	16	66	411000	16	66
277	YBR084C-A	chrII	-	TATA-less	TAF1-enriched	1960	415311	415212	-99	415332	-21	-120	415340	-29	-128	415277	34	-65	415285	26	-73
278	YBR085W	chrII	+	TATA-less	TAF1-depleted	93	415908	415919	-11	415837	-71	-82	415827	-81	92	415932	-24	-13	415937	-29	-18
279	YBR085C-A	chrII	-	TATA-containing	TAF1-enriched	8770	419193	419058	-135	419264	-71	-206	419269	-76	-211	419220	-27	-162	419224	-31	-166
280	orphan	chrII	+	TATA-less	TAF1-enriched	201	419476	419491	-15	419368	-108	-123	419253	-223	238	419670	-194	-179	419666	-190	-175
281	YBR086C	chrII	-	TATA-less	TAF1-depleted	889	423269	423106	-163	423340	-71	-234	423358	-89	-252	423330	-61	-224	423345	-76	-239
282	CUT024	chrII	+	TATA-less	TAF1-enriched	16	423586	423600	-14	423515	-71	-85	423507	-79	93	423636	-50	-36	423640	-54	-40
283	YBR087W	chrII	+	TATA-less	TAF1-enriched	351	423754	423805	-51	423643	-111	-162	423626	-128	179	423871	-117	-66	423872	-118	-67
284	YBR088C	chrII	-	TATA-containing	TAF1-depleted	2133	425812	425824	12	425865	-53	-41	425868	-56	-44	425807	5	17	425824	-12	0
285	orphan	chrII	+	TATA-containing	TAF1-enriched	1	426122	NA	NA	426032	-90	NA	426014	-108	NA	426334	-212	NA	426331	-209	NA
286	orphan	chrII	+	TATA-less	TAF1-enriched	152	426690	426829	-139	426759	69	-70	426766	76	63	426651	39	178	426658	32	171
287	YBR090C	chrII	-	TATA-less	TAF1-enriched	689	426912	426829	-83	426938	-26	-109	426946	-34	-117	426912	0	-83	426909	3	-80
288	orphan	chrII	+	TATA-containing	TAF1-enriched	186	427132	427187	-55	427025	-107	-162	426955	-177	232	427299	-167	-112	427284	-152	-97
289	YBR091C	chrII	-	TATA-less	TAF1-enriched	185	427773	427758	-15	427750	23	8	427733	40	25	427715	58	43	427695	78	63
290	YBR092C	chrII	-	TATA-containing	TAF1-depleted	5564	429115	428988	-127	429175	-60	-187	429190	-75	-202	429128	-13	-140	429150	-35	-162
291	CUT025	chrII	+	TATA-less	TAF1-enriched	54	429582	429611	-29	429544	-38	-67	429536	-46	75	429572	10	39	429581	1	30
292	YBR093C	chrII	-	TATA-containing	TAF1-depleted	1264	430986	430895	-91	431048	-62	-153	431048	-62	-153	431002	-16	-107	431012	-26	-117
293	orphan	chrII	+	TATA-less	TAF1-enriched	52	431498	431656	-158	431408	-90	-248	431383	-115	273	431542	-44	114	431565	-67	91
294	YBR095C	chrII	-	TATA-less	TAF1-enriched	260	435727	435699	-28	435804	-77	-105	435843	-116	-144	435871	-144	-172	435862	-135	-163
295	YBR096W	chrII	+	TATA-less	TAF1-enriched	168	435939	435992	-53	435900	-39	-92	435880	-59	112	435962	-23	30	435969	-30	23
296	YBR097W	chrII	+	TATA-less	TAF1-enriched	189	436920	436952	-32	436856	-64	-96	436847	-73	105	436933	-13	19	436931	-11	21
297	YBR101C	chrII	-	TATA-less	TAF1-enriched	792	444755	444698	-57	444794	-39	-96	444811	-56	-113	444743	12	-45	444751	4	-53
298	orphan	chrII	+	TATA-less	TAF1-depleted	15	445030	445185	-155	444909	-121	-276	444838	-192	347	445241	-211	-56	445241	-211	-56
299	YBR102C	chrII	-	TATA-less	TAF1-depleted	223	447401	447336	-65	447507	-106	-171	447522	-121	-186	447476	-75	-140	447443	-42	-107
300	YBR103W	chrII	+	TATA-less	TAF1-enriched	203	447549	447597	-48	447500	-49	-97	447471	-78	126	447564	-15	33	447568	-19	29
301	orphan	chrII	-	TATA-less	TAF1-enriched	30	449306	449266	-40	449356	-50	-90	449387	-81	-121	449425	-119	-159	449422	-116	-156
302	YBR104W	chrII	+	TATA-less	TAF1-depleted	199	449576	NA	NA	449534	-42	NA	449524	-52	NA	449601	-25	NA	449602	-26	NA
303	YBR105C	chrII	-	TATA-containing	TAF1-depleted	4665	451998	451889	-109	452073	-75	-184	452078	-80	-189	452013	-15	-124	452032	-34	-143
304	YBR106W	chrII	+	TATA-less	TAF1-enriched	85013	452619	452665	-46	452557	-62	-108	452549	-70	116	452626	-7	39	452632	-13	33
305	YBR107C	chrII	-	TATA-less	TAF1-enriched	108	454573	454539	-34	454634	-61	-95	454658	-85	-119	454694	-121	-155	454669	-96	-130
306	YBR108W	chrII	+	TATA-less	TAF1-enriched	135	454776	454828	-52	454741	-35	-87	454705	-71	123	454797	-21	31	454820	-44	8
307	YBR109C	chrII	-	TATA-less	TAF1-enriched	1280	458409	458381	-28	458457	-48	-76	458462	-53	-81	458421	-12	-40	458430	-21	-49
308	YBR110W	chrII	+	TATA-less	TAF1-enriched	138	458718	458852	-134	458683	-35	-169	458663	-55	189	458802	-84	50	458817	-99	35
309	YBR111C	chrII	-	TATA-containing	TAF1-depleted	2304	461865	461707	-158	461929	-64	-222	461944	-79	-237	461895	-30	-188	461908	-43	-201
310	YBR111W-A	chrII	+	TATA-less	TAF1-enriched	768	462120	462139	-19	462032	-88	-107	461976	-144	163	462286	-166	-147	462276	-156	-137
311	YBR112C	chrII	-	TATA-less	TAF1-enriched	5587	465945	465906	-39	465998	-53	-92	466003	-58	-97	465951	-6	-45	465953	-8	-47
312	YBR114W	chrII	+	TATA-containing	TAF1-enriched	1310	467160	467222	-62	467131	-29	-91	467124	-36	98	467135	25	87	467148	12	74
313	YBR115C	chrII	-	TATA-containing	TAF1-depleted	24559	473973	473844	-129	474054	-81	-210	474064	-91	-220	474016	-43	-172	474025	-52	-181
314	ST0169	chrII	+	TATA-containing	TAF1-enriched	231	474344	474364	-20	474265	-79	-99	474252	-92	112	474381	-37	-17	474391	-47	-27
315	orphan	chrII	+	TATA-less	TAF1-enriched	9	477193	477203	-10	477233	40	30	477269	76	-66	477182	11	21	477131	62	72
316	YBR118W	chrII	+	TATA-containing	TAF1-depleted	15587	477649	477692	-43	477558	-91	-134	477552	-97	140	477693	-44	-1	477699	-50	-7
317	YBR119W	chrII	+	TATA-less	TAF1-enriched	913	479298	479334	-36	479283	-15	-51	479246	-52	88	479290	8	44	479305	-7	29
318	YBR120C	chrII	-	TATA-less	TAF1-enriched	314	480993	480946	-47	481041	-48	-95	481054	-61	-108	481031	-38	-85	481014	-21	-68
319	YBR121C	chrII	-	TATA-less	TAF1-enriched	2120	483434	483297	-137	483525	-91	-228	483540	-106	-243	483457	-23	-160	483470	-36	-173
320	YBR122C	chrII	-	TATA-less	TAF1-enriched	282	484536	484499	-37	484577	-41	-78	484592	-56	-93	484532	4	-33	484541	-5	-42
321	YBR123C	chrII	-	TATA-less	TAF1-enriched	788	486728	486696	-32	486796	-68	-100	486800	-72	-104	486741	-13	-45	486745	-17	-49
322	YBR125C	chrII	-	TATA-containing	TAF1-depleted	381	488958	488948	-10	488943	15	5	488953	5	-5	488998	-40	-50	488970	-12	-22
323	YBR126C	chrII	-	TATA-containing	TAF1-depleted	2955	490463	490316	-147	490545	-82	-229	490560	-97	-244	490502	-39	-186	490513	-50	-197
324	YBR126W-A	chrII	+	TATA-less	TAF1-enriched	18563	490827	490845	-18	490770	-57	-75	490753	-74	92	490840	-13	5	490874	-47	-29
325	YBR127C	chrII	-	TATA-less	TAF1-enriched	4233	492880	492820	-60	492925	-45	-105	492944	-64	-124	492911	-31	-91	492912	-32	-92
326	CUT027	chrII	+	TATA-less	TAF1-enriched	233	493130	493283	-153	493038	-92	-245	493017	-113	266	493221	-91	62	493237	-107	46
327	YBR131W	chrII	+	TATA-less	TAF1-enriched	136	497148	497169	-21	497047	-101	-122	497005	-143	164	497312	-164	-143	497296	-148	-127
328	YBR132C	chrII	-	TATA-containing	TAF1-depleted	10754	501594	501601	7	501653	-59	-52	501658	-64	-57	501603	-9	-2	501607	-13	-6
329	YBR133C	chrII	-	TATA-containing	TAF1-enriched	514	504416	504396	-20	504464	-48	-68	504479	-63	-83	504416	0	-20	504425	-9	-29
330	YBR135W	chrII	+	TATA-containing	TAF1-enriched	535	504760	504800	-40	504718	-42	-82	504705	-55	95	504765	-5	35	504779	-19	21
331	YBR136W	chrII	+	TATA-less	TAF1-enriched	506	505650	505690	-40	505600	-50	-90	505592	-58	98	505669	-19	21	505667	-17	23
332	YBR137W	chrII	+	TATA-less	TAF1-depleted	154	512982	513115	-133	512937	-45	-178	512930	-52	185	512989	-7	126	513001	-19	114
333	YBR138C	chrII	-	TATA-less	TAF1-enriched	90	515405	515358	-47	515435	-30	-77	515480	-75	-122	515422	-17	-64	515482	-77	-124
334	YBR139W	chrII	+	TATA-containing	TAF1-depleted	4465	515650	515681	-31	515609	-41	-72	515603	-47	78	515818	-168	-137	515756	-106	-75
335	YBR141W-A	chrII	+	TATA-less	TAF1-enriched	0	526947	527056	-109	526924	-23	-132	526940	-7	116	526932	15	124	526921	26	135
336	YBR142W	chrII	+	TATA-less	TAF1-enriched	490	528242	528296	-54	528209	-33	-87	528190	-52	106	528272	-30	24	528256	-14	40
337	YBR143C	chrII	-	TATA-less	TAF1-enriched	929	532218	NA	NA	532278	-60	NA	532281	-63	NA	532228	-10	NA	532230	-12	NA
338	ST0182	chrII	+	TATA-less	TAF1-enriched	35	532507	532516	-9	532283	-224	-233	532281	-226	235	532729	-222	-213	532722	-215	-206
339	orphan	chrII	-	TATA-less	TAF1-enriched	340	533274	533196	-78	533427	-153	-231	533446	-172	-250	533366	-92	-170	533397	-123	-201
340	YBR145W	chrII	+	TATA-containing	TAF1-depleted	152	533706	533720	-14	533653	-53	-67	533645	-61	75	533742	-36	-22	533756	-50	-36
341	YBR146W	chrII	+	TATA-less	TAF1-enriched	294	535232	535244	-12	535147	-85	-97	535136	-96	108	535276	-44	-32	535277	-45	-33
342	CUT455	chrII	-	TATA-less	TAF1-enriched	157	539706	539685	-21	539797	-91	-112	539900	-194	-215	539832	-126	-147	539843	-137	-158
343	YBR149W	chrII	+	TATA-containing	TAF1-depleted	2304	539922	539961	-39	539866	-56	-95	539864	-58	97	539941	-19	20	539937	-15	24
344	YBR150C	chrII	-	TATA-less	TAF1-enriched	269	544509	544473	-36	544565	-56	-92	544587	-78	-114	544506	3	-33	544517	-8	-44
345	YBR151W	chrII	+	TATA-less	TAF1-enriched	63	544909	544942	-33	544839	-70	-103	544834	-75	108	544920	-11	22	544939	-30	3
346	YBR152W	chrII	+	TATA-less	TAF1-enriched	128	546396	546581	-185	546288	-108	-293	546278	-118	303	546458	-62	123	546458	-62	123
347	YBR153W	chrII	+	TATA-less	TAF1-enriched	166	547407	547574	-167	547356	-51	-218	547341	-66	233	547454	-47	120	547455	-48	119
348	YBR154C	chrII	-	TATA-containing	TAF1-depleted	537	549122	549071	-51	549147	-25	-76	549150	-28	-79	549103	19	-32	549112	10	-41
349	CUT456	chrII	-	TATA-less	TAF1-enriched	54	549532	549491	-41	549602	-70	-111	549612	-80	-121	549566	-34	-75	549561	-29	-70
350	YBR156C	chrII	-	TATA-less	TAF1-enriched	95	553241	553195	-46	553285	-44	-90	553299	-58	-104	553265	-24	-70	553282	-41	-87
351	YBR157C	chrII	-	TATA-containing	TAF1-depleted	334	554392	554285	-107	554430	-38	-145	554438	-46	-153	554393	-1	-108	554411	-19	-126
352	orphan	chrII	-	TATA-less	TAF1-enriched	142	554622	554518	-104	554634	-12	-116	554613	9	-95	554621	1	-103	554617	5	-99
353	orphan	chrII	-	TATA-less	TAF1-enriched	188	555145	555131	-14	555207	-62	-76	555231	-86	-100	555169	-24	-38	555171	-26	-40
354	orphan	chrII	+	TATA-less	TAF1-enriched	70	555479	NA	NA	555420	-59	NA	555408	-71	NA	555527	-48	NA	555580	-101	NA
355	YBR158W	chrII	+	TATA-containing	TAF1-depleted	618	556286	556603	-317	556239	-47	-364	556231	-55	372	556286	0	317	556289	-3	314
356	YBR159W	chrII	+	TATA-less	TAF1-enriched	400	558644	558696	-52	558585	-59	-111	558583	-61	113	558652	-8	44	558656	-12	40
357	YBR160W	chrII	+	TATA-less	TAF1-enriched	443	560000	560061	-61	559945	-55	-116	559942	-58	119	560009	-9	52	560012	-12	49
358	YBR161W	chrII	+	TATA-less	TAF1-enriched	394	561365	561398	-33	561333	-32	-65	561337	-28	61	561359	6	39	561345	20	53
359	YBR162C	chrII	-	TATA-less	TAF1-depleted	29955	564802	564669	-133	564880	-78	-211	564895	-93	-226	564847	-45	-178	564854	-52	-185
360	YBR162W-A	chrII	+	TATA-less	TAF1-enriched	9195	565178	565246	-68	565167	-11	-79	565148	-30	98	565153	25	93	565182	-4	64
361	YBR163W	chrII	+	TATA-less	TAF1-enriched	279	565659	565668	-9	565593	-66	-75	565586	-73	82	565686	-27	-18	565681	-22	-13
362	YBR164C	chrII	-	TATA-containing	TAF1-depleted	118	568561	568503	-58	568595	-34	-92	568606	-45	-103	568643	-82	-140	568583	-22	-80
363	YBR165W	chrII	+	TATA-less	TAF1-enriched	47	568761	568796	-35	568705	-56	-91	568689	-72	107	568913	-152	-117	568901	-140	-105
364	YBR168W	chrII	+	TATA-less	TAF1-enriched	109	572067	NA	NA	572000	-67	NA	571998	-69	NA	572157	-90	NA	572123	-56	NA
365	CUT029	chrII	+	TATA-less	TAF1-enriched	2738	576368	576569	-201	576301	-67	-268	576294	-74	275	576411	-43	158	576433	-65	136
366	YBR172C	chrII	-	TATA-less	TAF1-enriched	4637	581483	581443	-40	581511	-28	-68	581519	-36	-76	581467	16	-24	581476	7	-33
367	YBR173C	chrII	-	TATA-less	TAF1-enriched	8799	582200	582159	-41	582272	-72	-113	582312	-112	-153	582241	-41	-82	582241	-41	-82
368	YBR175W	chrII	+	TATA-less	TAF1-enriched	682	582408	582434	-26	582330	-78	-104	582291	-117	143	582459	-51	-25	582467	-59	-33
369	YBR176W	chrII	+	TATA-less	TAF1-enriched	2103	583634	583643	-9	583592	-42	-51	583590	-44	53	583634	0	9	583640	-6	3
370	YBR179C	chrII	-	TATA-less	TAF1-enriched	1092	589179	589156	-23	589224	-45	-68	589234	-55	-78	589194	-15	-38	589198	-19	-42
371	YBR181C	chrII	-	TATA-less	TAF1-enriched	24358	592803	592756	-47	592843	-40	-87	592852	-49	-96	592789	14	-33	592806	-3	-50
372	YBR183W	chrII	+	TATA-less	TAF1-depleted	32	595979	596165	-186	595906	-73	-259	595903	-76	262	595990	-11	175	595990	-11	175
373	YBR185C	chrII	-	TATA-less	TAF1-enriched	794	599982	599957	-25	600031	-49	-74	600041	-59	-84	599982	0	-25	599995	-13	-38
374	ST3857	chrII	-	TATA-less	TAF1-enriched	28	602309	602217	-92	602326	-17	-109	602346	-37	-129	602461	-152	-244	602451	-142	-234
375	YBR187W	chrII	+	TATA-less	TAF1-depleted	482	602520	602558	-38	602491	-29	-67	602475	-45	83	602515	5	43	602523	-3	35
376	YBR189W	chrII	+	TATA-less	TAF1-enriched	10683	604482	604525	-43	604445	-37	-80	604429	-53	96	604459	23	66	604478	4	47
377	YBR191W	chrII	+	TATA-less	TAF1-enriched	11552	606203	606277	-74	606209	6	-68	606203	0	74	606158	45	119	606164	39	113
378	YBR192W	chrII	+	TATA-less	TAF1-enriched	201	607489	607521	-32	607420	-69	-101	607438	-51	83	607487	2	34	607490	-1	31
379	orphan	chrII	+	TATA-less	TAF1-enriched	18	609421	609566	-145	609326	-95	-240	609325	-96	241	609524	-103	42	609461	-40	105
380	YBR193C	chrII	-	TATA-less	TAF1-depleted	411	609760	609725	-35	609891	-131	-166	609893	-133	-168	609882	-122	-157	609851	-91	-126
381	YBR195C	chrII	-	TATA-less	TAF1-enriched	78	611875	611861	-14	611969	-94	-108	611960	-85	-99	611919	-44	-58	611917	-42	-56
382	YBR196C	chrII	-	TATA-containing	TAF1-depleted	5647	613973	613901	-72	614088	-115	-187	614114	-141	-213	614061	-88	-160	614071	-98	-170
383	CUT030	chrII	+	TATA-less	TAF1-enriched	1139	614520	614716	-196	614441	-79	-275	614420	-100	296	614537	-17	179	614579	-59	137
384	orphan	chrII	-	TATA-less	TAF1-enriched	45	614937	614716	-221	614993	-56	-277	615019	-82	-303	614946	-9	-230	614960	-23	-244
385	ANT027	chrII	+	TATA-less	TAF1-enriched	110	615406	615386	20	615350	-56	-36	615350	-56	36	615385	21	1	615401	5	-15
386	YBR197C	chrII	-	TATA-less	TAF1-enriched	196	615867	615823	-44	615913	-46	-90	615915	-48	-92	615870	-3	-47	615876	-9	-53
387	YBR198C	chrII	-	TATA-less	TAF1-depleted	263	618601	618530	-71	618686	-85	-156	618760	-159	-230	618748	-147	-218	618730	-129	-200
388	YBR199W	chrII	+	TATA-less	TAF1-enriched	2267	618816	618866	-50	618760	-56	-106	618749	-67	117	618838	-22	28	618838	-22	28
389	YBR200W	chrII	+	TATA-less	TAF1-enriched	342	620809	620870	-61	620768	-41	-102	620762	-47	108	620795	14	75	620805	4	65
390	YBR201W	chrII	+	TATA-less	TAF1-enriched	367	623440	623478	-38	623389	-51	-89	623384	-56	94	623435	5	43	623449	-9	29
391	YBR201C-A	chrII	-	TATA-containing	TAF1-enriched	223	624765	624644	-121	624825	-60	-181	624836	-71	-192	624808	-43	-164	624800	-35	-156
392	orphan	chrII	-	TATA-less	TAF1-enriched	95	625063	624964	-99	625141	-78	-177	625192	-129	-228	625221	-158	-257	625230	-167	-266
393	CUT031	chrII	+	TATA-less	TAF1-enriched	14	625338	625366	-28	625305	-33	-61	625311	-27	55	625329	9	37	625339	-1	27
394	YBR202W	chrII	+	TATA-less	TAF1-depleted	717	625707	625739	-32	625680	-27	-59	625672	-35	67	625687	20	52	625696	11	43
395	YBR205W	chrII	+	TATA-less	TAF1-enriched	217	633577	633639	-62	633521	-56	-118	633513	-64	126	633581	-4	58	633597	-20	42
396	orphan	chrII	-	TATA-less	TAF1-enriched	18	635032	634978	-54	635102	-70	-124	635093	-61	-115	635046	-14	-68	635031	1	-53
397	YBR207W	chrII	+	TATA-less	TAF1-enriched	442	635061	635125	-64	635031	-30	-94	635028	-33	97	635033	28	92	635036	25	89
398	YBR208C	chrII	-	TATA-less	TAF1-depleted	101	642596	642436	-160	642632	-36	-196	642606	-10	-170	642610	-14	-174	642614	-18	-178
399	YBR209W	chrII	+	TATA-less	TAF1-enriched	3	642745	642779	-34	642641	-104	-138	642640	-105	139	642834	-89	-55	642829	-84	-50
400	tC(GCA)B	chrII	-	TATA-less	-	427	643088	643074	-14	643099	-11	-25	643098	-10	-24	643078	10	-4	643045	43	29
401	YBR210W	chrII	+	TATA-less	TAF1-enriched	320	645516	645553	-37	645470	-46	-83	645451	-65	102	645513	3	40	645524	-8	29
402	YBR211C	chrII	-	TATA-less	TAF1-enriched	281	647229	647230	1	647273	-44	-43	647289	-60	-59	647327	-98	-97	647376	-147	-146
403	YBR212W	chrII	+	TATA-less	TAF1-enriched	763	647480	NA	NA	647428	-52	NA	647420	-60	NA	647524	-44	NA	647518	-38	NA
404	YBR214W	chrII	+	TATA-less	TAF1-enriched	9974	651352	651359	-7	651298	-54	-61	651270	-82	89	651392	-40	-33	651394	-42	-35
405	YBR215W	chrII	+	TATA-less	TAF1-depleted	100	653315	653354	-39	653279	-36	-75	653279	-36	75	653301	14	53	653302	13	52
406	YBR217W	chrII	+	TATA-less	TAF1-enriched	843	657785	657811	-26	657722	-63	-89	657705	-80	106	657830	-45	-19	657842	-57	-31
407	YBR218C	chrII	-	TATA-less	TAF1-depleted	4976	662396	662203	-193	662484	-88	-281	662498	-102	-295	662453	-57	-250	662466	-70	-263
408	CUT033	chrII	+	TATA-less	TAF1-enriched	2	662845	662944	-99	662820	-25	-124	662821	-24	123	662842	3	102	662852	-7	92
409	YBR220C	chrII	-	TATA-less	TAF1-enriched	324	664744	664696	-48	664786	-42	-90	664785	-41	-89	664749	-5	-53	664749	-5	-53
410	YBR221C	chrII	-	TATA-less	TAF1-enriched	34554	666456	666416	-40	666506	-50	-90	666510	-54	-94	666459	-3	-43	666468	-12	-52
411	YBR222C	chrII	-	TATA-containing	TAF1-depleted	788	668388	668364	-24	668435	-47	-71	668443	-55	-79	668385	3	-21	668396	-8	-32
412	YBR228W	chrII	+	TATA-less	TAF1-enriched	215	675313	675373	-60	675256	-57	-117	675249	-64	124	675373	-60	0	675326	-13	47
413	YBR229C	chrII	-	TATA-less	TAF1-enriched	1454	679230	679210	-20	679292	-62	-82	679302	-72	-92	679236	-6	-26	679254	-24	-44
414	YBR230C	chrII	-	TATA-containing	TAF1-enriched	9978	680076	680061	-15	680172	-96	-111	680144	-68	-83	680154	-78	-93	680100	-24	-39
415	orphan	chrII	+	TATA-less	TAF1-enriched	42	680940	680949	-9	680926	-14	-23	680922	-18	27	680985	-45	-36	680950	-10	-1
416	orphan	chrII	-	TATA-containing	TAF1-depleted	258364	681862	681841	-21	681929	-67	-88	681944	-82	-103	681880	-18	-39	681890	-28	-49
417	CUT034	chrII	+	TATA-less	TAF1-enriched	22	682194	682256	-62	682052	-142	-204	681967	-227	289	682428	-234	-172	682415	-221	-159
418	YBR231C	chrII	-	TATA-less	TAF1-enriched	175	683144	683098	-46	683230	-86	-132	683271	-127	-173	683253	-109	-155	683239	-95	-141
419	YBR233W-A	chrII	+	TATA-less	TAF1-enriched	475	684944	684985	-41	684908	-36	-77	684898	-46	87	684945	-1	40	684956	-12	29
420	YBR234C	chrII	-	TATA-less	TAF1-enriched	1828	686629	686567	-62	686699	-70	-132	686736	-107	-169	686687	-58	-120	686665	-36	-98
421	YBR236C	chrII	-	TATA-less	TAF1-enriched	802	691731	691698	-33	691793	-62	-95	691806	-75	-108	691807	-76	-109	691772	-41	-74
422	YBR237W	chrII	+	TATA-less	TAF1-enriched	83	691932	691973	-41	691863	-69	-110	691816	-116	157	692027	-95	-54	692031	-99	-58
423	YBR238C	chrII	-	TATA-less	TAF1-enriched	8079	697302	697228	-74	697425	-123	-197	697442	-140	-214	697360	-58	-132	697375	-73	-147
424	ST0237	chrII	+	TATA-less	TAF1-enriched	58	697874	697917	-43	697863	-11	-54	697871	-3	46	697838	36	79	697839	35	78
425	orphan	chrII	+	TATA-less	TAF1-enriched	39	697901	697917	-16	697867	-34	-50	697874	-27	43	697880	21	37	697875	26	42
426	YBR242W	chrII	+	TATA-containing	TAF1-enriched	3479	704511	704553	-42	704469	-42	-84	704462	-49	91	704522	-11	31	704540	-29	13
427	YBR243C	chrII	-	TATA-less	TAF1-enriched	80	706846	706771	-75	706922	-76	-151	706928	-82	-157	706912	-66	-141	706856	-10	-85
428	orphan	chrII	+	TATA-less	TAF1-enriched	440	707449	707524	-75	707434	-15	-90	707432	-17	92	707419	30	105	707426	23	98
429	YBR244W	chrII	+	TATA-containing	TAF1-depleted	1257	707475	707524	-49	707436	-39	-88	707433	-42	91	707469	6	55	707472	3	52
430	YBR246W	chrII	+	TATA-less	TAF1-depleted	87	711548	711612	-64	711513	-35	-99	711497	-51	115	711578	-30	34	711558	-10	54
431	YBR247C	chrII	-	TATA-less	TAF1-depleted	89	714476	714449	-27	714558	-82	-109	714565	-89	-116	714529	-53	-80	714528	-52	-79
432	CUT037	chrII	+	TATA-less	TAF1-enriched	133	714714	714730	-16	714626	-88	-104	714561	-153	169	714858	-144	-128	714857	-143	-127
433	YBR248C	chrII	-	TATA-less	TAF1-depleted	285	716561	716497	-64	716600	-39	-103	716595	-34	-98	716566	-5	-69	716556	5	-59
434	YBR249C	chrII	-	TATA-less	TAF1-enriched	2455	718084	717939	-145	718166	-82	-227	718169	-85	-230	718107	-23	-168	718116	-32	-177
435	orphan	chrII	+	TATA-less	TAF1-enriched	96	718405	718452	-47	718324	-81	-128	718243	-162	209	718608	-203	-156	718602	-197	-150
436	YBR251W	chrII	+	TATA-less	TAF1-enriched	101	721354	721378	-24	721281	-73	-97	721252	-102	126	721401	-47	-23	721398	-44	-20
437	YBR252W	chrII	+	TATA-containing	TAF1-enriched	4425	722593	722635	-42	722542	-51	-93	722531	-62	104	722599	-6	36	722607	-14	28
439	YBR255C-A	chrII	-	TATA-less	TAF1-enriched	8070	727111	727067	-44	727148	-37	-81	727161	-50	-94	727098	13	-31	727095	16	-28
440	YBR256C	chrII	-	TATA-containing	TAF1-enriched	765	728110	728094	-16	728158	-48	-64	728164	-54	-70	728099	11	-5	728111	-1	-17
441	YBR257W	chrII	+	TATA-less	TAF1-enriched	480	728854	728886	-32	728814	-40	-72	728811	-43	75	728855	-1	31	728862	-8	24
442	YBR258C	chrII	-	TATA-less	TAF1-enriched	46	730200	730139	-61	730257	-57	-118	730248	-48	-109	730207	-7	-68	730196	4	-57
443	YBR261C	chrII	-	TATA-less	TAF1-enriched	503	735567	735510	-57	735600	-33	-90	735610	-43	-100	735563	4	-53	735562	5	-52
444	YBR262C	chrII	-	TATA-containing	TAF1-enriched	180	736079	736030	-49	736126	-47	-96	736151	-72	-121	736106	-27	-76	736094	-15	-64
445	YBR264C	chrII	-	TATA-less	TAF1-enriched	260	738372	738322	-50	738500	-128	-178	738504	-132	-182	738428	-56	-106	738415	-43	-93
446	YBR265W	chrII	+	TATA-less	TAF1-enriched	63	738593	738750	-157	738489	-104	-261	738476	-117	274	738658	-65	92	738661	-68	89
447	YBR267W	chrII	+	TATA-less	TAF1-enriched	284	739824	739869	-45	739767	-57	-102	739759	-65	110	739834	-10	35	739840	-16	29
448	YBR268W	chrII	+	TATA-less	TAF1-enriched	280	741285	741337	-52	741247	-38	-90	741240	-45	97	741271	14	66	741282	3	55
449	YBR269C	chrII	-	TATA-less	TAF1-enriched	335	742553	742398	-155	742638	-85	-240	742652	-99	-254	742600	-47	-202	742607	-54	-209
450	YBR271W	chrII	+	TATA-less	TAF1-enriched	1296	744826	744879	-53	744780	-46	-99	744756	-70	123	744861	-35	18	744841	-15	38
451	YBR272C	chrII	-	TATA-containing	TAF1-enriched	48	747818	747786	-32	747850	-32	-64	747866	-48	-80	747807	11	-21	747811	7	-25
452	YBR275C	chrII	-	TATA-less	TAF1-enriched	52	757215	NA	NA	757265	-50	NA	757278	-63	NA	757227	-12	NA	757223	-8	NA
453	orphan	chrII	-	TATA-less	TAF1-enriched	15	760897	760848	-49	760947	-50	-99	760946	-49	-98	760932	-35	-84	760963	-66	-115
454	YBR279W	chrII	+	TATA-less	TAF1-enriched	1353	761229	761287	-58	761183	-46	-104	761169	-60	118	761230	-1	57	761234	-5	53
455	orphan	chrII	-	TATA-containing	TAF1-enriched	358	764710	764691	-19	764773	-63	-82	764783	-73	-92	764721	-11	-30	764728	-18	-37
456	YBR281C	chrII	-	TATA-less	TAF1-enriched	310	767659	767616	-43	767672	-13	-56	767698	-39	-82	767635	24	-19	767651	8	-35
457	YBR282W	chrII	+	TATA-less	TAF1-depleted	986	768197	768243	-46	768165	-32	-78	768161	-36	82	768181	16	62	768190	7	53
458	YBR283C	chrII	-	TATA-less	TAF1-depleted	10014	770559	770561	2	770607	-48	-46	770619	-60	-58	770553	6	8	770558	1	3
459	orphan	chrII	+	TATA-less	TAF1-depleted	41	770874	770892	-18	770802	-72	-90	770765	-109	127	771053	-179	-161	771055	-181	-163
460	YBR284W	chrII	+	TATA-less	TAF1-enriched	519	771244	771277	-33	771181	-63	-96	771170	-74	107	771277	-33	0	771282	-38	-5
461	YBR286W	chrII	+	TATA-containing	TAF1-depleted	2715	774687	774727	-40	774620	-67	-107	774608	-79	119	774713	-26	14	774714	-27	13
462	YBR287W	chrII	+	TATA-containing	TAF1-depleted	3536	776538	776560	-22	776474	-64	-86	776469	-69	91	776563	-25	-3	776567	-29	-7
463	YBR289W	chrII	+	TATA-less	TAF1-enriched	92	779653	779717	-64	779539	-114	-178	779539	-114	178	779724	-71	-7	779698	-45	19
464	YBR290W	chrII	+	TATA-containing	TAF1-enriched	1327	782584	782628	-44	782533	-51	-95	782523	-61	105	782572	12	56	782585	-1	43
465	YBR291C	chrII	-	TATA-less	TAF1-enriched	112	784608	784580	-28	784687	-79	-107	784698	-90	-118	784659	-51	-79	784654	-46	-74
466	CUT039	chrII	+	TATA-containing	TAF1-enriched	4	784790	784875	-85	784693	-97	-182	784678	-112	197	784876	-86	-1	784874	-84	1
467	ST0269	chrII	+	TATA-less	TAF1-enriched	21	785441	785471	-30	785377	-64	-94	785361	-80	110	785448	-7	23	785449	-8	22
468	orphan	chrII	+	TATA-less	TAF1-enriched	31	785970	786030	-60	785926	-44	-104	785918	-52	112	786013	-43	17	786004	-34	26
469	orphan	chrII	-	TATA-containing	TAF1-enriched	396	786561	786468	-93	786602	-41	-134	786600	-39	-132	786670	-109	-202	786702	-141	-234
470	ST3913	chrII	-	TATA-less	TAF1-enriched	455	786870	786824	-46	786918	-48	-94	786942	-72	-118	787016	-146	-192	786986	-116	-162
471	YBR293W	chrII	+	TATA-less	TAF1-enriched	264	787097	787110	-13	787028	-69	-82	787022	-75	88	787184	-87	-74	787173	-76	-63
472	orphan	chrII	-	TATA-less	TAF1-enriched	49	792057	792040	-17	792126	-69	-86	792132	-75	-92	792068	-11	-28	792084	-27	-44
473	ST3914	chrII	-	TATA-less	TAF1-enriched	55	792560	NA	NA	792621	-61	NA	792641	-81	NA	792700	-140	NA	792715	-155	NA
474	YBR295W	chrII	+	TATA-containing	TAF1-enriched	309	792833	792850	-17	792754	-79	-96	792744	-89	106	792889	-56	-39	792893	-60	-43
475	YBR296C	chrII	-	TATA-containing	TAF1-depleted	632	798590	798482	-108	798652	-62	-170	798652	-62	-170	798594	-4	-112	798601	-11	-119
476	YBR297W	chrII	+	TATA-less	TAF1-enriched	126	800487	800510	-23	800428	-59	-82	800426	-61	84	800515	-28	-5	800515	-28	-5
477	YBR298C	chrII	-	TATA-containing	TAF1-enriched	197	804888	804871	-17	804937	-49	-66	804956	-68	-85	804929	-41	-58	804934	-46	-63
478	orphan	chrII	-	TATA-containing	TAF1-enriched	29	807161	NA	NA	807224	-63	NA	807245	-84	NA	807308	-147	NA	807297	-136	NA
479	orphan	chrII	+	TATA-containing	TAF1-enriched	9	807368	NA	NA	807323	-45	NA	807310	-58	NA	807394	-26	NA	807399	-31	NA
480	YCL064C	chrIII	-	TATA-containing	TAF1-depleted	5685	16894	NA	NA	16949	-55	NA	16962	-68	NA	16901	-7	NA	16908	-14	NA
481	YCL063W	chrIII	+	TATA-less	TAF1-enriched	934	17274	17319	-45	17229	-45	-90	17220	-54	99	17280	-6	39	17308	-34	11
482	YCL061C	chrIII	-	TATA-less	TAF1-enriched	892	22144	22110	-34	22213	-69	-103	22224	-80	-114	22165	-21	-55	22163	-19	-53
483	orphan	chrIII	-	TATA-containing	TAF1-enriched	58	22525	22480	-45	22519	6	-39	22490	35	-10	22568	-43	-88	22588	-63	-108
484	YCL059C	chrIII	-	TATA-less	TAF1-depleted	615	23404	23344	-60	23481	-77	-137	23516	-112	-172	23484	-80	-140	23448	-44	-104
485	YCL058W-A	chrIII	+	TATA-less	TAF1-enriched	159	23562	23624	-62	23509	-53	-115	23476	-86	148	23591	-29	33	23590	-28	34
486	YCL057C-A	chrIII	-	TATA-less	TAF1-enriched	7479	24352	24311	-41	24402	-50	-91	24416	-64	-105	24353	-1	-42	24360	-8	-49
487	YCL057W	chrIII	+	TATA-less	TAF1-enriched	24403	24782	24805	-23	24724	-58	-81	24711	-71	94	24798	-16	7	24805	-23	0
488	YCL056C	chrIII	-	TATA-less	TAF1-depleted	26	27540	27313	-227	27583	-43	-270	27592	-52	-279	27535	5	-222	27547	-7	-234
489	YCL055W	chrIII	+	TATA-less	TAF1-depleted	503	27934	27956	-22	27902	-32	-54	27887	-47	69	27928	6	28	27939	-5	17
490	CUT460	chrIII	-	TATA-containing	TAF1-enriched	9	28961	28914	-47	28967	-6	-53	28986	-25	-72	28933	28	-19	28942	19	-28
492	orphan	chrIII	+	TATA-less	TAF1-enriched	51	29618	NA	NA	29527	-91	NA	29493	-125	NA	29678	-60	NA	29710	-92	NA
493	CUT461	chrIII	-	TATA-less	TAF1-depleted	1	30388	30274	-114	30440	-52	-166	30446	-58	-172	30413	-25	-139	30399	-11	-125
494	CUT462	chrIII	-	TATA-containing	TAF1-enriched	104	31197	31141	-56	31384	-187	-243	31390	-193	-249	31361	-164	-220	31349	-152	-208
495	YCL054W	chrIII	+	TATA-less	TAF1-enriched	288	31418	31445	-27	31370	-48	-75	31361	-57	84	31404	14	41	31424	-6	21
496	YCL051W	chrIII	+	TATA-less	TAF1-enriched	352	35580	35623	-43	35530	-50	-93	35525	-55	98	35580	0	43	35583	-3	40
497	YCL050C	chrIII	-	TATA-less	TAF1-enriched	4710	38863	38819	-44	38911	-48	-92	38923	-60	-104	38870	-7	-51	38875	-12	-56
498	CUT040	chrIII	+	TATA-less	TAF1-enriched	326	39137	39226	-89	39006	-131	-220	38982	-155	244	39295	-158	-69	39296	-159	-70
499	YCL049C	chrIII	-	TATA-less	TAF1-enriched	718	40779	40733	-46	40836	-57	-103	40849	-70	-116	40793	-14	-60	40798	-19	-65
500	YCL047C	chrIII	-	TATA-less	TAF1-enriched	605	44448	44419	-29	44500	-52	-81	44510	-62	-91	44443	5	-24	44460	-12	-41
501	YCL045C	chrIII	-	TATA-containing	TAF1-enriched	5901	46954	46894	-60	46970	-16	-76	47000	-46	-106	46926	28	-32	46956	-2	-62
502	YCL044C	chrIII	-	TATA-less	TAF1-enriched	3284	48413	48385	-28	48447	-34	-62	48461	-48	-76	48414	-1	-29	48419	-6	-34
503	YCL043C	chrIII	-	TATA-containing	TAF1-enriched	29465	50258	50242	-16	50315	-57	-73	50319	-61	-77	50273	-15	-31	50287	-29	-45
504	YCL040W	chrIII	+	TATA-containing	TAF1-depleted	31364	50803	50921	-118	50762	-41	-159	50758	-45	163	50791	12	130	50807	-4	114
505	YCL039W	chrIII	+	TATA-less	TAF1-enriched	403	52611	52669	-58	52573	-38	-96	52561	-50	108	52597	14	72	52614	-3	55
506	YCL038C	chrIII	-	TATA-less	TAF1-enriched	242	56595	NA	NA	56639	-44	NA	56648	-53	NA	56592	3	NA	56594	1	NA
507	YCL037C	chrIII	-	TATA-less	TAF1-enriched	26597	58745	58698	-47	58796	-51	-98	58805	-60	-107	58760	-15	-62	58766	-21	-68
508	YCL036W	chrIII	+	TATA-less	TAF1-enriched	40	59018	59031	-13	58934	-84	-97	58865	-153	166	59207	-189	-176	59197	-179	-166
509	YCL035C	chrIII	-	TATA-containing	TAF1-depleted	6818	61237	61173	-64	61326	-89	-153	61317	-80	-144	61305	-68	-132	61305	-68	-132
510	YCL034W	chrIII	+	TATA-containing	TAF1-enriched	2288	61608	61670	-62	61575	-33	-95	61567	-41	103	61609	-1	61	61611	-3	59
511	YCL032W	chrIII	+	TATA-less	TAF1-enriched	201	63388	63457	-69	63334	-54	-123	63320	-68	137	63387	1	70	63388	0	69
512	YCL031C	chrIII	-	TATA-less	TAF1-enriched	841	65601	65573	-28	65648	-47	-75	65656	-55	-83	65605	-4	-32	65607	-6	-34
513	YCL030C	chrIII	-	TATA-less	TAF1-depleted	2220	68393	68366	-27	68438	-45	-72	68445	-52	-79	68403	-10	-37	68411	-18	-45
514	CUT041	chrIII	+	TATA-less	TAF1-enriched	89	68944	68962	-18	68885	-59	-77	68874	-70	88	68941	3	21	68952	-8	10
515	YCL029C	chrIII	-	TATA-less	TAF1-enriched	34	69959	NA	NA	70085	-126	NA	70084	-125	NA	70020	-61	NA	70013	-54	NA
516	YCL027W	chrIII	+	TATA-less	TAF1-depleted	62	71782	71892	-110	71713	-69	-179	71699	-83	193	71799	-17	93	71825	-43	67
517	orphan	chrIII	+	TATA-less	TAF1-enriched	5	74645	74696	-51	74613	-32	-83	74612	-33	84	74703	-58	-7	74641	4	55
518	YCL025C	chrIII	-	TATA-containing	TAF1-depleted	2700	77950	77887	-63	78005	-55	-118	78012	-62	-125	77962	-12	-75	77964	-14	-77
519	orphan	chrIII	-	TATA-less	TAF1-enriched	1390	78209	78103	-106	78169	40	-66	78158	51	-55	78171	38	-68	78217	-8	-114
520	YCL024W	chrIII	+	TATA-less	TAF1-enriched	98	79100	79132	-32	79064	-36	-68	79054	-46	78	79107	-7	25	79107	-7	25
521	orphan	chrIII	-	TATA-less	TAF1-enriched	892	82545	82460	-85	82660	-115	-200	82666	-121	-206	82602	-57	-142	82642	-97	-182
522	YCL017C	chrIII	-	TATA-less	TAF1-enriched	1889	94380	94325	-55	94416	-36	-91	94420	-40	-95	94364	16	-39	94368	12	-43
523	YCL016C	chrIII	-	TATA-less	TAF1-enriched	3473	95795	95750	-45	95853	-58	-103	95869	-74	-119	95818	-23	-68	95829	-34	-79
524	YCL014W	chrIII	+	TATA-less	TAF1-enriched	854	96184	96214	-30	96139	-45	-75	96131	-53	83	96193	-9	21	96200	-16	14
525	YCL011C	chrIII	-	TATA-less	TAF1-enriched	1235	103385	103339	-46	103431	-46	-92	103445	-60	-106	103388	-3	-49	103390	-5	-51
526	YCL010C	chrIII	-	TATA-less	TAF1-enriched	267	104370	104331	-39	104415	-45	-84	104422	-52	-91	104371	-1	-40	104374	-4	-43
527	YCL009C	chrIII	-	TATA-less	TAF1-enriched	24848	105566	105523	-43	105620	-54	-97	105648	-82	-125	105575	-9	-52	105601	-35	-78
528	CUT042	chrIII	+	TATA-less	TAF1-enriched	31	105828	105968	-140	105672	-156	-296	105630	-198	338	105986	-158	-18	105958	-130	10
529	YCL008C	chrIII	-	TATA-less	TAF1-depleted	430	106864	106811	-53	106983	-119	-172	106985	-121	-174	106957	-93	-146	106928	-64	-117
530	orphan	chrIII	+	TATA-less	TAF1-enriched	16	107498	107586	-88	107425	-73	-161	107561	63	25	107599	-101	-13	107568	-70	18
531	YCL005W	chrIII	+	TATA-less	TAF1-enriched	1328	107975	108038	-63	107817	-158	-221	107823	-152	215	108094	-119	-56	108087	-112	-49
532	orphan	chrIII	+	TATA-less	TAF1-enriched	1424	109094	109259	-165	109015	-79	-244	108994	-100	265	109135	-41	124	109154	-60	105
533	YCL001W	chrIII	+	TATA-less	TAF1-enriched	400	111909	111911	-2	111823	-86	-88	111803	-106	108	112005	-96	-94	111971	-62	-60
534	ST3953	chrIII	-	TATA-less	TAF1-enriched	8	114334	NA	NA	114294	40	NA	114297	37	NA	114267	67	NA	114262	72	NA
535	YCR002C	chrIII	-	TATA-less	TAF1-enriched	2067	118393	118351	-42	118451	-58	-100	118466	-73	-115	118434	-41	-83	118435	-42	-84
536	YCR003W	chrIII	+	TATA-less	TAF1-enriched	101	118598	118648	-50	118528	-70	-120	118474	-124	174	118727	-129	-79	118702	-104	-54
537	orphan	chrIII	+	TATA-less	TAF1-enriched	882	120152	120296	-144	120113	-39	-183	120106	-46	190	120203	-51	93	120165	-13	131
538	YCR004C	chrIII	-	TATA-containing	TAF1-enriched	1463	120541	120505	-36	120564	-23	-59	120566	-25	-61	120521	20	-16	120517	24	-12
539	orphan	chrIII	+	TATA-containing	TAF1-enriched	17	120802	120963	-161	120724	-78	-239	120720	-82	243	121007	-205	-44	121004	-202	-41
540	YCR005C	chrIII	-	TATA-containing	TAF1-depleted	1121	122385	122164	-221	122441	-56	-277	122448	-63	-284	122396	-11	-232	122409	-24	-245
541	ST0304	chrIII	+	TATA-less	TAF1-enriched	1143	123367	123374	-7	123345	-22	-29	123377	10	-3	123306	61	68	123297	70	77
542	orphan	chrIII	+	TATA-less	TAF1-enriched	35	124056	124116	-60	124056	0	-60	124045	-11	71	124011	45	105	124029	27	87
543	orphan	chrIII	-	TATA-less	TAF1-enriched	178	125011	124960	-51	125027	-16	-67	125037	-26	-77	124976	35	-16	124990	21	-30
544	YCR007C	chrIII	-	TATA-less	TAF1-enriched	87	126342	126344	2	126423	-81	-79	126459	-117	-115	126430	-88	-86	126409	-67	-65
545	YCR008W	chrIII	+	TATA-containing	TAF1-depleted	1762	128027	NA	NA	127981	-46	NA	127970	-57	NA	128031	-4	NA	128037	-10	NA
546	YCR009C	chrIII	-	TATA-less	TAF1-enriched	629	131585	131550	-35	131653	-68	-103	131664	-79	-114	131618	-33	-68	131618	-33	-68
547	CUT044	chrIII	+	TATA-less	TAF1-enriched	18	131848	NA	NA	131698	-150	NA	131648	-200	NA	131993	-145	NA	132000	-152	NA
548	YCR011C	chrIII	-	TATA-less	TAF1-enriched	288	136961	136786	-175	137083	-122	-297	137090	-129	-304	137020	-59	-234	137029	-68	-243
549	YCR012W	chrIII	+	TATA-containing	TAF1-depleted	7511	137706	137821	-115	137626	-80	-195	137617	-89	204	137740	-34	81	137743	-37	78
550	YCR013C	chrIII	-	TATA-less	TAF1-enriched	16	139023	138882	-141	139193	-170	-311	139078	-55	-196	139178	-155	-296	139136	-113	-254
551	CUT045	chrIII	+	TATA-less	TAF1-enriched	61	139334	139361	-27	139268	-66	-93	139225	-109	136	139346	-12	15	139381	-47	-20
552	YCR015C	chrIII	-	TATA-less	TAF1-enriched	456	142397	142124	-273	142586	-189	-462	142589	-192	-465	142521	-124	-397	142540	-143	-416
553	orphan	chrIII	+	TATA-containing	TAF1-depleted	0	142733	142761	-28	142559	-174	-202	142573	-160	188	142875	-142	-114	142861	-128	-100
554	tG(GCC)C	chrIII	+	TATA-less	-	0	142832	NA	NA	142631	-201	NA	142606	-226	NA	143064	-232	NA	143054	-222	NA
555	YCR016W	chrIII	+	TATA-less	TAF1-enriched	1679	143608	143651	-43	143565	-43	-86	143560	-48	91	143615	-7	36	143621	-13	30
556	YCR017C	chrIII	-	TATA-less	TAF1-enriched	4869	147663	147635	-28	147721	-58	-86	147720	-57	-85	147733	-70	-98	147700	-37	-65
558	orphan	chrIII	-	TATA-less	TAF1-enriched	96	148561	148540	-21	148583	-22	-43	148585	-24	-45	148524	37	16	148526	35	14
559	orphan	chrIII	+	TATA-less	TAF1-enriched	0	152289	NA	NA	152211	-78	NA	152160	-129	NA	152411	-122	NA	152404	-115	NA
560	YCR019W	chrIII	+	TATA-less	TAF1-enriched	96	152711	152839	-128	152650	-61	-189	152626	-85	213	152772	-61	67	152724	-13	115
561	YCR021C	chrIII	-	TATA-containing	TAF1-depleted	1691	157207	156986	-221	157268	-61	-282	157344	-137	-358	157283	-76	-297	157364	-157	-378
562	YCR022C	chrIII	-	TATA-less	TAF1-enriched	43	157772	157657	-115	157862	-90	-205	157824	-52	-167	157877	-105	-220	157779	-7	-122
563	orphan	chrIII	+	TATA-less	TAF1-enriched	295	158609	158688	-79	158514	-95	-174	158541	-68	147	158692	-83	-4	158641	-32	47
564	YCR023C	chrIII	-	TATA-less	TAF1-enriched	474	160450	160401	-49	160516	-66	-115	160510	-60	-109	160461	-11	-60	160467	-17	-66
565	YCR024C-A	chrIII	-	TATA-containing	TAF1-depleted	1857	163275	162983	-292	163325	-50	-342	163336	-61	-353	163287	-12	-304	163295	-20	-312
566	orphan	chrIII	-	TATA-less	TAF1-enriched	45	163697	163594	-103	163748	-51	-154	163701	-4	-107	163818	-121	-224	163820	-123	-226
567	YCR026C	chrIII	-	TATA-containing	TAF1-enriched	43	166413	166358	-55	166459	-46	-101	166453	-40	-95	166423	-10	-65	166416	-3	-58
568	YCR027C	chrIII	-	TATA-less	TAF1-depleted	488	168199	168134	-65	168233	-34	-99	168239	-40	-105	168309	-110	-175	168199	0	-65
569	tQ(UUG)C	chrIII	+	TATA-less	-	0	168440	168563	-123	168434	-6	-129	168318	-122	245	168475	-35	88	168610	-170	-47
570	orphan	chrIII	-	TATA-less	TAF1-enriched	12	169230	169173	-57	169299	-69	-126	169352	-122	-179	169319	-89	-146	169325	-95	-152
571	YCR028C	chrIII	-	TATA-containing	TAF1-enriched	1265	172493	172426	-67	172577	-84	-151	172582	-89	-156	172634	-141	-208	172599	-106	-173
572	orphan	chrIII	-	TATA-containing	TAF1-enriched	3	172816	172715	-101	172768	48	-53	172755	61	-40	172726	90	-11	172719	97	-4
573	YCR028C-A	chrIII	-	TATA-less	TAF1-enriched	1252	173502	173418	-84	173531	-29	-113	173546	-44	-128	173506	-4	-88	173510	-8	-92
574	YCR030C	chrIII	-	TATA-less	TAF1-enriched	278	176517	176482	-35	176568	-51	-86	176580	-63	-98	176521	-4	-39	176534	-17	-52
575	ST3981	chrIII	-	TATA-less	TAF1-depleted	75	176904	176880	-24	177069	-165	-189	177060	-156	-180	177025	-121	-145	177018	-114	-138
576	YCR031C	chrIII	-	TATA-less	TAF1-enriched	11749	178261	NA	NA	178284	-23	NA	178292	-31	NA	178233	28	NA	178243	18	NA
577	orphan	chrIII	-	TATA-less	TAF1-depleted	2813	178703	NA	NA	178838	-135	NA	178842	-139	NA	178775	-72	NA	178794	-91	NA
578	CUT048	chrIII	+	TATA-less	TAF1-enriched	86	179059	179188	-129	178836	-223	-352	178836	-223	352	179272	-213	-84	179264	-205	-76
579	orphan	chrIII	-	TATA-less	TAF1-enriched	120	186007	185994	-13	186071	-64	-77	186106	-99	-112	186210	-203	-216	186191	-184	-197
580	YCR033W	chrIII	+	TATA-less	TAF1-enriched	639	186267	186324	-57	186228	-39	-96	186220	-47	104	186266	1	58	186268	-1	56
581	YCR034W	chrIII	+	TATA-less	TAF1-enriched	51488	190566	190606	-40	190520	-46	-86	190518	-48	88	190562	4	44	190567	-1	39
582	YCR035C	chrIII	-	TATA-less	TAF1-enriched	344	193036	193010	-26	193082	-46	-72	193091	-55	-81	193062	-26	-52	193074	-38	-64
583	YCR036W	chrIII	+	TATA-less	TAF1-enriched	230	193257	193331	-74	193202	-55	-129	193161	-96	170	193405	-148	-74	193393	-136	-62
584	YCR037C	chrIII	-	TATA-less	TAF1-enriched	79	197174	197039	-135	197134	40	-95	197144	30	-105	197205	-31	-166	197201	-27	-162
585	orphan	chrIII	+	TATA-less	TAF1-enriched	18	197646	197655	-9	197481	-165	-174	197446	-200	209	197744	-98	-89	197778	-132	-123
586	ST0323	chrIII	+	TATA-less	TAF1-enriched	306	202731	202768	-37	202722	-9	-46	202714	-17	54	202688	43	80	202724	7	44
587	YCR042C	chrIII	-	TATA-less	TAF1-enriched	188	205420	205388	-32	205463	-43	-75	205472	-52	-84	205417	3	-29	205424	-4	-36
588	YCR043C	chrIII	-	TATA-less	TAF1-enriched	283	206675	206625	-50	206718	-43	-93	206726	-51	-101	206676	-1	-51	206678	-3	-53
589	YCR044C	chrIII	-	TATA-less	TAF1-enriched	797	207960	207927	-33	208024	-64	-97	208042	-82	-115	207969	-9	-42	207974	-14	-47
590	YCR045C	chrIII	-	TATA-less	TAF1-enriched	5	209986	209914	-72	209944	42	-30	209909	77	5	209944	42	-30	209875	111	39
591	YCR046C	chrIII	-	TATA-less	TAF1-enriched	9690	210429	210397	-32	210472	-43	-75	210495	-66	-98	210435	-6	-38	210437	-8	-40
592	YCR047C	chrIII	-	TATA-less	TAF1-enriched	91	211634	211581	-53	211684	-50	-103	211715	-81	-134	211661	-27	-80	211681	-47	-100
593	YCR048W	chrIII	+	TATA-less	TAF1-enriched	641	211882	211902	-20	211827	-55	-75	211803	-79	99	211904	-22	-2	211908	-26	-6
594	YCR051W	chrIII	+	TATA-less	TAF1-enriched	1691	214062	214099	-37	214032	-30	-67	214019	-43	80	214047	15	52	214062	0	37
595	YCR052W	chrIII	+	TATA-less	TAF1-enriched	4748	214961	215014	-53	214907	-54	-107	214875	-86	139	214975	-14	39	214986	-25	28
596	YCR053W	chrIII	+	TATA-less	TAF1-enriched	17163	216622	216690	-68	216589	-33	-101	216575	-47	115	216594	28	96	216616	6	74
597	YCR054C	chrIII	-	TATA-less	TAF1-enriched	643	220171	220022	-149	220194	-23	-172	220193	-22	-171	220176	-5	-154	220148	23	-126
598	YCR057C	chrIII	-	TATA-less	TAF1-enriched	3767	223284	223225	-59	223330	-46	-105	223345	-61	-120	223312	-28	-87	223322	-38	-97
599	ST0331	chrIII	+	TATA-less	TAF1-enriched	73	223511	223542	-31	223433	-78	-109	223400	-111	142	223662	-151	-120	223617	-106	-75
600	YCR060W	chrIII	+	TATA-containing	TAF1-enriched	286	224399	224448	-49	224344	-55	-104	224331	-68	117	224417	-18	31	224417	-18	31
601	YCR061W	chrIII	+	TATA-less	TAF1-enriched	190	225493	225560	-67	225454	-39	-106	225449	-44	111	225492	1	68	225501	-8	59
602	tS(CGA)C	chrIII	+	TATA-less	-	413	227932	NA	NA	227887	-45	NA	227933	1	NA	227927	5	NA	227901	31	NA
603	YCR063W	chrIII	+	TATA-less	TAF1-enriched	2262	228295	228346	-51	228278	-17	-68	228276	-19	70	228263	32	83	228267	28	79
604	YCR064C	chrIII	-	TATA-less	TAF1-enriched	31	228505	228494	-11	228542	-37	-48	228558	-53	-64	228509	-4	-15	228529	-24	-35
605	YCR065W	chrIII	+	TATA-less	TAF1-depleted	575	229129	229297	-168	229154	25	-143	229124	-5	173	229074	55	223	229082	47	215
606	YCR066W	chrIII	+	TATA-less	TAF1-enriched	658	231454	231506	-52	231424	-30	-82	231413	-41	93	231431	23	75	231443	11	63
607	YCR067C	chrIII	-	TATA-containing	TAF1-enriched	5499	236441	236380	-61	236467	-26	-87	236477	-36	-97	236427	14	-47	236436	5	-56
608	YCR068W	chrIII	+	TATA-less	TAF1-enriched	136	237075	237108	-33	237033	-42	-75	237014	-61	94	237217	-142	-109	237184	-109	-76
609	CUT467	chrIII	-	TATA-less	TAF1-enriched	99	238646	238459	-187	238737	-91	-278	238756	-110	-297	238725	-79	-266	238768	-122	-309
610	YCR069W	chrIII	+	TATA-less	TAF1-enriched	5147	238931	238962	-31	238864	-67	-98	238835	-96	127	238948	-17	14	238956	-25	6
611	YCR071C	chrIII	-	TATA-less	TAF1-enriched	261	240582	240541	-41	240623	-41	-82	240629	-47	-88	240580	2	-39	240583	-1	-42
612	YCR072C	chrIII	-	TATA-containing	TAF1-enriched	1642	242379	242337	-42	242428	-49	-91	242448	-69	-111	242440	-61	-103	242424	-45	-87
613	ST0339	chrIII	+	TATA-less	TAF1-enriched	397	242592	242625	-33	242531	-61	-94	242490	-102	135	242739	-147	-114	242709	-117	-84
614	YCR073C	chrIII	-	TATA-less	TAF1-enriched	21	246639	246591	-48	246687	-48	-96	246699	-60	-108	246639	0	-48	246657	-18	-66
615	YCR073W-A	chrIII	+	TATA-less	TAF1-enriched	1313	246950	246992	-42	246911	-39	-81	246902	-48	90	246944	6	48	246954	-4	38
616	YCR075C	chrIII	-	TATA-less	TAF1-depleted	73	248813	248787	-26	248881	-68	-94	248905	-92	-118	248855	-42	-68	248835	-22	-48
617	orphan	chrIII	-	TATA-containing	TAF1-enriched	104	250039	250002	-37	250077	-38	-75	250082	-43	-80	250017	22	-15	250032	7	-30
618	YCR077C	chrIII	-	TATA-less	TAF1-enriched	414	252645	252606	-39	252710	-65	-104	252738	-93	-132	252666	-21	-60	252667	-22	-61
619	YCR079W	chrIII	+	TATA-less	TAF1-enriched	166	252813	252879	-66	252679	-134	-200	252676	-137	203	252902	-89	-23	252882	-69	-3
620	YCR081W	chrIII	+	TATA-less	TAF1-enriched	3515	254357	254418	-61	254288	-69	-130	254282	-75	136	254371	-14	47	254382	-25	36
621	YCR082W	chrIII	+	TATA-less	TAF1-enriched	6732	258853	258885	-32	258797	-56	-88	258772	-81	113	258874	-21	11	258881	-28	4
622	YCR083W	chrIII	+	TATA-less	TAF1-enriched	659	259543	259590	-47	259507	-36	-83	259494	-49	96	259533	10	57	259542	1	48
623	YCR084C	chrIII	-	TATA-less	TAF1-enriched	27585	262677	262597	-80	262718	-41	-121	262724	-47	-127	262640	37	-43	262674	3	-77
624	YCR086W	chrIII	+	TATA-less	TAF1-enriched	85	263314	263401	-87	263276	-38	-125	263279	-35	122	263319	-5	82	263312	2	89
625	YCR087C-A	chrIII	-	TATA-less	TAF1-enriched	465	264493	264443	-50	264537	-44	-94	264541	-48	-98	264503	-10	-60	264505	-12	-62
626	YCR088W	chrIII	+	TATA-less	TAF1-enriched	3283	265029	265086	-57	264991	-38	-95	264982	-47	104	265035	-6	51	265039	-10	47
627	YCR089W	chrIII	+	TATA-less	TAF1-depleted	45	267136	267157	-21	267109	-27	-48	267105	-31	52	267123	13	34	267103	33	54
628	YCR090C	chrIII	-	TATA-less	TAF1-enriched	78	272878	272837	-41	272928	-50	-91	272942	-64	-105	272892	-14	-55	272895	-17	-58
629	YCR092C	chrIII	-	TATA-less	TAF1-enriched	25	279849	279828	-21	280053	-204	-225	280056	-207	-228	280024	-175	-196	280014	-165	-186
630	YCR093W	chrIII	+	TATA-less	TAF1-enriched	614	280087	280129	-42	280040	-47	-89	280033	-54	96	280099	-12	30	280100	-13	29
631	YCR094W	chrIII	+	TATA-less	TAF1-enriched	2999	286699	286748	-49	286675	-24	-73	286674	-25	74	286681	18	67	286683	16	65
632	YCR095C	chrIII	-	TATA-less	TAF1-enriched	118	289296	289247	-49	289386	-90	-139	289426	-130	-179	289349	-53	-102	289349	-53	-102
633	YCR095W-A	chrIII	+	TATA-less	TAF1-enriched	20	289501	289522	-21	289426	-75	-96	289388	-113	134	289528	-27	-6	289536	-35	-14
634	YCR097W	chrIII	+	TATA-less	TAF1-enriched	204	293832	293856	-24	293744	-88	-112	293726	-106	130	293856	-24	0	293856	-24	0
635	orphan	chrIII	-	TATA-less	TAF1-enriched	173	299017	299053	36	299050	-33	3	299065	-48	-12	299033	-16	20	299038	-21	15
636	YCR106W	chrIII	+	TATA-less	TAF1-enriched	44	310944	310968	-24	310890	-54	-78	310816	-128	152	311039	-95	-71	311050	-106	-82
637	orphan	chrIV	-	TATA-less	TAF1-enriched	105	20129	20037	-92	20146	-17	-109	20112	17	-75	20143	-14	-106	20135	-6	-98
638	YDL241W	chrIV	+	TATA-less	TAF1-enriched	137	20178	20194	-16	20124	-54	-70	20057	-121	137	20364	-186	-170	20355	-177	-161
639	orphan	chrIV	-	TATA-containing	TAF1-enriched	0	20483	20380	-103	20501	-18	-121	20497	-14	-117	20479	4	-99	20452	31	-72
640	CUT468	chrIV	-	TATA-less	TAF1-enriched	4	22436	22413	-23	22497	-61	-84	22509	-73	-96	22454	-18	-41	22469	-33	-56
641	YDL240W	chrIV	+	TATA-less	TAF1-enriched	1904	22651	22680	-29	22487	-164	-193	22486	-165	194	22792	-141	-112	22757	-106	-77
642	YDL236W	chrIV	+	TATA-less	TAF1-enriched	1504	32259	32311	-52	32222	-37	-89	32207	-52	104	32259	0	52	32261	-2	50
643	YDL235C	chrIV	-	TATA-less	TAF1-depleted	347	34025	33998	-27	34083	-58	-85	34088	-63	-90	34039	-14	-41	34040	-15	-42
644	orphan	chrIV	+	TATA-less	TAF1-enriched	8	34315	NA	NA	34231	-84	NA	34199	-116	NA	34533	-218	NA	34526	-211	NA
645	YDL232W	chrIV	+	TATA-less	TAF1-enriched	3046	38458	38504	-46	38430	-28	-74	38415	-43	89	38437	21	67	38448	10	56
646	YDL231C	chrIV	-	TATA-less	TAF1-enriched	331	42349	42315	-34	42388	-39	-73	42398	-49	-83	42344	5	-29	42354	-5	-39
647	YDL230W	chrIV	+	TATA-less	TAF1-enriched	286	42670	42704	-34	42611	-59	-93	42604	-66	100	42686	-16	18	42700	-30	4
648	YDL229W	chrIV	+	TATA-containing	TAF1-depleted	11366	44035	44056	-21	43980	-55	-76	43976	-59	80	44036	-1	20	44044	-9	12
649	YDL227C	chrIV	-	TATA-less	TAF1-enriched	390	48070	47967	-103	48124	-54	-157	48130	-60	-163	48078	-8	-111	48088	-18	-121
650	orphan	chrIV	+	TATA-less	TAF1-enriched	48	49902	49907	-5	49851	-51	-56	49839	-63	68	49934	-32	-27	49935	-33	-28
651	orphan	chrIV	+	TATA-containing	TAF1-enriched	59	50512	50595	-83	50442	-70	-153	50409	-103	186	50541	-29	54	50552	-40	43
652	YDL226C	chrIV	-	TATA-less	TAF1-enriched	7087	52200	52162	-38	52243	-43	-81	52255	-55	-93	52200	0	-38	52209	-9	-47
653	YDL225W	chrIV	+	TATA-less	TAF1-enriched	2767	52396	52442	-46	52227	-169	-215	52228	-168	214	52539	-143	-97	52532	-136	-90
654	YDL224C	chrIV	-	TATA-less	TAF1-enriched	277	56710	56665	-45	56760	-50	-95	56766	-56	-101	56720	-10	-55	56725	-15	-60
655	YDL219W	chrIV	+	TATA-less	TAF1-enriched	386	65211	65277	-66	65158	-53	-119	65106	-105	171	65241	-30	36	65238	-27	39
656	CUT470	chrIV	-	TATA-less	TAF1-enriched	1	65946	65912	-34	65992	-46	-80	66001	-55	-89	65958	-12	-46	65960	-14	-48
657	YDL217C	chrIV	-	TATA-less	TAF1-enriched	115	68770	68715	-55	68820	-50	-105	68831	-61	-116	68787	-17	-72	68792	-22	-77
658	orphan	chrIV	-	TATA-less	TAF1-enriched	166	70298	70279	-19	70361	-63	-82	70366	-68	-87	70321	-23	-42	70312	-14	-33
659	orphan	chrIV	-	TATA-less	TAF1-enriched	228	73360	73298	-62	73409	-49	-111	73451	-91	-153	73492	-132	-194	73442	-82	-144
660	CUT050	chrIV	+	TATA-less	TAF1-enriched	21	73601	73625	-24	73528	-73	-97	73499	-102	126	73666	-65	-41	73685	-84	-60
661	YDL215C	chrIV	-	TATA-less	TAF1-enriched	168	74100	73932	-168	74161	-61	-229	74170	-70	-238	74141	-41	-209	74140	-40	-208
662	orphan	chrIV	+	TATA-less	TAF1-enriched	21	74423	74428	-5	74355	-68	-73	74346	-77	82	74462	-39	-34	74472	-49	-44
663	YDL213C	chrIV	-	TATA-less	TAF1-enriched	228	77985	77936	-49	78019	-34	-83	78026	-41	-90	77977	8	-41	77986	-1	-50
664	YDL212W	chrIV	+	TATA-containing	TAF1-enriched	682	78387	78435	-48	78335	-52	-100	78329	-58	106	78402	-15	33	78407	-20	28
665	ST0370	chrIV	+	TATA-less	TAF1-enriched	85	80708	80738	-30	80616	-92	-122	80587	-121	151	80778	-70	-40	80790	-82	-52
666	tG(GCC)D1	chrIV	-	TATA-less	-	0	83470	83390	-80	83542	-72	-152	83566	-96	-176	83491	-21	-101	83518	-48	-128
667	YDL209C	chrIV	-	TATA-less	TAF1-enriched	59	87248	87216	-32	87455	-207	-239	87455	-207	-239	87432	-184	-216	87421	-173	-205
668	YDL208W	chrIV	+	TATA-less	TAF1-enriched	2408	87467	87535	-68	87438	-29	-97	87432	-35	103	87459	8	76	87465	2	70
669	YDL207W	chrIV	+	TATA-less	TAF1-enriched	821	88243	88279	-36	88193	-50	-86	88182	-61	97	88247	-4	32	88255	-12	24
670	YDL205C	chrIV	-	TATA-containing	TAF1-enriched	426	93929	93888	-41	93984	-55	-96	93998	-69	-110	93947	-18	-59	93961	-32	-73
671	YDL204W	chrIV	+	TATA-less	TAF1-enriched	283	94205	94358	-153	94067	-138	-291	94059	-146	299	94368	-163	-10	94333	-128	25
672	YDL203C	chrIV	-	TATA-less	TAF1-enriched	44	98091	97924	-167	98175	-84	-251	98186	-95	-262	98132	-41	-208	98140	-49	-216
673	YDL202W	chrIV	+	TATA-less	TAF1-enriched	293	98422	98476	-54	98399	-23	-77	98386	-36	90	98424	-2	52	98432	-10	44
674	CUT472	chrIV	-	TATA-less	TAF1-enriched	27	99330	99252	-78	99385	-55	-133	99440	-110	-188	99402	-72	-150	99378	-48	-126
675	YDL201W	chrIV	+	TATA-less	TAF1-enriched	1450	99518	99551	-33	99433	-85	-118	99396	-122	155	99591	-73	-40	99570	-52	-19
676	YDL198C	chrIV	-	TATA-less	TAF1-depleted	1292	104585	104464	-121	104707	-122	-243	104715	-130	-251	104648	-63	-184	104660	-75	-196
677	YDL196W	chrIV	+	TATA-less	TAF1-enriched	176	106739	106814	-75	106769	30	-45	106763	24	51	106792	-53	22	106861	-122	-47
678	YDL197C	chrIV	-	TATA-less	TAF1-enriched	79	106846	106814	-32	107041	-195	-227	107050	-204	-236	107030	-184	-216	107025	-179	-211
679	YDL194W	chrIV	+	TATA-less	TAF1-enriched	201	111372	111410	-38	111314	-58	-96	111316	-56	94	111383	-11	27	111394	-22	16
680	YDL193W	chrIV	+	TATA-less	TAF1-depleted	1539	114599	114783	-184	114543	-56	-240	114528	-71	255	114612	-13	171	114616	-17	167
681	CUT473	chrIV	-	TATA-less	TAF1-enriched	47	115954	NA	NA	116041	-87	NA	116063	-109	NA	116139	-185	NA	116149	-195	NA
682	YDL192W	chrIV	+	TATA-less	TAF1-enriched	292	116238	116300	-62	116224	-14	-76	116210	-28	90	116208	30	92	116218	20	82
683	YDL191W	chrIV	+	TATA-less	TAF1-enriched	3999	117611	117682	-71	117600	-11	-82	117598	-13	84	117569	42	113	117577	34	105
684	orphan	chrIV	-	TATA-less	TAF1-enriched	0	117761	117682	-79	117679	82	3	117663	98	19	117638	123	44	117625	136	57
685	YDL190C	chrIV	-	TATA-less	TAF1-enriched	3958	121785	121741	-44	121955	-170	-214	121963	-178	-222	121948	-163	-207	121940	-155	-199
686	YDL189W	chrIV	+	TATA-less	TAF1-enriched	378	121996	122021	-25	121961	-35	-60	121948	-48	73	122002	-6	19	122007	-11	14
687	YDL188C	chrIV	-	TATA-less	TAF1-enriched	1296	125180	125119	-61	125211	-31	-92	125213	-33	-94	125171	9	-52	125165	15	-46
688	orphan	chrIV	-	TATA-less	TAF1-enriched	472	126473	126403	-70	126635	-162	-232	126649	-176	-246	126626	-153	-223	126604	-131	-201
689	YDL185W	chrIV	+	TATA-less	TAF1-enriched	4644	126686	126753	-67	126633	-53	-120	126620	-66	133	126707	-21	46	126711	-25	42
690	YDL184C	chrIV	-	TATA-less	TAF1-enriched	578296	130506	130465	-41	130566	-60	-101	130572	-66	-107	130500	6	-35	130515	-9	-50
691	orphan	chrIV	+	TATA-less	TAF1-enriched	6	132159	132179	-20	132082	-77	-97	132005	-154	174	132199	-40	-20	132234	-75	-55
692	CUT474	chrIV	-	TATA-less	TAF1-enriched	87	132673	132519	-154	132752	-79	-233	132765	-92	-246	132707	-34	-188	132724	-51	-205
693	YDL182W	chrIV	+	TATA-containing	TAF1-depleted	13775	133405	133412	-7	133329	-76	-83	133304	-101	108	133438	-33	-26	133442	-37	-30
694	CUT475	chrIV	-	TATA-less	TAF1-enriched	49	134743	134696	-47	134779	-36	-83	134789	-46	-93	134737	6	-41	134740	3	-44
695	YDL181W	chrIV	+	TATA-less	TAF1-depleted	1533	135114	135208	-94	135020	-94	-188	135016	-98	192	135187	-73	21	135174	-60	34
696	YDL180W	chrIV	+	TATA-less	TAF1-depleted	619	135764	NA	NA	135706	-58	NA	135691	-73	NA	135796	-32	NA	135806	-42	NA
697	YDL179W	chrIV	+	TATA-less	TAF1-depleted	256	138196	138289	-93	138136	-60	-153	138135	-61	154	138207	-11	82	138211	-15	78
698	CUT476	chrIV	-	TATA-less	TAF1-enriched	23	139257	139138	-119	139374	-117	-236	139384	-127	-246	139418	-161	-280	139389	-132	-251
699	YDL178W	chrIV	+	TATA-less	TAF1-enriched	561	139500	139531	-31	139440	-60	-91	139426	-74	105	139542	-42	-11	139562	-62	-31
700	YDL177C	chrIV	-	TATA-less	TAF1-depleted	65	141706	141542	-164	141791	-85	-249	141835	-129	-293	141780	-74	-238	141818	-112	-276
701	YDL176W	chrIV	+	TATA-less	TAF1-enriched	318	141960	142003	-43	141892	-68	-111	141873	-87	130	142053	-93	-50	142024	-64	-21
702	YDL175C	chrIV	-	TATA-less	TAF1-depleted	3398	145545	145510	-35	145582	-37	-72	145586	-41	-76	145568	-23	-58	145560	-15	-50
703	YDL174C	chrIV	-	TATA-containing	TAF1-enriched	1281	147617	147520	-97	147724	-107	-204	147718	-101	-198	147662	-45	-142	147654	-37	-134
704	YDL173W	chrIV	+	TATA-less	TAF1-enriched	1380	148172	148209	-37	148115	-57	-94	148097	-75	112	148189	-17	20	148190	-18	19
705	YDL172C	chrIV	-	TATA-less	TAF1-enriched	37	149422	149373	-49	149402	20	-29	149412	10	-39	149353	69	20	149342	80	31
706	YDL171C	chrIV	-	TATA-less	TAF1-enriched	4289	155916	155849	-67	155990	-74	-141	156000	-84	-151	155934	-18	-85	155952	-36	-103
707	YDL170W	chrIV	+	TATA-less	TAF1-enriched	31	156318	156360	-42	156260	-58	-100	156259	-59	101	156346	-28	14	156357	-39	3
708	YDL168W	chrIV	+	TATA-less	TAF1-depleted	408	159548	159568	-20	159499	-49	-69	159494	-54	74	159556	-8	12	159566	-18	2
709	YDL167C	chrIV	-	TATA-less	TAF1-enriched	264	163197	163155	-42	163258	-61	-103	163273	-76	-118	163219	-22	-64	163222	-25	-67
710	CUT051	chrIV	+	TATA-containing	TAF1-enriched	66	163378	163445	-67	163248	-130	-197	163235	-143	210	163488	-110	-43	163465	-87	-20
711	YDL166C	chrIV	-	TATA-containing	TAF1-enriched	585	164098	164035	-63	164152	-54	-117	164177	-79	-142	164149	-51	-114	164129	-31	-94
712	YDL164C	chrIV	-	TATA-less	TAF1-enriched	2482	167254	NA	NA	167325	-71	NA	167341	-87	NA	167281	-27	NA	167286	-32	NA
713	YDL161W	chrIV	+	TATA-less	TAF1-enriched	59	167714	167743	-29	167659	-55	-84	167649	-65	94	167741	-27	2	167746	-32	-3
714	YDL160C-A	chrIV	-	TATA-less	TAF1-enriched	250	169628	169582	-46	169669	-41	-87	169674	-46	-92	169621	7	-39	169624	4	-42
715	YDL160C	chrIV	-	TATA-less	TAF1-enriched	6517	172214	172168	-46	172263	-49	-95	172269	-55	-101	172239	-25	-71	172238	-24	-70
716	YDL159W	chrIV	+	TATA-less	TAF1-enriched	133	172435	172474	-39	172341	-94	-133	172263	-172	211	172588	-153	-114	172587	-152	-113
717	YDL157C	chrIV	-	TATA-less	TAF1-enriched	2129	174623	174578	-45	174668	-45	-90	174694	-71	-116	174658	-35	-80	174691	-68	-113
718	YDL156W	chrIV	+	TATA-less	TAF1-enriched	11	174824	174872	-48	174754	-70	-118	174725	-99	147	174951	-127	-79	174917	-93	-45
719	YDL155W	chrIV	+	TATA-less	TAF1-enriched	96	176643	176679	-36	176594	-49	-85	176591	-52	88	176649	-6	30	176648	-5	31
720	orphan	chrIV	-	TATA-less	TAF1-enriched	7	179814	179634	-180	179872	-58	-238	179896	-82	-262	179892	-78	-258	179857	-43	-223
721	orphan	chrIV	+	TATA-less	TAF1-enriched	93	180006	180094	-88	179959	-47	-135	179884	-122	210	180107	-101	-13	180102	-96	-8
722	YDL153C	chrIV	-	TATA-containing	TAF1-enriched	103	183044	183015	-29	183103	-59	-88	183121	-77	-106	183068	-24	-53	183074	-30	-59
723	YDL150W	chrIV	+	TATA-less	TAF1-enriched	113	183247	183291	-44	183120	-127	-171	183105	-142	186	183387	-140	-96	183350	-103	-59
724	YDL148C	chrIV	-	TATA-less	TAF1-enriched	104	190637	190594	-43	190752	-115	-158	190839	-202	-245	190824	-187	-230	190822	-185	-228
725	YDL147W	chrIV	+	TATA-less	TAF1-enriched	1477	190878	190920	-42	190832	-46	-88	190827	-51	93	190883	-5	37	190889	-11	31
726	YDL146W	chrIV	+	TATA-less	TAF1-enriched	710	192594	192917	-323	192525	-69	-392	192519	-75	398	192622	-28	295	192626	-32	291
727	YDL145C	chrIV	-	TATA-less	TAF1-enriched	2129	198438	198411	-27	198481	-43	-70	198493	-55	-82	198433	5	-22	198442	-4	-31
728	YDL144C	chrIV	-	TATA-less	TAF1-enriched	395	199749	199715	-34	199951	-202	-236	199944	-195	-229	199905	-156	-190	199882	-133	-167
729	YDL143W	chrIV	+	TATA-less	TAF1-enriched	2745	199961	200011	-50	199916	-45	-95	199898	-63	113	199960	1	51	199967	-6	44
730	YDL141W	chrIV	+	TATA-less	TAF1-enriched	163	202801	202840	-39	202757	-44	-83	202733	-68	107	202843	-42	-3	202824	-23	16
731	orphan	chrIV	-	TATA-less	TAF1-enriched	3044	211104	NA	NA	211152	-48	NA	211158	-54	NA	211100	4	NA	211103	1	NA
732	YDL139C	chrIV	-	TATA-less	TAF1-enriched	480	212084	212017	-67	212108	-24	-91	212117	-33	-100	212063	21	-46	212069	15	-52
733	YDL138W	chrIV	+	TATA-less	TAF1-depleted	583	213172	213262	-90	213119	-53	-143	213105	-67	157	213175	-3	87	213175	-3	87
734	CUT479	chrIV	-	TATA-containing	TAF1-enriched	226	215711	215550	-161	215768	-57	-218	215771	-60	-221	215731	-20	-181	215746	-35	-196
736	orphan	chrIV	+	TATA-less	TAF1-enriched	3378	216051	216070	-19	216007	-44	-63	215996	-55	74	216046	5	24	216058	-7	12
737	ANT109	chrIV	-	TATA-less	TAF1-depleted	135	217171	216994	-177	217218	-47	-224	217241	-70	-247	217192	-21	-198	217212	-41	-218
738	YDL136W	chrIV	+	TATA-less	TAF1-enriched	8604	217567	NA	NA	217531	-36	NA	217528	-39	NA	217561	6	NA	217566	1	NA
740	YDL135C	chrIV	-	TATA-less	TAF1-enriched	1684	219333	219325	-8	219440	-107	-115	219415	-82	-90	219395	-62	-70	219366	-33	-41
741	orphan	chrIV	+	TATA-less	TAF1-depleted	7	221294	221371	-77	221278	-16	-93	221268	-26	103	221280	14	91	221280	14	91
742	YDL133C-A	chrIV	-	TATA-containing	TAF1-enriched	666155	221819	221750	-69	221906	-87	-156	221922	-103	-172	221860	-41	-110	221873	-54	-123
743	YDL131W	chrIV	+	TATA-containing	TAF1-depleted	12395	227357	227451	-94	227293	-64	-158	227288	-69	163	227379	-22	72	227380	-23	71
744	YDL130W-A	chrIV	+	TATA-less	TAF1-enriched	4841	229106	229157	-51	229033	-73	-124	229025	-81	132	229199	-93	-42	229175	-69	-18
745	YDL130W	chrIV	+	TATA-less	TAF1-enriched	23246	229887	NA	NA	229835	-52	NA	229824	-63	NA	229888	-1	NA	229897	-10	NA
746	orphan	chrIV	-	TATA-less	TAF1-enriched	19	230243	230202	-41	230181	62	21	230169	74	33	230318	-75	-116	230310	-67	-108
747	YDL129W	chrIV	+	TATA-less	TAF1-enriched	370	230919	230936	-17	230852	-67	-84	230853	-66	83	230931	-12	5	230925	-6	11
748	YDL128W	chrIV	+	TATA-less	TAF1-enriched	97192	232601	232668	-67	232532	-69	-136	232527	-74	141	232619	-18	49	232621	-20	47
749	ANT110	chrIV	-	TATA-less	TAF1-enriched	7	233911	NA	NA	234085	-174	NA	234104	-193	NA	234068	-157	NA	234077	-166	NA
750	orphan	chrIV	+	TATA-less	TAF1-enriched	18	234720	234739	-19	234810	90	71	234806	86	-67	234659	61	80	234635	85	104
751	YDL127W	chrIV	+	TATA-containing	TAF1-depleted	228	234873	234921	-48	234821	-52	-100	234816	-57	105	234867	6	54	234870	3	51
752	YDL126C	chrIV	-	TATA-less	TAF1-enriched	21628	238714	238665	-49	238765	-51	-100	238782	-68	-117	238729	-15	-64	238735	-21	-70
753	orphan	chrIV	-	TATA-less	TAF1-enriched	8153	239592	239546	-46	239639	-47	-93	239641	-49	-95	239618	-26	-72	239608	-16	-62
754	YDL125C	chrIV	-	TATA-less	TAF1-depleted	1989	239752	NA	NA	239675	77	NA	239661	91	NA	239763	-11	NA	239750	2	NA
755	YDL124W	chrIV	+	TATA-containing	TAF1-depleted	32133	240214	240229	-15	240163	-51	-66	240156	-58	73	240221	-7	8	240224	-10	5
756	orphan	chrIV	+	TATA-containing	TAF1-enriched	1292	241388	241426	-38	241346	-42	-80	241311	-77	115	241409	-21	17	241414	-26	12
757	YDL123W	chrIV	+	TATA-containing	TAF1-enriched	1915	241391	241426	-35	241347	-44	-79	241314	-77	112	241415	-24	11	241419	-28	7
758	YDL121C	chrIV	-	TATA-less	TAF1-enriched	533	245601	245569	-32	245653	-52	-84	245690	-89	-121	245781	-180	-212	245767	-166	-198
759	YDL120W	chrIV	+	TATA-less	TAF1-enriched	351	245843	245880	-37	245795	-48	-85	245786	-57	94	245871	-28	9	245874	-31	6
760	YDL119C	chrIV	-	TATA-less	TAF1-enriched	97	247756	247602	-154	247833	-77	-231	247844	-88	-242	247890	-134	-288	247904	-148	-302
761	CUT481	chrIV	-	TATA-less	TAF1-enriched	27	248028	247965	-63	248060	-32	-95	248074	-46	-109	248124	-96	-159	248092	-64	-127
762	YDL117W	chrIV	+	TATA-less	TAF1-depleted	57	248278	248598	-320	248192	-86	-406	248183	-95	415	248434	-156	164	248415	-137	183
763	YDL116W	chrIV	+	TATA-less	TAF1-enriched	994	251508	251552	-44	251473	-35	-79	251456	-52	96	251495	13	57	251509	-1	43
764	YDL115C	chrIV	-	TATA-less	TAF1-enriched	413	255168	255116	-52	255216	-48	-100	255223	-55	-107	255157	11	-41	255175	-7	-59
765	YDL112W	chrIV	+	TATA-less	TAF1-enriched	283	258870	258896	-26	258818	-52	-78	258795	-75	101	258936	-66	-40	258952	-82	-56
766	YDL111C	chrIV	-	TATA-less	TAF1-enriched	768	264163	264117	-46	264209	-46	-92	264223	-60	-106	264170	-7	-53	264177	-14	-60
767	orphan	chrIV	+	TATA-less	TAF1-enriched	45	264464	264481	-17	264383	-81	-98	264366	-98	115	264542	-78	-61	264549	-85	-68
768	YDL110C	chrIV	-	TATA-containing	TAF1-depleted	112	265021	264944	-77	265070	-49	-126	265076	-55	-132	265024	-3	-80	265031	-10	-87
769	YDL108W	chrIV	+	TATA-less	TAF1-enriched	98	267675	267683	-8	267617	-58	-66	267616	-59	67	267730	-55	-47	267710	-35	-27
770	YDL106C	chrIV	-	TATA-less	TAF1-enriched	1218	271950	271911	-39	271993	-43	-82	271999	-49	-88	271955	-5	-44	271957	-7	-46
771	YDL105W	chrIV	+	TATA-less	TAF1-enriched	161	272345	272407	-62	272280	-65	-127	272268	-77	139	272356	-11	51	272359	-14	48
772	YDL104C	chrIV	-	TATA-less	TAF1-depleted	326	274860	274710	-150	274947	-87	-237	274934	-74	-224	274898	-38	-188	274897	-37	-187
773	YDL103C	chrIV	-	TATA-less	TAF1-depleted	1605	276648	276602	-46	276684	-36	-82	276702	-54	-100	276677	-29	-75	276671	-23	-69
774	YDL102W	chrIV	+	TATA-less	TAF1-enriched	233	276786	NA	NA	276694	-92	NA	276692	-94	NA	276874	-88	NA	276862	-76	NA
775	YDL101C	chrIV	-	TATA-less	TAF1-enriched	96	281869	281847	-22	281926	-57	-79	281934	-65	-87	281893	-24	-46	281900	-31	-53
776	orphan	chrIV	+	TATA-less	TAF1-enriched	0	282140	282157	-17	282080	-60	-77	282039	-101	118	282263	-123	-106	282259	-119	-102
777	YDL100C	chrIV	-	TATA-less	TAF1-enriched	3824	283212	283171	-41	283317	-105	-146	283312	-100	-141	283291	-79	-120	283246	-34	-75
778	YDL097C	chrIV	-	TATA-less	TAF1-enriched	1571	286705	NA	NA	286770	-65	NA	286778	-73	NA	286719	-14	NA	286735	-30	NA
779	YDL095W	chrIV	+	TATA-less	TAF1-enriched	4147	287026	287069	-43	286983	-43	-86	286958	-68	111	287043	-17	26	287057	-31	12
780	YDL093W	chrIV	+	TATA-less	TAF1-enriched	1100	289880	289891	-11	289818	-62	-73	289809	-71	82	289887	-7	4	289906	-26	-15
781	CUT482	chrIV	-	TATA-less	TAF1-enriched	802	292568	292522	-46	292608	-40	-86	292656	-88	-134	292689	-121	-167	292685	-117	-163
782	YDL092W	chrIV	+	TATA-less	TAF1-enriched	822	292758	292802	-44	292713	-45	-89	292701	-57	101	292793	-35	9	292786	-28	16
783	YDL091C	chrIV	-	TATA-less	TAF1-enriched	406	294851	294821	-30	294919	-68	-98	294932	-81	-111	294844	7	-23	294848	3	-27
784	YDL089W	chrIV	+	TATA-less	TAF1-enriched	76	296598	296744	-146	296514	-84	-230	296512	-86	232	296656	-58	88	296650	-52	94
785	YDL088C	chrIV	-	TATA-less	TAF1-depleted	1277	300131	300075	-56	300171	-40	-96	300182	-51	-107	300144	-13	-69	300147	-16	-72
786	YDL087C	chrIV	-	TATA-less	TAF1-enriched	910	301018	300979	-39	301047	-29	-68	301056	-38	-77	301046	-28	-67	301035	-17	-56
787	YDL086W	chrIV	+	TATA-containing	TAF1-enriched	283	301403	301425	-22	301362	-41	-63	301333	-70	92	301407	-4	18	301424	-21	1
788	YDL086C-A	chrIV	-	TATA-less	TAF1-enriched	124	302183	302130	-53	302260	-77	-130	302282	-99	-152	302224	-41	-94	302231	-48	-101
789	YDL085C-A	chrIV	-	TATA-less	TAF1-enriched	601	302726	302694	-32	302775	-49	-81	302787	-61	-93	302710	16	-16	302735	-9	-41
790	CUT483	chrIV	-	TATA-containing	TAF1-enriched	82	304846	304804	-42	305054	-208	-250	305057	-211	-253	305037	-191	-233	305025	-179	-221
791	YDL084W	chrIV	+	TATA-less	TAF1-enriched	943	305093	305115	-22	305051	-42	-64	305035	-58	80	305103	-10	12	305108	-15	7
792	YDL083C	chrIV	-	TATA-less	TAF1-enriched	14846	307807	307769	-38	307853	-46	-84	307866	-59	-97	307802	5	-33	307807	0	-38
793	YDL082W	chrIV	+	TATA-less	TAF1-enriched	18514	308386	308427	-41	308351	-35	-76	308342	-44	85	308369	17	58	308375	11	52
794	YDL081C	chrIV	-	TATA-less	TAF1-enriched	102114	310180	310120	-60	310236	-56	-116	310241	-61	-121	310202	-22	-82	310205	-25	-85
795	CUT054	chrIV	+	TATA-less	TAF1-depleted	11	310432	NA	NA	310304	-128	NA	310235	-197	NA	310618	-186	NA	310608	-176	NA
796	YDL080C	chrIV	-	TATA-less	TAF1-depleted	91	312609	312457	-152	312679	-70	-222	312697	-88	-240	312649	-40	-192	312650	-41	-193
797	ST0443	chrIV	+	TATA-less	TAF1-enriched	15	312866	NA	NA	312785	-81	NA	312700	-166	NA	313022	-156	NA	313009	-143	NA
798	YDL078C	chrIV	-	TATA-containing	TAF1-enriched	419	316451	316375	-76	316498	-47	-123	316502	-51	-127	316468	-17	-93	316461	-10	-86
799	YDL077C	chrIV	-	TATA-less	TAF1-enriched	313	320254	320264	10	320324	-70	-60	320338	-84	-74	320310	-56	-46	320301	-47	-37
800	YDL075W	chrIV	+	TATA-less	TAF1-enriched	5460	322198	322257	-59	322160	-38	-97	322154	-44	103	322174	24	83	322195	3	62
801	orphan	chrIV	+	TATA-less	TAF1-depleted	171	322861	322941	-80	322888	27	-53	322781	-80	160	322805	56	136	322862	-1	79
802	ST0447	chrIV	+	TATA-containing	TAF1-depleted	10	323790	323918	-128	323637	-153	-281	323645	-145	273	323905	-115	13	323903	-113	15
803	YDL074C	chrIV	-	TATA-less	TAF1-enriched	203	326228	326162	-66	326255	-27	-93	326265	-37	-103	326220	8	-58	326227	1	-65
804	YDL073W	chrIV	+	TATA-less	TAF1-enriched	1222	326433	326466	-33	326259	-174	-207	326250	-183	216	326602	-169	-136	326582	-149	-116
805	YDL072C	chrIV	-	TATA-less	TAF1-enriched	23312	330491	330440	-51	330545	-54	-105	330559	-68	-119	330529	-38	-89	330523	-32	-83
806	ST0450	chrIV	+	TATA-less	TAF1-enriched	37	330733	330853	-120	330690	-43	-163	330659	-74	194	330832	-99	21	330843	-110	10
807	YDL070W	chrIV	+	TATA-containing	TAF1-depleted	3505	331005	331097	-92	330937	-68	-160	330931	-74	166	331033	-28	64	331039	-34	58
808	YDL067C	chrIV	-	TATA-less	TAF1-enriched	1969	334442	334382	-60	334485	-43	-103	334500	-58	-118	334449	-7	-67	334454	-12	-72
809	YDL066W	chrIV	+	TATA-less	TAF1-enriched	33255	334811	334849	-38	334757	-54	-92	334747	-64	102	334821	-10	28	334822	-11	27
810	YDL065C	chrIV	-	TATA-less	TAF1-enriched	106	337288	337252	-36	337389	-101	-137	337419	-131	-167	337371	-83	-119	337362	-74	-110
811	YDL063C	chrIV	-	TATA-less	TAF1-enriched	639	340221	340189	-32	340258	-37	-69	340278	-57	-89	340189	32	0	340198	23	-9
812	YDL061C	chrIV	-	TATA-less	TAF1-enriched	806	341251	341196	-55	341282	-31	-86	341292	-41	-96	341233	18	-37	341246	5	-50
813	YDL060W	chrIV	+	TATA-less	TAF1-enriched	247	341582	341625	-43	341542	-40	-83	341531	-51	94	341596	-14	29	341617	-35	8
814	YDL059C	chrIV	-	TATA-less	TAF1-enriched	229	345056	345038	-18	345090	-34	-52	345100	-44	-62	345053	3	-15	345063	-7	-25
815	YDL058W	chrIV	+	TATA-less	TAF1-enriched	2524	345599	345667	-68	345564	-35	-103	345550	-49	117	345603	-4	64	345601	-2	66
816	YDL057W	chrIV	+	TATA-less	TAF1-enriched	208	351426	351480	-54	351362	-64	-118	351361	-65	119	351446	-20	34	351453	-27	27
817	CUT487	chrIV	-	TATA-less	TAF1-enriched	42	352610	352579	-31	352675	-65	-96	352704	-94	-125	352646	-36	-67	352644	-34	-65
818	YDL056W	chrIV	+	TATA-less	TAF1-enriched	611	352765	352820	-55	352687	-78	-133	352662	-103	158	352834	-69	-14	352800	-35	20
819	YDL055C	chrIV	-	TATA-containing	TAF1-depleted	8385	356908	356878	-30	356981	-73	-103	356985	-77	-107	356941	-33	-63	356945	-37	-67
820	orphan	chrIV	-	TATA-less	TAF1-enriched	63	357592	357580	-12	357622	-30	-42	357622	-30	-42	357635	-43	-55	357633	-41	-53
821	orphan	chrIV	+	TATA-less	TAF1-enriched	32	358435	358429	6	358400	-35	-29	358396	-39	33	358438	-3	-9	358441	-6	-12
822	YDL054C	chrIV	-	TATA-less	TAF1-enriched	5170	361363	361317	-46	361426	-63	-109	361406	-43	-89	361367	-4	-50	361377	-14	-60
823	YDL053C	chrIV	-	TATA-containing	TAF1-depleted	253	362454	362406	-48	362488	-34	-82	362499	-45	-93	362448	6	-42	362452	2	-46
824	YDL052C	chrIV	-	TATA-less	TAF1-enriched	472	363619	363581	-38	363662	-43	-81	363672	-53	-91	363782	-163	-201	363765	-146	-184
825	YDL051W	chrIV	+	TATA-less	TAF1-enriched	1490	363929	364097	-168	363864	-65	-233	363857	-72	240	363929	0	168	363948	-19	149
826	YDL049C	chrIV	-	TATA-less	TAF1-depleted	65	365940	NA	NA	366098	-158	NA	366106	-166	NA	366039	-99	NA	366053	-113	NA
827	orphan	chrIV	-	TATA-less	TAF1-enriched	237	366759	366538	-221	366771	-12	-233	366829	-70	-291	366821	-62	-283	366894	-135	-356
828	CUT489	chrIV	-	TATA-less	TAF1-enriched	1981	368261	368155	-106	368385	-124	-230	368408	-147	-253	368326	-65	-171	368356	-95	-201
829	orphan	chrIV	+	TATA-less	TAF1-enriched	26	368859	369002	-143	368698	-161	-304	368735	-124	267	368952	-93	50	368945	-86	57
830	YDL047W	chrIV	+	TATA-less	TAF1-enriched	2375	369626	369799	-173	369523	-103	-276	369519	-107	280	369664	-38	135	369677	-51	122
831	YDL046W	chrIV	+	TATA-containing	TAF1-enriched	18279	371178	371227	-49	371140	-38	-87	371127	-51	100	371172	6	55	371171	7	56
832	ST4129	chrIV	-	TATA-containing	TAF1-enriched	102	372002	371965	-37	372183	-181	-218	372189	-187	-224	372156	-154	-191	372150	-148	-185
833	YDL045W-A	chrIV	+	TATA-containing	TAF1-enriched	7257	372204	372254	-50	372162	-42	-92	372157	-47	97	372200	4	54	372203	1	51
834	YDL045C	chrIV	-	TATA-less	TAF1-enriched	116	373759	373700	-59	373806	-47	-106	373814	-55	-114	373753	6	-53	373757	2	-57
835	orphan	chrIV	-	TATA-less	TAF1-enriched	102	375299	NA	NA	375336	-37	NA	375358	-59	NA	375318	-19	NA	375307	-8	NA
836	YDL043C	chrIV	-	TATA-less	TAF1-enriched	287	376518	376463	-55	376560	-42	-97	376563	-45	-100	376507	11	-44	376514	4	-51
837	YDL042C	chrIV	-	TATA-less	TAF1-enriched	974	378492	378454	-38	378535	-43	-81	378533	-41	-79	378495	-3	-41	378496	-4	-42
838	YDL040C	chrIV	-	TATA-less	TAF1-enriched	12373	381484	381428	-56	381525	-41	-97	381537	-53	-109	381500	-16	-72	381501	-17	-73
839	ST0462	chrIV	+	TATA-less	TAF1-enriched	42	381672	381860	-188	381592	-80	-268	381526	-146	334	381810	-138	50	381799	-127	61
840	YDL037C	chrIV	-	TATA-less	TAF1-enriched	1564	385765	385748	-17	385835	-70	-87	385867	-102	-119	385773	-8	-25	385799	-34	-51
841	orphan	chrIV	+	TATA-less	TAF1-enriched	11	387245	NA	NA	387174	-71	NA	387165	-80	NA	387294	-49	NA	387304	-59	NA
842	YDL036C	chrIV	-	TATA-less	TAF1-enriched	10	388886	388842	-44	388939	-53	-97	388947	-61	-105	388892	-6	-50	388906	-20	-64
843	YDL035C	chrIV	-	TATA-less	TAF1-enriched	244	392350	392281	-69	392392	-42	-111	392397	-47	-116	392343	7	-62	392340	10	-59
844	YDL033C	chrIV	-	TATA-less	TAF1-enriched	137	393947	393905	-42	394014	-67	-109	394073	-126	-168	394094	-147	-189	394075	-128	-170
845	YDL031W	chrIV	+	TATA-less	TAF1-enriched	219	394144	394210	-66	394111	-33	-99	394092	-52	118	394151	-7	59	394159	-15	51
846	YDL030W	chrIV	+	TATA-less	TAF1-enriched	154	397458	397484	-26	397423	-35	-61	397423	-35	61	397432	26	52	397435	23	49
847	YDL029W	chrIV	+	TATA-less	TAF1-enriched	1010	399312	399386	-74	399258	-54	-128	399257	-55	129	399344	-32	42	399329	-17	57
848	YDL028C	chrIV	-	TATA-less	TAF1-enriched	360	403415	403412	-3	403470	-55	-58	403476	-61	-64	403418	-3	-6	403435	-20	-23
849	YDL027C	chrIV	-	TATA-less	TAF1-enriched	968	404990	404954	-36	405043	-53	-89	405054	-64	-100	405009	-19	-55	405011	-21	-57
850	YDL025W-A	chrIV	+	TATA-containing	TAF1-enriched	165	405225	405428	-203	405187	-38	-241	405069	-156	359	405369	-144	59	405369	-144	59
851	YDL025C	chrIV	-	TATA-less	TAF1-enriched	1107	407353	407226	-127	407454	-101	-228	407458	-105	-232	407397	-44	-171	407410	-57	-184
852	ST0466	chrIV	+	TATA-less	TAF1-enriched	89	407607	407798	-191	407522	-85	-276	407468	-139	330	407738	-131	60	407734	-127	64
853	orphan	chrIV	-	TATA-containing	TAF1-depleted	3	408073	408042	-31	408115	-42	-73	408125	-52	-83	408102	-29	-60	408101	-28	-59
854	orphan	chrIV	-	TATA-less	TAF1-enriched	58	411168	411087	-81	411190	-22	-103	411189	-21	-102	411098	70	-11	411126	42	-39
855	YDL022W	chrIV	+	TATA-containing	TAF1-depleted	53299	411751	411894	-143	411700	-51	-194	411693	-58	201	411766	-15	128	411770	-19	124
856	CUT491	chrIV	-	TATA-less	TAF1-enriched	158	414759	414719	-40	414801	-42	-82	414804	-45	-85	414757	2	-38	414761	-2	-42
857	YDL020C	chrIV	-	TATA-containing	TAF1-enriched	41	416952	NA	NA	416988	-36	NA	416997	-45	NA	416946	6	NA	416952	0	NA
858	CUT057	chrIV	+	TATA-less	TAF1-enriched	3	417268	417303	-35	417232	-36	-71	417206	-62	97	417373	-105	-70	417459	-191	-156
859	YDL019C	chrIV	-	TATA-less	TAF1-enriched	577	421645	421489	-156	421757	-112	-268	421772	-127	-283	421725	-80	-236	421730	-85	-241
860	YDL018C	chrIV	-	TATA-less	TAF1-depleted	347	423570	423520	-50	423626	-56	-106	423642	-72	-122	423601	-31	-81	423604	-34	-84
861	CUT059	chrIV	+	TATA-containing	TAF1-enriched	15	423834	423951	-117	423749	-85	-202	423706	-128	245	423957	-123	-6	423970	-136	-19
862	YDL017W	chrIV	+	TATA-less	TAF1-enriched	130	424123	424132	-9	424068	-55	-64	424066	-57	66	424168	-45	-36	424156	-33	-24
863	YDL015C	chrIV	-	TATA-less	TAF1-enriched	6636	426987	426933	-54	427056	-69	-123	427165	-178	-232	427166	-179	-233	427161	-174	-228
864	CUT492	chrIV	-	TATA-less	TAF1-enriched	73	428712	NA	NA	428757	-45	NA	428866	-154	NA	428728	-16	NA	428841	-129	NA
865	YDL013W	chrIV	+	TATA-less	TAF1-enriched	33	428932	428960	-28	428869	-63	-91	428861	-71	99	429008	-76	-48	428958	-26	2
866	YDL012C	chrIV	-	TATA-containing	TAF1-enriched	26002	431530	431486	-44	431570	-40	-84	431583	-53	-97	431540	-10	-54	431552	-22	-66
867	orphan	chrIV	-	TATA-less	TAF1-enriched	442	431837	431721	-116	431969	-132	-248	431866	-29	-145	431991	-154	-270	431994	-157	-273
868	orphan	chrIV	-	TATA-less	TAF1-depleted	491	432014	431749	-265	432089	-75	-340	432096	-82	-347	432043	-29	-294	432074	-60	-325
869	YDL010W	chrIV	+	TATA-less	TAF1-depleted	120	432302	NA	NA	432260	-42	NA	432246	-56	NA	432403	-101	NA	432362	-60	NA
870	YDL008W	chrIV	+	TATA-less	TAF1-enriched	218	433476	433561	-85	433416	-60	-145	433410	-66	151	433489	-13	72	433495	-19	66
871	ST4152	chrIV	-	TATA-less	TAF1-enriched	84	434058	433902	-156	434136	-78	-234	434147	-89	-245	434063	-5	-161	434098	-40	-196
872	tT(AGU)D	chrIV	-	TATA-less	-	161	434347	434302	-45	434327	20	-25	434339	8	-37	434312	35	-10	434310	37	-8
873	YDL007W	chrIV	+	TATA-less	TAF1-enriched	372	438009	438050	-41	437974	-35	-76	437962	-47	88	437999	10	51	438009	0	41
874	YDL006W	chrIV	+	TATA-less	TAF1-depleted	191	439622	439787	-165	439570	-52	-217	439564	-58	223	439614	8	173	439637	-15	150
875	YDL005C	chrIV	-	TATA-less	TAF1-depleted	419	442334	442309	-25	442373	-39	-64	442379	-45	-70	442341	-7	-32	442350	-16	-41
876	YDL004W	chrIV	+	TATA-less	TAF1-enriched	1304	442986	443014	-28	442948	-38	-66	442939	-47	75	442970	16	44	442985	1	29
877	orphan	chrIV	-	TATA-less	TAF1-enriched	0	443829	443825	-4	443885	-56	-60	443892	-63	-67	443872	-43	-47	443865	-36	-40
878	ST4154	chrIV	-	TATA-less	TAF1-depleted	32	444250	444234	-16	444246	4	-12	444253	-3	-19	444219	31	15	444229	21	5
879	YDL003W	chrIV	+	TATA-containing	TAF1-depleted	156	444559	444683	-124	444526	-33	-157	444523	-36	160	444553	6	130	444556	3	127
880	YDL002C	chrIV	-	TATA-less	TAF1-enriched	287	447663	447458	-205	447703	-40	-245	447735	-72	-277	447702	-39	-244	447711	-48	-253
881	YDL001W	chrIV	+	TATA-less	TAF1-enriched	1416	447926	447956	-30	447883	-43	-73	447855	-71	101	448058	-132	-102	448068	-142	-112
882	YDR001C	chrIV	-	TATA-containing	TAF1-depleted	2986	452594	452502	-92	452748	-154	-246	452757	-163	-255	452681	-87	-179	452708	-114	-206
883	YDR002W	chrIV	+	TATA-less	TAF1-enriched	1185	453016	453055	-39	452953	-63	-102	452948	-68	107	453044	-28	11	453052	-36	3
884	YDR003W	chrIV	+	TATA-less	TAF1-depleted	141	454085	454106	-21	454012	-73	-94	454011	-74	95	454093	-8	13	454091	-6	15
885	YDR004W	chrIV	+	TATA-less	TAF1-enriched	77	455240	455304	-64	455199	-41	-105	455196	-44	108	455232	8	72	455243	-3	61
886	YDR005C	chrIV	-	TATA-less	TAF1-depleted	1900	458211	458177	-34	458283	-72	-106	458299	-88	-122	458238	-27	-61	458244	-33	-67
887	YDR006C	chrIV	-	TATA-less	TAF1-enriched	2574	461286	461164	-122	461391	-105	-227	461396	-110	-232	461323	-37	-159	461331	-45	-167
888	YDR007W	chrIV	+	TATA-containing	TAF1-depleted	99	461632	NA	NA	461563	-69	NA	461460	-172	NA	461844	-212	NA	461834	-202	NA
889	orphan	chrIV	+	TATA-less	TAF1-enriched	4	464986	465173	-187	464956	-30	-217	464983	-3	190	464965	21	208	464951	35	222
890	YDR011W	chrIV	+	TATA-less	TAF1-depleted	129	465594	465744	-150	465537	-57	-207	465533	-61	211	465606	-12	138	465611	-17	133
891	YDR012W	chrIV	+	TATA-less	TAF1-depleted	41561	471815	471866	-51	471782	-33	-84	471762	-53	104	471811	4	55	471821	-6	45
892	YDR013W	chrIV	+	TATA-less	TAF1-enriched	1465	473141	473187	-46	473112	-29	-75	473108	-33	79	473133	8	54	473133	8	54
893	YDR016C	chrIV	-	TATA-less	TAF1-enriched	138	478791	478749	-42	478854	-63	-105	478834	-43	-85	478800	-9	-51	478785	6	-36
894	orphan	chrIV	+	TATA-less	TAF1-enriched	3	481738	481789	-51	481701	-37	-88	481725	-13	64	481722	16	67	481728	10	61
895	orphan	chrIV	+	TATA-less	TAF1-enriched	149	481984	481986	-2	481966	-18	-20	481955	-29	31	482003	-19	-17	482019	-35	-33
896	CUT062	chrIV	+	TATA-less	TAF1-enriched	21	482589	NA	NA	482415	-174	NA	482416	-173	NA	482745	-156	NA	482742	-153	NA
897	YDR019C	chrIV	-	TATA-containing	TAF1-enriched	289	485290	485241	-49	485433	-143	-192	485442	-152	-201	485373	-83	-132	485386	-96	-145
898	YDR020C	chrIV	-	TATA-less	TAF1-depleted	210	486566	486500	-66	486611	-45	-111	486623	-57	-123	486565	1	-65	486569	-3	-69
899	YDR022C	chrIV	-	TATA-less	TAF1-enriched	346	488881	488836	-45	488949	-68	-113	488897	-16	-61	488979	-98	-143	488983	-102	-147
900	tV(UAC)D	chrIV	+	TATA-less	-	0	488883	489139	-256	488876	-7	-263	488843	-40	296	488907	-24	232	488941	-58	198
901	ST4168	chrIV	-	TATA-containing	TAF1-enriched	208	489210	489142	-68	489254	-44	-112	489263	-53	-121	489231	-21	-89	489231	-21	-89
902	YDR023W	chrIV	+	TATA-containing	TAF1-enriched	3496	489474	489534	-60	489432	-42	-102	489383	-91	151	489649	-175	-115	489653	-179	-119
903	YDR025W	chrIV	+	TATA-less	TAF1-enriched	118633	491501	491537	-36	491454	-47	-83	491446	-55	91	491486	15	51	491497	4	40
904	YDR027C	chrIV	-	TATA-less	TAF1-enriched	65	497440	497394	-46	497479	-39	-85	497488	-48	-94	497427	13	-33	497445	-5	-51
905	YDR028C	chrIV	-	TATA-less	TAF1-enriched	1857	501373	501327	-46	501423	-50	-96	501427	-54	-100	501370	3	-43	501380	-7	-53
906	CUT064	chrIV	+	TATA-less	TAF1-enriched	21	501508	501563	-55	501381	-127	-182	501382	-126	181	501584	-76	-21	501581	-73	-18
907	YDR032C	chrIV	-	TATA-containing	TAF1-depleted	31578	504757	504644	-113	504828	-71	-184	504833	-76	-189	504781	-24	-137	504790	-33	-146
908	orphan	chrIV	+	TATA-less	TAF1-enriched	32	506130	506263	-133	506038	-92	-225	506104	-26	159	506203	-73	60	506161	-31	102
909	ST0505	chrIV	+	TATA-less	TAF1-enriched	133	506361	506443	-82	506307	-54	-136	506292	-69	151	506366	-5	77	506385	-24	58
910	YDR033W	chrIV	+	TATA-containing	TAF1-depleted	18301	507901	508209	-308	507779	-122	-430	507772	-129	437	507978	-77	231	507996	-95	213
911	YDR034C	chrIV	-	TATA-less	TAF1-enriched	475	512248	512208	-40	512298	-50	-90	512341	-93	-133	512418	-170	-210	512414	-166	-206
912	orphan	chrIV	+	TATA-less	TAF1-depleted	15	512559	NA	NA	512483	-76	NA	512463	-96	NA	512567	-8	NA	512597	-38	NA
913	orphan	chrIV	-	TATA-less	TAF1-enriched	1483	512744	512715	-29	512690	54	25	512703	41	12	512804	-60	-89	512792	-48	-77
914	tL(UAA)D	chrIV	+	TATA-less	-	229	519731	519755	-24	519668	-63	-87	519685	-46	70	519731	0	24	519728	3	27
915	orphan	chrIV	+	TATA-less	TAF1-enriched	35	519996	NA	NA	519962	-34	NA	519944	-52	NA	519996	0	NA	519993	3	NA
916	tQ(UUG)D1	chrIV	+	TATA-less	-	592	520961	520976	-15	520875	-86	-101	520941	-20	35	520965	-4	11	520952	9	24
917	YDR035W	chrIV	+	TATA-less	TAF1-depleted	24556	521737	521895	-158	521678	-59	-217	521655	-82	240	521753	-16	142	521765	-28	130
918	YDR036C	chrIV	-	TATA-less	TAF1-enriched	2369	524764	524735	-29	524826	-62	-91	524832	-68	-97	524811	-47	-76	524808	-44	-73
919	YDR037W	chrIV	+	TATA-containing	TAF1-enriched	5852	525391	525452	-61	525343	-48	-109	525333	-58	119	525384	7	68	525405	-14	47
920	YDR041W	chrIV	+	TATA-less	TAF1-enriched	260	539798	539830	-32	539748	-50	-82	539737	-61	93	539801	-3	29	539816	-18	14
921	orphan	chrIV	-	TATA-containing	TAF1-enriched	8761	541700	541520	-180	541863	-163	-343	541872	-172	-352	541798	-98	-278	541812	-112	-292
922	ST0511	chrIV	+	TATA-less	TAF1-enriched	36	542304	542397	-93	542285	-19	-112	542282	-22	115	542303	1	94	542324	-20	73
923	CUT065	chrIV	+	TATA-containing	TAF1-enriched	982	542709	542870	-161	542607	-102	-263	542585	-124	285	542794	-85	76	542811	-102	59
924	YDR043C	chrIV	-	TATA-containing	TAF1-depleted	1607	543534	543414	-120	543606	-72	-192	543623	-89	-209	543559	-25	-145	543581	-47	-167
925	ST0513	chrIV	+	TATA-less	TAF1-enriched	230	544085	544094	-9	544035	-50	-59	544041	-44	53	544084	1	10	544089	-4	5
926	orphan	chrIV	-	TATA-less	TAF1-enriched	124	545670	545570	-100	545786	-116	-216	545708	-38	-138	545680	-10	-110	545678	-8	-108
927	YDR044W	chrIV	+	TATA-containing	TAF1-depleted	2966	546492	546701	-209	546489	-3	-212	546468	-24	233	546457	35	244	546475	17	226
928	YDR045C	chrIV	-	TATA-less	TAF1-enriched	208	548465	548406	-59	548497	-32	-91	548509	-44	-103	548461	4	-55	548469	-4	-63
929	YDR046C	chrIV	-	TATA-less	TAF1-depleted	1019	550666	550661	-5	550723	-57	-62	550732	-66	-71	550679	-13	-18	550684	-18	-23
930	orphan	chrIV	+	TATA-less	TAF1-depleted	347	551451	551494	-43	551365	-86	-129	551357	-94	137	551471	-20	23	551483	-32	11
931	YDR047W	chrIV	+	TATA-less	TAF1-enriched	555	551715	NA	NA	551679	-36	NA	551678	-37	NA	551827	-112	NA	551801	-86	NA
932	YDR049W	chrIV	+	TATA-less	TAF1-enriched	48	553226	553244	-18	553169	-57	-75	553169	-57	75	553244	-18	0	553248	-22	-4
933	CUT496	chrIV	-	TATA-containing	TAF1-depleted	50	555780	NA	NA	555695	85	NA	555818	-38	NA	555784	-4	NA	555827	-47	NA
935	YDR050C	chrIV	-	TATA-less	TAF1-depleted	4037	556502	556408	-94	556603	-101	-195	556613	-111	-205	556571	-69	-163	556580	-78	-172
936	ST0517	chrIV	+	TATA-less	TAF1-enriched	100	557014	557047	-33	556965	-49	-82	556954	-60	93	557069	-55	-22	557132	-118	-85
937	YDR051C	chrIV	-	TATA-less	TAF1-enriched	69	558106	558054	-52	558153	-47	-99	558155	-49	-101	558089	17	-35	558096	10	-42
938	YDR052C	chrIV	-	TATA-less	TAF1-enriched	31	560779	560727	-52	560807	-28	-80	560814	-35	-87	560759	20	-32	560780	-1	-53
939	YDR054C	chrIV	-	TATA-less	TAF1-enriched	491	562439	562435	-4	562531	-92	-96	562539	-100	-104	562491	-52	-56	562494	-55	-59
940	orphan	chrIV	+	TATA-less	TAF1-enriched	19	562671	562729	-58	562530	-141	-199	562525	-146	204	562800	-129	-71	562790	-119	-61
941	CUT066	chrIV	+	TATA-less	TAF1-enriched	142	563233	563261	-28	563183	-50	-78	563195	-38	66	563256	-23	5	563267	-34	-6
942	YDR055W	chrIV	+	TATA-containing	TAF1-depleted	46851	563466	563595	-129	563410	-56	-185	563403	-63	192	563474	-8	121	563489	-23	106
943	YDR056C	chrIV	-	TATA-containing	TAF1-enriched	2086	565690	565664	-26	565755	-65	-91	565776	-86	-112	565741	-51	-77	565727	-37	-63
944	YDR057W	chrIV	+	TATA-less	TAF1-enriched	763	565899	565944	-45	565850	-49	-94	565779	-120	165	566009	-110	-65	566011	-112	-67
945	tR(UCU)D	chrIV	+	TATA-less	-	142	568871	568865	6	568854	-17	-11	568850	-21	15	568868	3	-3	568867	4	-2
946	YDR059C	chrIV	-	TATA-containing	TAF1-enriched	5277	569829	569797	-32	569866	-37	-69	569878	-49	-81	569833	-4	-36	569836	-7	-39
947	YDR061W	chrIV	+	TATA-less	TAF1-enriched	366	574146	574249	-103	574079	-67	-170	574052	-94	197	574170	-24	79	574180	-34	69
948	ST4195	chrIV	-	TATA-less	TAF1-enriched	1651	575830	575825	-5	575929	-99	-104	575954	-124	-129	576018	-188	-193	576019	-189	-194
949	YDR062W	chrIV	+	TATA-less	TAF1-enriched	785	576107	576184	-77	576055	-52	-129	576047	-60	137	576114	-7	70	576121	-14	63
950	CUT499	chrIV	-	TATA-less	TAF1-enriched	218	579079	579077	-2	579150	-71	-73	579161	-82	-84	579214	-135	-137	579268	-189	-191
951	YDR064W	chrIV	+	TATA-less	TAF1-enriched	10518	579429	579493	-64	579390	-39	-103	579380	-49	113	579401	28	92	579426	3	67
952	YDR068W	chrIV	+	TATA-less	TAF1-enriched	51	583673	583706	-33	583576	-97	-130	583561	-112	145	583746	-73	-40	583711	-38	-5
953	YDR069C	chrIV	-	TATA-less	TAF1-enriched	82	587766	587737	-29	587834	-68	-97	587851	-85	-114	587793	-27	-56	587806	-40	-69
954	CUT067	chrIV	+	TATA-less	TAF1-enriched	61	588013	588035	-22	587884	-129	-151	587857	-156	178	588091	-78	-56	588074	-61	-39
955	YDR071C	chrIV	-	TATA-less	TAF1-depleted	1739	589465	589269	-196	589521	-56	-252	589527	-62	-258	589484	-19	-215	589484	-19	-215
956	YDR072C	chrIV	-	TATA-containing	TAF1-depleted	27399	591470	591465	-5	591541	-71	-76	591549	-79	-84	591492	-22	-27	591498	-28	-33
957	YDR073W	chrIV	+	TATA-containing	TAF1-depleted	625	592280	592412	-132	592174	-106	-238	592158	-122	254	592352	-72	60	592367	-87	45
958	ST4203	chrIV	-	TATA-less	TAF1-enriched	71	593360	593257	-103	593462	-102	-205	593478	-118	-221	593407	-47	-150	593438	-78	-181
959	YDR074W	chrIV	+	TATA-less	TAF1-depleted	19017	593799	593870	-71	593667	-132	-203	593679	-120	191	593870	-71	0	593865	-66	5
960	YDR075W	chrIV	+	TATA-less	TAF1-enriched	105	596982	597025	-43	596943	-39	-82	596939	-43	86	596985	-3	40	596990	-8	35
961	YDR076W	chrIV	+	TATA-less	TAF1-enriched	15	598419	NA	NA	598370	-49	NA	598365	-54	NA	598427	-8	NA	598418	1	NA
962	orphan	chrIV	-	TATA-less	TAF1-enriched	231	599518	599288	-230	599643	-125	-355	599652	-134	-364	599565	-47	-277	599575	-57	-287
963	YDR077W	chrIV	+	TATA-containing	TAF1-depleted	216827	600756	600855	-99	600692	-64	-163	600678	-78	177	600777	-21	78	600788	-32	67
964	YDR078C	chrIV	-	TATA-less	TAF1-depleted	119	602886	602864	-22	602952	-66	-88	602965	-79	-101	602921	-35	-57	602917	-31	-53
965	YDR080W	chrIV	+	TATA-less	TAF1-depleted	58	603986	604030	-44	603872	-114	-158	603861	-125	169	604080	-94	-50	604059	-73	-29
966	YDR081C	chrIV	-	TATA-less	TAF1-enriched	540	610168	610134	-34	610214	-46	-80	610216	-48	-82	610184	-16	-50	610185	-17	-51
967	YDR082W	chrIV	+	TATA-less	TAF1-enriched	20	610409	610565	-156	610308	-101	-257	610268	-141	297	610557	-148	8	610560	-151	5
968	YDR083W	chrIV	+	TATA-less	TAF1-depleted	19	612057	NA	NA	612015	-42	NA	611989	-68	NA	612082	-25	NA	612084	-27	NA
969	YDR084C	chrIV	-	TATA-less	TAF1-depleted	1297	614038	613999	-39	614103	-65	-104	614148	-110	-149	614061	-23	-62	614069	-31	-70
970	YDR086C	chrIV	-	TATA-less	TAF1-depleted	4809	617256	617178	-78	617283	-27	-105	617294	-38	-116	617244	12	-66	617250	6	-72
971	ANT080	chrIV	+	TATA-less	TAF1-enriched	10	617518	617680	-162	617432	-86	-248	617307	-211	373	617721	-203	-41	617719	-201	-39
972	YDR087C	chrIV	-	TATA-less	TAF1-depleted	463	618346	618303	-43	618389	-43	-86	618396	-50	-93	618356	-10	-53	618360	-14	-57
973	YDR088C	chrIV	-	TATA-containing	TAF1-enriched	128	619839	619808	-31	619892	-53	-84	619896	-57	-88	619850	-11	-42	619858	-19	-50
974	ST4216	chrIV	-	TATA-less	TAF1-enriched	61	621560	621438	-122	621647	-87	-209	621674	-114	-236	621619	-59	-181	621630	-70	-192
975	YDR089W	chrIV	+	TATA-less	TAF1-enriched	488	621991	NA	NA	621943	-48	NA	621928	-63	NA	622045	-54	NA	622053	-62	NA
976	YDR090C	chrIV	-	TATA-containing	TAF1-depleted	73	626071	NA	NA	626137	-66	NA	626140	-69	NA	626115	-44	NA	626095	-24	NA
977	YDR091C	chrIV	-	TATA-less	TAF1-enriched	3757	628588	628545	-43	628635	-47	-90	628638	-50	-93	628579	9	-34	628586	2	-41
978	orphan	chrIV	-	TATA-less	TAF1-enriched	0	628897	628837	-60	628910	-13	-73	628898	-1	-61	628871	26	-34	628879	18	-42
979	CUT503	chrIV	-	TATA-less	TAF1-enriched	200	630566	630512	-54	630702	-136	-190	630712	-146	-200	630629	-63	-117	630658	-92	-146
980	YDR093W	chrIV	+	TATA-less	TAF1-enriched	138	631016	631048	-32	630978	-38	-70	630975	-41	73	631018	-2	30	631022	-6	26
981	YDR095C	chrIV	-	TATA-less	TAF1-enriched	18	636573	636433	-140	636613	-40	-180	636652	-79	-219	636592	-19	-159	636619	-46	-186
982	YDR097C	chrIV	-	TATA-less	TAF1-enriched	937	643894	643887	-7	643947	-53	-60	643966	-72	-79	643929	-35	-42	643933	-39	-46
983	YDR098C	chrIV	-	TATA-less	TAF1-enriched	2959	644979	644955	-24	645025	-46	-70	645029	-50	-74	644981	-2	-26	644985	-6	-30
984	orphan	chrIV	+	TATA-containing	TAF1-enriched	10418	652681	652720	-39	652631	-50	-89	652626	-55	94	652678	3	42	652683	-2	37
985	YDR100W	chrIV	+	TATA-less	TAF1-enriched	617	654987	655026	-39	654885	-102	-141	654935	-52	91	655057	-70	-31	654996	-9	30
986	YDR101C	chrIV	-	TATA-less	TAF1-enriched	10119	657494	657431	-63	657533	-39	-102	657539	-45	-108	657488	6	-57	657510	-16	-79
987	orphan	chrIV	+	TATA-less	TAF1-enriched	72	657761	657791	-30	657658	-103	-133	657549	-212	242	657971	-210	-180	657963	-202	-172
988	YDR103W	chrIV	+	TATA-less	TAF1-enriched	300	658330	658346	-16	658273	-57	-73	658270	-60	76	658351	-21	-5	658349	-19	-3
989	YDR104C	chrIV	-	TATA-less	TAF1-enriched	74	664959	664905	-54	664996	-37	-91	665005	-46	-100	664956	3	-51	664959	0	-54
990	orphan	chrIV	-	TATA-less	TAF1-enriched	140	675658	675600	-58	675696	-38	-96	675695	-37	-95	675721	-63	-121	675696	-38	-96
991	YDR110W	chrIV	+	TATA-less	TAF1-enriched	353	676055	676077	-22	676003	-52	-74	675998	-57	79	676057	-2	20	676057	-2	20
992	YDR111C	chrIV	-	TATA-less	TAF1-depleted	1319	679956	679947	-9	680023	-67	-76	680034	-78	-87	679981	-25	-34	680002	-46	-55
993	YDR113C	chrIV	-	TATA-less	TAF1-enriched	82	681702	681661	-41	681745	-43	-84	681749	-47	-88	681701	1	-40	681708	-6	-47
994	YDR115W	chrIV	+	TATA-less	TAF1-enriched	1249	682155	682190	-35	682115	-40	-75	682097	-58	93	682162	-7	28	682165	-10	25
995	YDR116C	chrIV	-	TATA-less	TAF1-enriched	418	683602	683551	-51	683650	-48	-99	683655	-53	-104	683604	-2	-53	683603	-1	-52
996	YDR117C	chrIV	-	TATA-less	TAF1-enriched	661	685689	685633	-56	685739	-50	-106	685802	-113	-169	685792	-103	-159	685769	-80	-136
997	YDR118W	chrIV	+	TATA-less	TAF1-enriched	123	685855	685895	-40	685802	-53	-93	685782	-73	113	685892	-37	3	685891	-36	4
998	CUT504	chrIV	-	TATA-less	TAF1-depleted	51	687860	687834	-26	687929	-69	-95	687951	-91	-117	688026	-166	-192	688022	-162	-188
999	YDR119W	chrIV	+	TATA-less	TAF1-enriched	553	688142	688203	-61	688094	-48	-109	688083	-59	120	688154	-12	49	688170	-28	33
1000	CUT505	chrIV	-	TATA-less	TAF1-enriched	6	690360	690336	-24	690506	-146	-170	690529	-169	-193	690472	-112	-136	690472	-112	-136
1001	YDR120C	chrIV	-	TATA-less	TAF1-enriched	152	693233	693212	-21	693279	-46	-67	693287	-54	-75	693250	-17	-38	693254	-21	-42
1002	YDR121W	chrIV	+	TATA-less	TAF1-depleted	1297	693465	693477	-12	693342	-123	-135	693290	-175	187	693646	-181	-169	693626	-161	-149
1003	YDR123C	chrIV	-	TATA-less	TAF1-enriched	669	699420	699333	-87	699579	-159	-246	699582	-162	-249	699516	-96	-183	699537	-117	-204
1004	orphan	chrIV	+	TATA-less	TAF1-enriched	106	699969	700018	-49	699839	-130	-179	699817	-152	201	700069	-100	-51	700078	-109	-60
1005	YDR126W	chrIV	+	TATA-containing	TAF1-enriched	335	703228	703264	-36	703159	-69	-105	703153	-75	111	703231	-3	33	703251	-23	13
1006	CUT507	chrIV	-	TATA-containing	TAF1-enriched	243	704041	703919	-122	704205	-164	-286	704214	-173	-295	704147	-106	-228	704155	-114	-236
1007	YDR127W	chrIV	+	TATA-less	TAF1-enriched	808	704403	704445	-42	704321	-82	-124	704310	-93	135	704535	-132	-90	704519	-116	-74
1008	YDR128W	chrIV	+	TATA-less	TAF1-enriched	171	709505	709694	-189	709465	-40	-229	709455	-50	239	709500	5	194	709498	7	196
1009	YDR129C	chrIV	-	TATA-less	TAF1-enriched	4105	715422	715374	-48	715472	-50	-98	715486	-64	-112	715439	-17	-65	715445	-23	-71
1010	YDR130C	chrIV	-	TATA-less	TAF1-depleted	109	716650	716625	-25	716687	-37	-62	716696	-46	-71	716637	13	-12	716645	5	-20
1011	orphan	chrIV	+	TATA-less	TAF1-enriched	1	716902	717067	-165	716795	-107	-272	716713	-189	354	717100	-198	-33	717082	-180	-15
1012	YDR131C	chrIV	-	TATA-less	TAF1-enriched	272	718515	NA	NA	718585	-70	NA	718590	-75	NA	718535	-20	NA	718539	-24	NA
1013	YDR132C	chrIV	-	TATA-less	TAF1-enriched	101	720422	720395	-27	720538	-116	-143	720473	-51	-78	720492	-70	-97	720434	-12	-39
1014	YDR134C	chrIV	-	TATA-containing	TAF1-depleted	24391	721533	721455	-78	721592	-59	-137	721600	-67	-145	721563	-30	-108	721568	-35	-113
1015	YDR135C	chrIV	-	TATA-containing	TAF1-enriched	250	727606	727579	-27	727659	-53	-80	727668	-62	-89	727611	-5	-32	727618	-12	-39
1016	CUT069	chrIV	+	TATA-containing	TAF1-enriched	17	727852	727854	-2	727668	-184	-186	727650	-202	204	728035	-183	-181	728030	-178	-176
1017	YDR137W	chrIV	+	TATA-less	TAF1-enriched	133	728159	728214	-55	728104	-55	-110	728094	-65	120	728167	-8	47	728168	-9	46
1018	YDR138W	chrIV	+	TATA-less	TAF1-enriched	485	730574	730609	-35	730515	-59	-94	730504	-70	105	730578	-4	31	730587	-13	22
1019	YDR140W	chrIV	+	TATA-containing	TAF1-enriched	135	734133	734175	-42	734087	-46	-88	734080	-53	95	734212	-79	-37	734148	-15	27
1020	YDR141C	chrIV	-	TATA-less	TAF1-enriched	4320	740039	739995	-44	740072	-33	-77	740073	-34	-78	740029	10	-34	740027	12	-32
1021	YDR142C	chrIV	-	TATA-less	TAF1-depleted	62	741750	741732	-18	741807	-57	-75	741807	-57	-75	741743	7	-11	741750	0	-18
1022	YDR143C	chrIV	-	TATA-less	TAF1-depleted	234	744006	743950	-56	744066	-60	-116	744074	-68	-124	744011	-5	-61	744024	-18	-74
1023	YDR144C	chrIV	-	TATA-less	TAF1-depleted	281	746263	746196	-67	746286	-23	-90	746291	-28	-95	746235	28	-39	746243	20	-47
1024	YDR145W	chrIV	+	TATA-less	TAF1-enriched	468	746672	746717	-45	746622	-50	-95	746619	-53	98	746682	-10	35	746687	-15	30
1025	YDR146C	chrIV	-	TATA-less	TAF1-enriched	144	750907	750887	-20	750961	-54	-74	750973	-66	-86	750911	-4	-24	750919	-12	-32
1026	CUT508	chrIV	-	TATA-less	TAF1-enriched	0	751323	751250	-73	751347	-24	-97	751355	-32	-105	751309	14	-59	751322	1	-72
1027	YDR147W	chrIV	+	TATA-less	TAF1-enriched	388	751562	751598	-36	751506	-56	-92	751467	-95	131	751734	-172	-136	751729	-167	-131
1028	YDR148C	chrIV	-	TATA-less	TAF1-enriched	2164	755130	755070	-60	755270	-140	-200	755252	-122	-182	755216	-86	-146	755220	-90	-150
1029	orphan	chrIV	-	TATA-less	TAF1-enriched	645	755309	755070	-239	755346	-37	-276	755363	-54	-293	755498	-189	-428	755455	-146	-385
1030	YDR151C	chrIV	-	TATA-less	TAF1-enriched	469	765319	765274	-45	765342	-23	-68	765363	-44	-89	765301	18	-27	765309	10	-35
1031	YDR152W	chrIV	+	TATA-less	TAF1-enriched	1056	765677	765703	-26	765625	-52	-78	765616	-61	87	765689	-12	14	765702	-25	1
1032	YDR153C	chrIV	-	TATA-less	TAF1-depleted	2169	768104	767905	-199	768151	-47	-246	768156	-52	-251	768109	-5	-204	768100	4	-195
1033	YDR155C	chrIV	-	TATA-containing	TAF1-depleted	93200	769037	768917	-120	769120	-83	-203	769128	-91	-211	769072	-35	-155	769075	-38	-158
1034	YDR156W	chrIV	+	TATA-less	TAF1-enriched	3917	769485	769540	-55	769446	-39	-94	769433	-52	107	769485	0	55	769495	-10	45
1035	YDR157W	chrIV	+	TATA-less	TAF1-enriched	418	769919	769953	-34	769917	-2	-36	769985	66	-32	769935	-16	18	769900	19	53
1036	YDR158W	chrIV	+	TATA-less	TAF1-depleted	845	770322	770344	-22	770249	-73	-95	770247	-75	97	770351	-29	-7	770361	-39	-17
1037	YDR159W	chrIV	+	TATA-less	TAF1-enriched	153	771935	772026	-91	771768	-167	-258	771763	-172	263	772063	-128	-37	772075	-140	-49
1038	YDR160W	chrIV	+	TATA-less	TAF1-enriched	433	776034	NA	NA	775966	-68	NA	775961	-73	NA	776067	-33	NA	776063	-29	NA
1039	YDR161W	chrIV	+	TATA-less	TAF1-enriched	149	779014	779042	-28	778962	-52	-80	778956	-58	86	779001	13	41	779008	6	34
1040	YDR162C	chrIV	-	TATA-less	TAF1-depleted	675	781230	781188	-42	781292	-62	-104	781288	-58	-100	781307	-77	-119	781277	-47	-89
1041	YDR163W	chrIV	+	TATA-less	TAF1-enriched	3119	781359	781428	-69	781321	-38	-107	781286	-73	142	781409	-50	19	781418	-59	10
1042	YDR164C	chrIV	-	TATA-less	TAF1-enriched	454	784267	784216	-51	784315	-48	-99	784316	-49	-100	784285	-18	-69	784271	-4	-55
1043	CUT513	chrIV	-	TATA-less	TAF1-enriched	69	784663	784599	-64	784737	-74	-138	784752	-89	-153	784753	-90	-154	784704	-41	-105
1044	YDR165W	chrIV	+	TATA-less	TAF1-depleted	357	784840	784884	-44	784773	-67	-111	784721	-119	163	784895	-55	-11	784906	-66	-22
1045	YDR167W	chrIV	+	TATA-less	TAF1-enriched	930	789542	789646	-104	789385	-157	-261	789376	-166	270	789668	-126	-22	789689	-147	-43
1046	YDR168W	chrIV	+	TATA-less	TAF1-enriched	261	790288	790327	-39	790250	-38	-77	790246	-42	81	790295	-7	32	790302	-14	25
1047	YDR169C	chrIV	-	TATA-less	TAF1-enriched	190	794255	794212	-43	794299	-44	-87	794330	-75	-118	794431	-176	-219	794424	-169	-212
1048	CUT071	chrIV	+	TATA-less	TAF1-enriched	150	794482	794507	-25	794454	-28	-53	794437	-45	70	794482	0	25	794482	0	25
1049	YDR170C	chrIV	-	TATA-less	TAF1-depleted	651	802418	802191	-227	802472	-54	-281	802477	-59	-286	802451	-33	-260	802445	-27	-254
1050	tQ(UUG)D3	chrIV	+	TATA-less	-	12	802597	802653	-56	802473	-124	-180	802464	-133	189	802709	-112	-56	802708	-111	-55
1051	orphan	chrIV	-	TATA-less	TAF1-enriched	3805	806206	806007	-199	806233	-27	-226	806303	-97	-296	806226	-20	-219	806272	-66	-265
1052	YDR171W	chrIV	+	TATA-containing	TAF1-depleted	12479	806560	806674	-114	806498	-62	-176	806482	-78	192	806586	-26	88	806595	-35	79
1053	YDR172W	chrIV	+	TATA-less	TAF1-enriched	92105	808271	808318	-47	808245	-26	-73	808239	-32	79	808242	29	76	808254	17	64
1054	YDR173C	chrIV	-	TATA-less	TAF1-enriched	75	811675	811644	-31	811732	-57	-88	811735	-60	-91	811677	-2	-33	811695	-20	-51
1055	YDR174W	chrIV	+	TATA-less	TAF1-enriched	20288	812085	812135	-50	812141	56	6	812133	48	2	812011	74	124	812011	74	124
1056	orphan	chrIV	-	TATA-less	TAF1-enriched	1	812323	812289	-34	812255	68	34	812246	77	43	812208	115	81	812208	115	81
1057	YDR175C	chrIV	-	TATA-less	TAF1-enriched	287	814199	814159	-40	814257	-58	-98	814291	-92	-132	814324	-125	-165	814262	-63	-103
1058	YDR176W	chrIV	+	TATA-less	TAF1-enriched	40	814458	NA	NA	814373	-85	NA	814348	-110	NA	814517	-59	NA	814534	-76	NA
1059	YDR177W	chrIV	+	TATA-less	TAF1-enriched	366	816789	816984	-195	816730	-59	-254	816714	-75	270	816790	-1	194	816794	-5	190
1060	YDR178W	chrIV	+	TATA-containing	TAF1-enriched	2773	817848	817864	-16	817787	-61	-77	817767	-81	97	817861	-13	3	817861	-13	3
1061	YDR180W	chrIV	+	TATA-less	TAF1-enriched	30	821158	821187	-29	821084	-74	-103	821059	-99	128	821197	-39	-10	821196	-38	-9
1062	YDR184C	chrIV	-	TATA-less	TAF1-enriched	216	831542	831510	-32	831606	-64	-96	831616	-74	-106	831570	-28	-60	831571	-29	-61
1063	ST0592	chrIV	+	TATA-less	TAF1-enriched	50	831853	832026	-173	831742	-111	-284	831732	-121	294	831997	-144	29	832020	-167	6
1064	YDR185C	chrIV	-	TATA-less	TAF1-enriched	1064	832505	832369	-136	832607	-102	-238	832614	-109	-245	832560	-55	-191	832573	-68	-204
1065	YDR186C	chrIV	-	TATA-less	TAF1-enriched	3014	835546	835480	-66	835598	-52	-118	835613	-67	-133	835551	-5	-71	835562	-16	-82
1066	orphan	chrIV	-	TATA-less	TAF1-depleted	788	835684	835680	-4	835610	74	70	835626	58	54	835590	94	90	835593	91	87
1067	orphan	chrIV	-	TATA-less	TAF1-enriched	6	836290	836224	-66	836384	-94	-160	836381	-91	-157	836338	-48	-114	836328	-38	-104
1068	YDR188W	chrIV	+	TATA-less	TAF1-enriched	885	836373	836412	-39	836338	-35	-74	836327	-46	85	836361	12	51	836365	8	47
1069	YDR189W	chrIV	+	TATA-less	TAF1-enriched	5642	838363	838398	-35	838308	-55	-90	838303	-60	95	838343	20	55	838380	-17	18
1070	YDR190C	chrIV	-	TATA-less	TAF1-enriched	265	842041	841988	-53	842084	-43	-96	842094	-53	-106	842046	-5	-58	842052	-11	-64
1071	YDR191W	chrIV	+	TATA-less	TAF1-enriched	524	842312	842340	-28	842185	-127	-155	842099	-213	241	842521	-209	-181	842512	-200	-172
1072	YDR192C	chrIV	-	TATA-less	TAF1-enriched	415	844934	844882	-52	844968	-34	-86	844969	-35	-87	844942	-8	-60	844934	0	-52
1073	YDR194C	chrIV	-	TATA-containing	TAF1-enriched	197	847969	847928	-41	848016	-47	-88	848019	-50	-91	847969	0	-41	847977	-8	-49
1074	YDR195W	chrIV	+	TATA-containing	TAF1-enriched	446	848360	848376	-16	848317	-43	-59	848301	-59	75	848362	-2	14	848371	-11	5
1075	YDR196C	chrIV	-	TATA-less	TAF1-depleted	682	850999	850980	-19	851064	-65	-84	851071	-72	-91	851073	-74	-93	851029	-30	-49
1076	YDR197W	chrIV	+	TATA-less	TAF1-enriched	405	851227	851249	-22	851139	-88	-110	851100	-127	149	851350	-123	-101	851351	-124	-102
1077	YDR198C	chrIV	-	TATA-less	TAF1-enriched	69	853988	NA	NA	854046	-58	NA	854051	-63	NA	853992	-4	NA	854000	-12	NA
1078	YDR200C	chrIV	-	TATA-less	TAF1-enriched	4529	856158	856111	-47	856222	-64	-111	856244	-86	-133	856225	-67	-114	856179	-21	-68
1079	YDR205W	chrIV	+	TATA-less	TAF1-enriched	3011	859345	859363	-18	859266	-79	-97	859241	-104	122	859378	-33	-15	859381	-36	-18
1080	YDR206W	chrIV	+	TATA-less	TAF1-enriched	110	861763	NA	NA	861700	-63	NA	861698	-65	NA	861772	-9	NA	861770	-7	NA
1081	YDR207C	chrIV	-	TATA-less	TAF1-enriched	560	867591	867535	-56	867626	-35	-91	867630	-39	-95	867586	5	-51	867599	-8	-64
1082	YDR208W	chrIV	+	TATA-less	TAF1-enriched	3215	868132	868295	-163	868052	-80	-243	868050	-82	245	868174	-42	121	868173	-41	122
1083	YDR210W	chrIV	+	TATA-containing	TAF1-enriched	4165	871042	871059	-17	871003	-39	-56	870992	-50	67	871043	-1	16	871048	-6	11
1084	YDR211W	chrIV	+	TATA-containing	TAF1-depleted	211	884685	884751	-66	884638	-47	-113	884634	-51	117	884679	6	72	884685	0	66
1085	YDR212W	chrIV	+	TATA-less	TAF1-enriched	4308	887164	887220	-56	887122	-42	-98	887116	-48	104	887161	3	59	887166	-2	54
1086	CUT515	chrIV	-	TATA-less	TAF1-enriched	1745	892429	892390	-39	892473	-44	-83	892481	-52	-91	892434	-5	-44	892444	-15	-54
1087	YDR214W	chrIV	+	TATA-less	TAF1-depleted	225	892759	892948	-189	892711	-48	-237	892693	-66	255	892784	-25	164	892815	-56	133
1088	YDR219C	chrIV	-	TATA-less	TAF1-enriched	269	907062	NA	NA	907124	-62	NA	907125	-63	NA	907126	-64	NA	907093	-31	NA
1089	YDR221W	chrIV	+	TATA-less	TAF1-enriched	299	907335	907502	-167	907266	-69	-236	907265	-70	237	907446	-111	56	907469	-134	33
1090	ST4285	chrIV	-	TATA-less	TAF1-enriched	216	909375	909223	-152	909440	-65	-217	909448	-73	-225	909381	-6	-158	909390	-15	-167
1091	YDR222W	chrIV	+	TATA-containing	TAF1-enriched	2775	910014	910042	-28	909936	-78	-106	909886	-128	156	910062	-48	-20	910098	-84	-56
1092	YDR224C	chrIV	-	TATA-containing	TAF1-depleted	88252	914746	914665	-81	914824	-78	-159	914830	-84	-165	914783	-37	-118	914786	-40	-121
1093	CUT073	chrIV	+	TATA-less	TAF1-enriched	536	915230	915270	-40	915366	136	96	915362	132	-92	915216	14	54	915235	-5	35
1094	YDR225W	chrIV	+	TATA-containing	TAF1-depleted	1598	915432	915439	-7	915383	-49	-56	915379	-53	60	915435	-3	4	915442	-10	-3
1095	orphan	chrIV	+	TATA-less	TAF1-depleted	98	915931	916125	-194	915932	1	-193	915955	24	170	916017	-86	108	916062	-131	63
1096	YDR226W	chrIV	+	TATA-containing	TAF1-depleted	5157	916451	916480	-29	916386	-65	-94	916388	-63	92	916476	-25	4	916478	-27	2
1097	YDR227W	chrIV	+	TATA-less	TAF1-enriched	121	917463	917481	-18	917389	-74	-92	917404	-59	77	917494	-31	-13	917487	-24	-6
1098	YDR228C	chrIV	-	TATA-less	TAF1-depleted	93	923850	923725	-125	923932	-82	-207	923944	-94	-219	923880	-30	-155	923894	-44	-169
1099	orphan	chrIV	+	TATA-less	TAF1-enriched	7	924170	924320	-150	924040	-130	-280	923972	-198	348	924379	-209	-59	924371	-201	-51
1100	ST4290	chrIV	-	TATA-containing	TAF1-enriched	128	924524	924461	-63	924545	-21	-84	924599	-75	-138	924523	1	-62	924529	-5	-68
1101	orphan	chrIV	+	TATA-containing	TAF1-enriched	253	926524	926708	-184	926476	-48	-232	926484	-40	224	926571	-47	137	926521	3	187
1102	YDR231C	chrIV	-	TATA-less	TAF1-enriched	1445	926935	926894	-41	927133	-198	-239	927132	-197	-238	927126	-191	-232	927102	-167	-208
1103	YDR232W	chrIV	+	TATA-less	TAF1-enriched	37705	927201	927243	-42	927151	-50	-92	927130	-71	113	927213	-12	30	927229	-28	14
1104	YDR233C	chrIV	-	TATA-containing	TAF1-enriched	13286	930369	930304	-65	930464	-95	-160	930490	-121	-186	930444	-75	-140	930455	-86	-151
1105	orphan	chrIV	+	TATA-less	TAF1-enriched	288	930510	930670	-160	930459	-51	-211	930465	-45	205	930552	-42	118	930524	-14	146
1106	YDR234W	chrIV	+	TATA-containing	TAF1-depleted	780	931021	931178	-157	930953	-68	-225	930940	-81	238	931043	-22	135	931047	-26	131
1107	YDR235W	chrIV	+	TATA-less	TAF1-depleted	324	933493	933523	-30	933450	-43	-73	933446	-47	77	933490	3	33	933493	0	30
1108	YDR236C	chrIV	-	TATA-less	TAF1-enriched	355	935917	935919	2	935949	-32	-30	935957	-40	-38	935918	-1	1	935916	1	3
1109	YDR237W	chrIV	+	TATA-less	TAF1-enriched	118	936473	NA	NA	936408	-65	NA	936394	-79	NA	936501	-28	NA	936494	-21	NA
1110	YDR238C	chrIV	-	TATA-less	TAF1-enriched	1940	940870	940803	-67	940907	-37	-104	940919	-49	-116	940865	5	-62	940868	2	-65
1111	YDR239C	chrIV	-	TATA-less	TAF1-enriched	143	943432	943409	-23	943486	-54	-77	943500	-68	-91	943459	-27	-50	943458	-26	-49
1112	YDR244W	chrIV	+	TATA-containing	TAF1-enriched	3375	950538	950571	-33	950473	-65	-98	950455	-83	116	950596	-58	-25	950605	-67	-34
1113	YDR245W	chrIV	+	TATA-less	TAF1-enriched	624	952779	952907	-128	952688	-91	-219	952681	-98	226	952826	-47	81	952827	-48	80
1114	YDR246W	chrIV	+	TATA-less	TAF1-enriched	284	954294	954313	-19	954229	-65	-84	954225	-69	88	954318	-24	-5	954324	-30	-11
1115	ANT129	chrIV	-	TATA-less	TAF1-enriched	10	954687	954639	-48	954844	-157	-205	954867	-180	-228	954793	-106	-154	954811	-124	-172
1116	YDR247W	chrIV	+	TATA-less	TAF1-depleted	916	955667	955677	-10	955626	-41	-51	955608	-59	69	955673	-6	4	955674	-7	3
1117	YDR248C	chrIV	-	TATA-containing	TAF1-enriched	425	958404	958385	-19	958446	-42	-61	958460	-56	-75	958390	14	-5	958412	-8	-27
1118	YDR249C	chrIV	-	TATA-less	TAF1-enriched	118	959888	959795	-93	959908	-20	-113	959909	-21	-114	959887	1	-92	959904	-16	-109
1119	orphan	chrIV	-	TATA-less	TAF1-enriched	69	959971	959937	-34	960008	-37	-71	959978	-7	-41	960002	-31	-65	960025	-54	-88
1120	YDR251W	chrIV	+	TATA-less	TAF1-enriched	3901	960324	960346	-22	960266	-58	-80	960251	-73	95	960355	-31	-9	960356	-32	-10
1121	YDR252W	chrIV	+	TATA-less	TAF1-enriched	138	963404	963441	-37	963349	-55	-92	963346	-58	95	963406	-2	35	963419	-15	22
1122	YDR253C	chrIV	-	TATA-less	TAF1-enriched	6	964973	964930	-43	965028	-55	-98	965017	-44	-87	965008	-35	-78	964983	-10	-53
1123	YDR254W	chrIV	+	TATA-less	TAF1-enriched	52	965041	965094	-53	964982	-59	-112	964954	-87	140	965068	-27	26	965094	-53	0
1124	YDR255C	chrIV	-	TATA-less	TAF1-enriched	530	967867	967809	-58	967956	-89	-147	967976	-109	-167	967971	-104	-162	967908	-41	-99
1125	YDR257C	chrIV	-	TATA-less	TAF1-enriched	78	971470	971421	-49	971524	-54	-103	971526	-56	-105	971477	-7	-56	971477	-7	-56
1126	YDR258C	chrIV	-	TATA-containing	TAF1-depleted	1251	974272	974124	-148	974330	-58	-206	974357	-85	-233	974291	-19	-167	974300	-28	-176
1127	CUT075	chrIV	+	TATA-less	TAF1-enriched	16	974614	NA	NA	974588	-26	NA	974581	-33	NA	974622	-8	NA	974640	-26	NA
1128	orphan	chrIV	+	TATA-less	TAF1-enriched	83	976498	976518	-20	976455	-43	-63	976451	-47	67	976501	-3	17	976518	-20	0
1129	ST0633	chrIV	+	TATA-less	TAF1-enriched	287	976924	977052	-128	976950	26	-102	976936	12	116	976868	56	184	976880	44	172
1130	YDR260C	chrIV	-	TATA-less	TAF1-enriched	139	977255	977212	-43	977310	-55	-98	977322	-67	-110	977309	-54	-97	977299	-44	-87
1131	YDR261C	chrIV	-	TATA-containing	TAF1-enriched	1523	979222	NA	NA	979297	-75	NA	979310	-88	NA	979255	-33	NA	979267	-45	NA
1132	orphan	chrIV	+	TATA-less	TAF1-enriched	29	979577	NA	NA	979460	-117	NA	979438	-139	NA	979671	-94	NA	979696	-119	NA
1133	ST4309	chrIV	-	TATA-containing	TAF1-enriched	114	980848	980817	-31	980872	-24	-55	980878	-30	-61	980844	4	-27	980843	5	-26
1134	tG(GCC)D2	chrIV	+	TATA-less	-	453	992821	992844	-23	992732	-89	-112	992759	-62	85	992894	-73	-50	992926	-105	-82
1135	YDR262W	chrIV	+	TATA-containing	TAF1-depleted	1112	993124	993176	-52	993079	-45	-97	993072	-52	104	993109	15	67	993122	2	54
1136	YDR264C	chrIV	-	TATA-less	TAF1-enriched	904	998393	998363	-30	998444	-51	-81	998461	-68	-98	998417	-24	-54	998422	-29	-59
1137	YDR265W	chrIV	+	TATA-less	TAF1-enriched	381	998675	998691	-16	998599	-76	-92	998589	-86	102	998835	-160	-144	998836	-161	-145
1138	YDR266C	chrIV	-	TATA-less	TAF1-depleted	203	1002239	1002172	-67	1002277	-38	-105	1002278	-39	-106	1002237	2	-65	1002236	3	-64
1139	YDR267C	chrIV	-	TATA-less	TAF1-enriched	384	1003696	1003652	-44	1003702	-6	-50	1003663	33	-11	1003768	-72	-116	1003734	-38	-82
1140	YDR268W	chrIV	+	TATA-less	TAF1-enriched	37	1003728	NA	NA	1003684	-44	NA	1003645	-83	NA	1003822	-94	NA	1003806	-78	NA
1141	orphan	chrIV	+	TATA-less	TAF1-enriched	23	1005046	1005115	-69	1005072	26	-43	1005075	29	40	1005064	-18	51	1005070	-24	45
1142	CUT516	chrIV	-	TATA-less	TAF1-enriched	128	1005297	1005196	-101	1005361	-64	-165	1005378	-81	-182	1005345	-48	-149	1005353	-56	-157
1143	YDR270W	chrIV	+	TATA-less	TAF1-depleted	63	1005588	1005591	-3	1005534	-54	-57	1005516	-72	75	1005698	-110	-107	1005685	-97	-94
1144	YDR272W	chrIV	+	TATA-less	TAF1-enriched	941	1008953	1008985	-32	1008904	-49	-81	1008903	-50	82	1008940	13	45	1008942	11	43
1145	CUT517	chrIV	-	TATA-less	TAF1-depleted	176	1011496	1011437	-59	1011560	-64	-123	1011559	-63	-122	1011522	-26	-85	1011521	-25	-84
1146	orphan	chrIV	-	TATA-containing	TAF1-enriched	172	1013159	1013127	-32	1013192	-33	-65	1013224	-65	-97	1013150	9	-23	1013181	-22	-54
1147	orphan	chrIV	+	TATA-less	TAF1-enriched	5	1013712	1013838	-126	1013726	14	-112	1013738	26	100	1013656	56	182	1013640	72	198
1148	YDR276C	chrIV	-	TATA-containing	TAF1-depleted	27574	1013662	1013617	-45	1013770	-108	-153	1013785	-123	-168	1013727	-65	-110	1013739	-77	-122
1149	ST0641	chrIV	+	TATA-less	TAF1-enriched	198	1014326	1014333	-7	1014234	-92	-99	1014192	-134	141	1014387	-61	-54	1014397	-71	-64
1150	YDR277C	chrIV	-	TATA-containing	TAF1-depleted	2192	1015832	1015708	-124	1015904	-72	-196	1015907	-75	-199	1015856	-24	-148	1015856	-24	-148
1151	tE(CUC)D	chrIV	-	TATA-less	-	1425	1017290	1017262	-28	1017306	-16	-44	1017302	-12	-40	1017278	12	-16	1017268	22	-6
1152	CUT518	chrIV	-	TATA-less	TAF1-enriched	0	1020361	1020207	-154	1020429	-68	-222	1020481	-120	-274	1020564	-203	-357	1020564	-203	-357
1153	YDR280W	chrIV	+	TATA-less	TAF1-enriched	893	1020677	1020830	-153	1020607	-70	-223	1020596	-81	234	1020715	-38	115	1020729	-52	101
1154	YDR281C	chrIV	-	TATA-less	TAF1-enriched	459	1022352	1022209	-143	1022429	-77	-220	1022434	-82	-225	1022375	-23	-166	1022382	-30	-173
1155	orphan	chrIV	-	TATA-less	TAF1-enriched	2	1022738	1022704	-34	1022826	-88	-122	1022788	-50	-84	1022804	-66	-100	1022747	-9	-43
1156	YDR282C	chrIV	-	TATA-containing	TAF1-enriched	121	1024762	1024741	-21	1024814	-52	-73	1024819	-57	-78	1024753	9	-12	1024765	-3	-24
1157	CUT076	chrIV	+	TATA-less	TAF1-enriched	7	1030554	1030553	1	1030456	-98	-97	1030426	-128	127	1030670	-116	-117	1030674	-120	-121
1158	YDR284C	chrIV	-	TATA-containing	TAF1-enriched	424	1031700	1031528	-172	1031753	-53	-225	1031760	-60	-232	1031723	-23	-195	1031722	-22	-194
1159	YDR288W	chrIV	+	TATA-less	TAF1-enriched	276	1037156	1037209	-53	1037102	-54	-107	1037083	-73	126	1037165	-9	44	1037171	-15	38
1160	YDR292C	chrIV	-	TATA-less	TAF1-enriched	45	1045143	NA	NA	1045187	-44	NA	1045189	-46	NA	1045153	-10	NA	1045153	-10	NA
1161	YDR293C	chrIV	-	TATA-less	TAF1-enriched	1067	1049444	1049310	-134	1049508	-64	-198	1049506	-62	-196	1049488	-44	-178	1049491	-47	-181
1162	orphan	chrIV	+	TATA-containing	TAF1-depleted	12	1050204	1050357	-153	1050217	13	-140	1050227	23	130	1050140	64	217	1050134	70	223
1163	YDR294C	chrIV	-	TATA-containing	TAF1-enriched	270	1052261	1052248	-13	1052318	-57	-70	1052323	-62	-75	1052262	-1	-14	1052265	-4	-17
1164	YDR295C	chrIV	-	TATA-less	TAF1-depleted	87	1054910	NA	NA	1054968	-58	NA	1054992	-82	NA	1054980	-70	NA	1054986	-76	NA
1165	YDR296W	chrIV	+	TATA-less	TAF1-enriched	875	1055159	1055208	-49	1055098	-61	-110	1055088	-71	120	1055271	-112	-63	1055274	-115	-66
1166	orphan	chrIV	+	TATA-containing	TAF1-enriched	24	1056052	NA	NA	1055912	-140	NA	1055925	-127	NA	1056175	-123	NA	1056163	-111	NA
1167	YDR297W	chrIV	+	TATA-containing	TAF1-depleted	1648	1056510	1056528	-18	1056447	-63	-81	1056443	-67	85	1056524	-14	4	1056533	-23	-5
1168	YDR298C	chrIV	-	TATA-less	TAF1-enriched	2244	1058971	1058923	-48	1059011	-40	-88	1059017	-46	-94	1058966	5	-43	1058975	-4	-52
1169	YDR299W	chrIV	+	TATA-containing	TAF1-enriched	175	1059592	1059628	-36	1059550	-42	-78	1059548	-44	80	1059589	3	39	1059604	-12	24
1170	YDR300C	chrIV	-	TATA-less	TAF1-enriched	196	1062853	1062821	-32	1062888	-35	-67	1062897	-44	-76	1062838	15	-17	1062841	12	-20
1171	YDR301W	chrIV	+	TATA-less	TAF1-enriched	976	1063277	1063322	-45	1063238	-39	-84	1063230	-47	92	1063267	10	55	1063277	0	45
1172	ANT061	chrIV	+	TATA-less	TAF1-enriched	16	1071440	1071475	-35	1071448	8	-27	1071466	26	9	1071362	78	113	1071356	84	119
1173	YDR303C	chrIV	-	TATA-less	TAF1-enriched	5198	1071678	1071475	-203	1071716	-38	-241	1071723	-45	-248	1071671	7	-196	1071671	7	-196
1174	YDR305C	chrIV	-	TATA-less	TAF1-enriched	170	1073462	1073424	-38	1073502	-40	-78	1073511	-49	-87	1073457	5	-33	1073469	-7	-45
1175	YDR307W	chrIV	+	TATA-less	TAF1-enriched	333	1075818	1075878	-60	1075770	-48	-108	1075769	-49	109	1075832	-14	46	1075826	-8	52
1176	YDR308C	chrIV	-	TATA-less	TAF1-depleted	594	1078490	1078450	-40	1078538	-48	-88	1078544	-54	-94	1078490	0	-40	1078493	-3	-43
1177	YDR309C	chrIV	-	TATA-less	TAF1-depleted	1774	1080313	1080256	-57	1080306	7	-50	1080310	3	-54	1080257	56	-1	1080272	41	-16
1178	ST0657	chrIV	+	TATA-containing	TAF1-depleted	61	1080797	1080869	-72	1080754	-43	-115	1080750	-47	119	1080763	34	106	1080801	-4	68
1179	YDR310C	chrIV	-	TATA-less	TAF1-enriched	79	1084594	1084572	-22	1084619	-25	-47	1084622	-28	-50	1084574	20	-2	1084582	12	-10
1180	YDR311W	chrIV	+	TATA-less	TAF1-enriched	720	1085062	1085104	-42	1085008	-54	-96	1084996	-66	108	1085080	-18	24	1085084	-22	20
1181	YDR312W	chrIV	+	TATA-less	TAF1-enriched	4842	1087549	1087572	-23	1087507	-42	-65	1087500	-49	72	1087533	16	39	1087549	0	23
1182	YDR313C	chrIV	-	TATA-less	TAF1-enriched	187	1090151	1090097	-54	1090207	-56	-110	1090206	-55	-109	1090227	-76	-130	1090182	-31	-85
1183	YDR314C	chrIV	-	TATA-less	TAF1-enriched	93	1092574	1092529	-45	1092618	-44	-89	1092622	-48	-93	1092590	-16	-61	1092591	-17	-62
1184	YDR316W	chrIV	+	TATA-less	TAF1-enriched	398	1093759	1093792	-33	1093692	-67	-100	1093674	-85	118	1093804	-45	-12	1093809	-50	-17
1185	tF(GAA)D	chrIV	-	TATA-containing	-	4474	1095472	1095437	-35	1095531	-59	-94	1095519	-47	-82	1095518	-46	-81	1095511	-39	-74
1186	ST4345	chrIV	-	TATA-less	TAF1-enriched	372	1103541	1103539	-2	1103645	-104	-106	1103684	-143	-145	1103667	-126	-128	1103647	-106	-108
1187	YDR319C	chrIV	-	TATA-less	TAF1-enriched	438	1105873	NA	NA	1105934	-61	NA	1105959	-86	NA	1105945	-72	NA	1105922	-49	NA
1188	CUT081	chrIV	+	TATA-containing	TAF1-enriched	91	1106114	1106128	-14	1106012	-102	-116	1105990	-124	138	1106233	-119	-105	1106244	-130	-116
1189	YDR320C	chrIV	-	TATA-less	TAF1-enriched	357	1108112	1108098	-14	1108165	-53	-67	1108174	-62	-76	1108137	-25	-39	1108127	-15	-29
1190	YDR321W	chrIV	+	TATA-less	TAF1-enriched	680	1108668	1108720	-52	1108536	-132	-184	1108532	-136	188	1108755	-87	-35	1108738	-70	-18
1191	YDR322W	chrIV	+	TATA-less	TAF1-enriched	3431	1110572	1110611	-39	1110538	-34	-73	1110532	-40	79	1110563	9	48	1110566	6	45
1192	YDR322C-A	chrIV	-	TATA-less	TAF1-enriched	219	1112318	1112265	-53	1112360	-42	-95	1112379	-61	-114	1112303	15	-38	1112315	3	-50
1193	YDR323C	chrIV	-	TATA-less	TAF1-enriched	8	1113988	1113856	-132	1114094	-106	-238	1114094	-106	-238	1114046	-58	-190	1114051	-63	-195
1194	YDR324C	chrIV	-	TATA-less	TAF1-enriched	284	1116708	1116674	-34	1116760	-52	-86	1116768	-60	-94	1116719	-11	-45	1116720	-12	-46
1195	YDR325W	chrIV	+	TATA-less	TAF1-enriched	185	1117112	1117148	-36	1117071	-41	-77	1117058	-54	90	1117116	-4	32	1117133	-21	15
1196	YDR326C	chrIV	-	TATA-containing	TAF1-enriched	206	1125112	1125079	-33	1125158	-46	-79	1125163	-51	-84	1125121	-9	-42	1125121	-9	-42
1197	YDR328C	chrIV	-	TATA-less	TAF1-enriched	669	1126068	1126019	-49	1126114	-46	-95	1126125	-57	-106	1126075	-7	-56	1126078	-10	-59
1198	YDR329C	chrIV	-	TATA-less	TAF1-enriched	291	1127622	1127581	-41	1127680	-58	-99	1127714	-92	-133	1127665	-43	-84	1127667	-45	-86
1199	YDR330W	chrIV	+	TATA-less	TAF1-enriched	530	1127813	1127845	-32	1127748	-65	-97	1127715	-98	130	1127921	-108	-76	1127863	-50	-18
1200	YDR331W	chrIV	+	TATA-less	TAF1-enriched	3107	1129558	1129619	-61	1129516	-42	-103	1129506	-52	113	1129554	4	65	1129561	-3	58
1201	YDR332W	chrIV	+	TATA-less	TAF1-enriched	458	1131001	1131033	-32	1130954	-47	-79	1130949	-52	84	1131018	-17	15	1131024	-23	9
1202	YDR333C	chrIV	-	TATA-less	TAF1-enriched	63	1135468	1135420	-48	1135504	-36	-84	1135518	-50	-98	1135477	-9	-57	1135488	-20	-68
1203	YDR334W	chrIV	+	TATA-less	TAF1-enriched	647	1135775	1135819	-44	1135715	-60	-104	1135708	-67	111	1135808	-33	11	1135817	-42	2
1204	YDR335W	chrIV	+	TATA-less	TAF1-enriched	7885	1140811	1140850	-39	1140766	-45	-84	1140758	-53	92	1140814	-3	36	1140820	-9	30
1205	orphan	chrIV	+	TATA-less	TAF1-enriched	275	1145085	1145246	-161	1145066	-19	-180	1145088	3	158	1145061	24	185	1145053	32	193
1206	CUT522	chrIV	-	TATA-less	TAF1-enriched	25	1146019	1145893	-126	1146128	-109	-235	1146139	-120	-246	1146118	-99	-225	1146116	-97	-223
1207	YDR337W	chrIV	+	TATA-less	TAF1-enriched	69	1146281	1146302	-21	1146219	-62	-83	1146176	-105	126	1146324	-43	-22	1146332	-51	-30
1208	CUT082	chrIV	+	TATA-less	TAF1-enriched	17	1149585	1149706	-121	1149598	13	-108	1149579	-6	127	1149584	1	122	1149569	16	137
1209	YDR339C	chrIV	-	TATA-less	TAF1-enriched	327	1150538	1150508	-30	1150589	-51	-81	1150595	-57	-87	1150520	18	-12	1150539	-1	-31
1210	tX(XXX)D	chrIV	-	TATA-less	-	369	1150952	1150929	-23	1151010	-58	-81	1150946	6	-17	1150948	4	-19	1150915	37	14
1211	YDR341C	chrIV	-	TATA-less	TAF1-enriched	468	1153647	1153618	-29	1153715	-68	-97	1153730	-83	-112	1153686	-39	-68	1153691	-44	-73
1212	CUT083	chrIV	+	TATA-less	TAF1-enriched	38	1153894	1153928	-34	1153789	-105	-139	1153719	-175	209	1154048	-154	-120	1154039	-145	-111
1213	YDR345C	chrIV	-	TATA-containing	TAF1-depleted	7416	1164692	1164568	-124	1164759	-67	-191	1164767	-75	-199	1164709	-17	-141	1164719	-27	-151
1214	orphan	chrIV	-	TATA-less	TAF1-enriched	15	1165595	1165545	-50	1165570	25	-25	1165564	31	-19	1165528	67	17	1165513	82	32
1215	YDR347W	chrIV	+	TATA-less	TAF1-enriched	255	1169102	1169124	-22	1169051	-51	-73	1169025	-77	99	1169172	-70	-48	1169149	-47	-25
1216	YDR348C	chrIV	-	TATA-less	TAF1-depleted	1205	1172022	1171974	-48	1172078	-56	-104	1172091	-69	-117	1172047	-25	-73	1172060	-38	-86
1217	YDR349C	chrIV	-	TATA-less	TAF1-enriched	230	1174248	1174227	-21	1174303	-55	-76	1174320	-72	-93	1174316	-68	-89	1174307	-59	-80
1218	ST0685	chrIV	+	TATA-less	TAF1-enriched	24	1174481	NA	NA	1174433	-48	NA	1174401	-80	NA	1174606	-125	NA	1174581	-100	NA
1219	orphan	chrIV	+	TATA-less	TAF1-enriched	6	1175014	1175029	-15	1174974	-40	-55	1174970	-44	59	1175005	9	24	1175008	6	21
1220	ST4366	chrIV	-	TATA-less	TAF1-enriched	162	1174821	1174791	-30	1174982	-161	-191	1175000	-179	-209	1174961	-140	-170	1174961	-140	-170
1221	YDR350C	chrIV	-	TATA-less	TAF1-enriched	1754	1178160	1178006	-154	1178258	-98	-252	1178264	-104	-258	1178230	-70	-224	1178235	-75	-229
1222	YDR351W	chrIV	+	TATA-less	TAF1-depleted	1131	1178445	1178488	-43	1178382	-63	-106	1178352	-93	136	1178593	-148	-105	1178530	-85	-42
1223	CUT524	chrIV	-	TATA-less	TAF1-enriched	15	1182991	1182966	-25	1183196	-205	-230	1183199	-208	-233	1183177	-186	-211	1183155	-164	-189
1224	YDR353W	chrIV	+	TATA-less	TAF1-enriched	12204	1183251	1183295	-44	1183190	-61	-105	1183173	-78	122	1183277	-26	18	1183288	-37	7
1225	YDR354W	chrIV	+	TATA-less	TAF1-enriched	1001	1184671	1184757	-86	1184614	-57	-143	1184603	-68	154	1184700	-29	57	1184690	-19	67
1226	orphan	chrIV	+	TATA-less	TAF1-enriched	191	1186096	1186133	-37	1186037	-59	-96	1186033	-63	100	1186115	-19	18	1186107	-11	26
1227	YDR357C	chrIV	-	TATA-less	TAF1-depleted	137	1189565	1189517	-48	1189700	-135	-183	1189730	-165	-213	1189642	-77	-125	1189680	-115	-163
1228	YDR358W	chrIV	+	TATA-containing	TAF1-depleted	2471	1190025	1190062	-37	1189994	-31	-68	1189950	-75	112	1190071	-46	-9	1190083	-58	-21
1229	YDR359C	chrIV	-	TATA-less	TAF1-depleted	117	1195403	1195277	-126	1195427	-24	-150	1195394	9	-117	1195385	18	-108	1195378	25	-101
1230	YDR361C	chrIV	-	TATA-less	TAF1-depleted	442	1196297	1196250	-47	1196346	-49	-96	1196359	-62	-109	1196304	-7	-54	1196311	-14	-61
1231	YDR362C	chrIV	-	TATA-less	TAF1-enriched	312	1198956	1198899	-57	1198959	-3	-60	1198956	0	-57	1198966	-10	-67	1198949	7	-50
1232	YDR363W	chrIV	+	TATA-less	TAF1-enriched	213	1199007	1199053	-46	1198948	-59	-105	1198906	-101	147	1199126	-119	-73	1199104	-97	-51
1233	tK(CUU)D1	chrIV	+	TATA-less	-	272	1201739	1201755	-16	1201726	-13	-29	1201730	-9	25	1201734	5	21	1201704	35	51
1234	YDR363W-A	chrIV	+	TATA-less	TAF1-enriched	823	1202106	NA	NA	1202064	-42	NA	1202047	-59	NA	1202095	11	NA	1202114	-8	NA
1235	YDR364C	chrIV	-	TATA-less	TAF1-enriched	63	1204233	1204168	-65	1204261	-28	-93	1204270	-37	-102	1204214	19	-46	1204211	22	-43
1236	YDR365C	chrIV	-	TATA-less	TAF1-enriched	331	1206458	1206390	-68	1206511	-53	-121	1206532	-74	-142	1206582	-124	-192	1206598	-140	-208
1237	YDR367W	chrIV	+	TATA-less	TAF1-enriched	399	1212805	1212852	-47	1212736	-69	-116	1212749	-56	103	1212913	-108	-61	1212982	-177	-130
1238	YDR368W	chrIV	+	TATA-less	TAF1-enriched	1445	1213853	1213929	-76	1213798	-55	-131	1213793	-60	136	1213869	-16	60	1213874	-21	55
1239	orphan	chrIV	-	TATA-less	TAF1-depleted	34	1217572	1217550	-22	1217646	-74	-96	1217650	-78	-100	1217599	-27	-49	1217595	-23	-45
1240	YDR370C	chrIV	-	TATA-containing	TAF1-enriched	81	1219114	1219097	-17	1219163	-49	-66	1219181	-67	-84	1219134	-20	-37	1219156	-42	-59
1241	YDR371W	chrIV	+	TATA-less	TAF1-enriched	44	1219373	1219390	-17	1219308	-65	-82	1219297	-76	93	1219554	-181	-164	1219480	-107	-90
1242	YDR372C	chrIV	-	TATA-less	TAF1-enriched	144	1222412	1222399	-13	1222483	-71	-84	1222493	-81	-94	1222449	-37	-50	1222456	-44	-57
1243	YDR373W	chrIV	+	TATA-less	TAF1-depleted	172	1222699	1222718	-19	1222641	-58	-77	1222593	-106	125	1222883	-184	-165	1222872	-173	-154
1244	YDR374W-A	chrIV	+	TATA-less	TAF1-enriched	159	1224739	1224797	-58	1224730	-9	-67	1224720	-19	77	1224675	64	122	1224700	39	97
1245	YDR375C	chrIV	-	TATA-less	TAF1-enriched	319	1226552	1226535	-17	1226611	-59	-76	1226618	-66	-83	1226649	-97	-114	1226605	-53	-70
1246	YDR377W	chrIV	+	TATA-less	TAF1-depleted	325	1228544	1228579	-35	1228488	-56	-91	1228483	-61	96	1228554	-10	25	1228556	-12	23
1247	YDR378C	chrIV	-	TATA-less	TAF1-enriched	888	1229613	1229571	-42	1229654	-41	-83	1229670	-57	-99	1229603	10	-32	1229609	4	-38
1248	YDR379W	chrIV	+	TATA-less	TAF1-enriched	91	1230123	1230266	-143	1230041	-82	-225	1230037	-86	229	1230150	-27	116	1230154	-31	112
1249	ST4385	chrIV	-	TATA-less	TAF1-enriched	447	1236163	1236142	-21	1236375	-212	-233	1236383	-220	-241	1236376	-213	-234	1236366	-203	-224
1250	YDR381W	chrIV	+	TATA-containing	TAF1-depleted	1132	1236461	1236648	-187	1236388	-73	-260	1236379	-82	269	1236483	-22	165	1236493	-32	155
1251	YDR381C-A	chrIV	-	TATA-containing	TAF1-enriched	207	1238997	1238962	-35	1238970	27	-8	1238976	21	-14	1239087	-90	-125	1239095	-98	-133
1252	orphan	chrIV	-	TATA-less	TAF1-enriched	119	1239033	1238962	-71	1239017	16	-55	1239009	24	-47	1239123	-90	-161	1239160	-127	-198
1253	YDR382W	chrIV	+	TATA-less	TAF1-depleted	27041	1239411	1239585	-174	1239366	-45	-219	1239358	-53	227	1239408	3	177	1239413	-2	172
1254	CUT088	chrIV	+	TATA-less	TAF1-enriched	107	1240183	1240317	-134	1240064	-119	-253	1240060	-123	257	1240239	-56	78	1240234	-51	83
1255	YDR384C	chrIV	-	TATA-less	TAF1-depleted	2245	1242146	NA	NA	1242159	-13	NA	1242169	-23	NA	1242118	28	NA	1242126	20	NA
1256	CUT089	chrIV	+	TATA-less	TAF1-enriched	58	1242725	1242852	-127	1242676	-49	-176	1242673	-52	179	1242708	17	144	1242723	2	129
1258	YDR385W	chrIV	+	TATA-less	TAF1-depleted	55859	1243145	1243221	-76	1243139	-6	-82	1243128	-17	93	1243105	40	116	1243112	33	109
1259	YDR386W	chrIV	+	TATA-less	TAF1-enriched	309	1246063	NA	NA	1246021	-42	NA	1246014	-49	NA	1246049	14	NA	1246048	15	NA
1260	YDR387C	chrIV	-	TATA-less	TAF1-enriched	937	1249918	1249906	-12	1249980	-62	-74	1250002	-84	-96	1249976	-58	-70	1249979	-61	-73
1261	YDR388W	chrIV	+	TATA-less	TAF1-enriched	686	1250135	1250199	-64	1250078	-57	-121	1250041	-94	158	1250251	-116	-52	1250215	-80	-16
1262	orphan	chrIV	-	TATA-less	TAF1-enriched	27	1251661	1251618	-43	1251702	-41	-84	1251705	-44	-87	1251666	-5	-48	1251690	-29	-72
1263	orphan	chrIV	+	TATA-less	TAF1-enriched	529	1252012	1252041	-29	1251979	-33	-62	1251971	-41	70	1251987	25	54	1251996	16	45
1264	YDR390C	chrIV	-	TATA-less	TAF1-enriched	14170	1257079	1257072	-7	1257072	7	0	1257045	34	27	1257090	-11	-18	1257063	16	9
1265	orphan	chrIV	-	TATA-containing	TAF1-enriched	7341	1258063	1258062	-1	1258121	-58	-59	1258148	-85	-86	1258123	-60	-61	1258108	-45	-46
1266	YDR392W	chrIV	+	TATA-less	TAF1-enriched	333	1258659	1258682	-23	1258543	-116	-139	1258515	-144	167	1258711	-52	-29	1258701	-42	-19
1267	YDR393W	chrIV	+	TATA-less	TAF1-enriched	41	1259884	1259886	-2	1259811	-73	-75	1259792	-92	94	1259912	-28	-26	1259925	-41	-39
1268	ST4395	chrIV	-	TATA-less	TAF1-depleted	57	1261373	1261353	-20	1261531	-158	-178	1261538	-165	-185	1261524	-151	-171	1261522	-149	-169
1269	YDR394W	chrIV	+	TATA-less	TAF1-enriched	2536	1261587	1261633	-46	1261543	-44	-90	1261540	-47	93	1261604	-17	29	1261603	-16	30
1270	YDR395W	chrIV	+	TATA-less	TAF1-enriched	2045	1263216	1263255	-39	1263175	-41	-80	1263167	-49	88	1263207	9	48	1263209	7	46
1271	YDR397C	chrIV	-	TATA-containing	TAF1-depleted	295	1266957	1266856	-101	1267030	-73	-174	1267050	-93	-194	1266984	-27	-128	1266985	-28	-129
1272	YDR398W	chrIV	+	TATA-less	TAF1-enriched	1622	1267434	1267460	-26	1267377	-57	-83	1267366	-68	94	1267444	-10	16	1267460	-26	0
1273	orphan	chrIV	-	TATA-containing	TAF1-enriched	186	1269395	1269380	-15	1269456	-61	-76	1269461	-66	-81	1269417	-22	-37	1269431	-36	-51
1274	CUT528	chrIV	-	TATA-less	TAF1-enriched	17	1269484	1269380	-104	1269469	15	-89	1269501	-17	-121	1269436	48	-56	1269459	25	-79
1275	YDR399W	chrIV	+	TATA-less	TAF1-depleted	18636	1270004	1270126	-122	1269921	-83	-205	1269913	-91	213	1270041	-37	85	1270048	-44	78
1276	YDR400W	chrIV	+	TATA-less	TAF1-enriched	645	1271039	NA	NA	1270967	-72	NA	1270961	-78	NA	1271047	-8	NA	1271056	-17	NA
1277	YDR404C	chrIV	-	TATA-less	TAF1-enriched	21534	1277361	1277297	-64	1277399	-38	-102	1277413	-52	-116	1277398	-37	-101	1277430	-69	-133
1278	YDR405W	chrIV	+	TATA-less	TAF1-enriched	41	1277574	1277654	-80	1277515	-59	-139	1277509	-65	145	1277739	-165	-85	1277709	-135	-55
1279	orphan	chrIV	-	TATA-containing	TAF1-enriched	11	1278504	1278436	-68	1278568	-64	-132	1278567	-63	-131	1278565	-61	-129	1278525	-21	-89
1280	YDR406W	chrIV	+	TATA-containing	TAF1-depleted	2003	1279084	1279204	-120	1279015	-69	-189	1279012	-72	192	1279131	-47	73	1279117	-33	87
1281	ST4401	chrIV	-	TATA-less	TAF1-enriched	232	1279925	1279881	-44	1279969	-44	-88	1279988	-63	-107	1279947	-22	-66	1279942	-17	-61
1282	YDR407C	chrIV	-	TATA-containing	TAF1-enriched	139	1288014	1287991	-23	1288091	-77	-100	1288111	-97	-120	1288056	-42	-65	1288062	-48	-71
1283	orphan	chrIV	+	TATA-containing	TAF1-enriched	1603	1288266	1288290	-24	1288200	-66	-90	1288155	-111	135	1288379	-113	-89	1288375	-109	-85
1284	YDR408C	chrIV	-	TATA-less	TAF1-enriched	1207	1288915	1288906	-9	1288960	-45	-54	1288965	-50	-59	1288919	-4	-13	1288928	-13	-22
1285	YDR409W	chrIV	+	TATA-less	TAF1-enriched	185	1289376	1289399	-23	1289328	-48	-71	1289327	-49	72	1289390	-14	9	1289393	-17	6
1286	orphan	chrIV	+	TATA-less	TAF1-enriched	47	1292536	1292599	-63	1292452	-84	-147	1292480	-56	119	1292615	-79	-16	1292549	-13	50
1287	YDR410C	chrIV	-	TATA-containing	TAF1-enriched	648	1293109	1293099	-10	1293178	-69	-79	1293187	-78	-88	1293118	-9	-19	1293135	-26	-36
1288	YDR411C	chrIV	-	TATA-less	TAF1-enriched	4640	1294444	1294391	-53	1294506	-62	-115	1294519	-75	-128	1294560	-116	-169	1294480	-36	-89
1289	YDR412W	chrIV	+	TATA-less	TAF1-enriched	343	1294640	1294687	-47	1294592	-48	-95	1294555	-85	132	1294685	-45	2	1294711	-71	-24
1290	orphan	chrIV	+	TATA-less	TAF1-enriched	457	1297001	1297046	-45	1296929	-72	-117	1296903	-98	143	1297031	-30	15	1297023	-22	23
1291	YDR415C	chrIV	-	TATA-less	TAF1-enriched	885	1298189	1298174	-15	1298242	-53	-68	1298269	-80	-95	1298265	-76	-91	1298237	-48	-63
1292	YDR416W	chrIV	+	TATA-less	TAF1-enriched	73	1298369	1298388	-19	1298304	-65	-84	1298274	-95	114	1298453	-84	-65	1298436	-67	-48
1293	CUT532	chrIV	-	TATA-less	TAF1-enriched	60	1300968	1300930	-38	1301015	-47	-85	1301024	-56	-94	1300962	6	-32	1300967	1	-37
1294	orphan	chrIV	+	TATA-less	TAF1-enriched	29	1301281	1301424	-143	1301210	-71	-214	1301308	27	116	1301399	-118	25	1301464	-183	-40
1295	YDR418W	chrIV	+	TATA-less	TAF1-enriched	133605	1301582	1301639	-57	1301543	-39	-96	1301538	-44	101	1301568	14	71	1301571	11	68
1296	YDR420W	chrIV	+	TATA-less	TAF1-enriched	1047	1306017	1306040	-23	1305896	-121	-144	1305896	-121	144	1306069	-52	-29	1306062	-45	-22
1297	YDR422C	chrIV	-	TATA-less	TAF1-enriched	680	1317829	NA	NA	1317882	-53	NA	1317891	-62	NA	1317828	1	NA	1317842	-13	NA
1298	orphan	chrIV	+	TATA-less	TAF1-enriched	10	1318142	1318265	-123	1318054	-88	-211	1318042	-100	223	1318334	-192	-69	1318327	-185	-62
1299	YDR423C	chrIV	-	TATA-less	TAF1-enriched	129	1319219	1319188	-31	1319312	-93	-124	1319380	-161	-192	1319368	-149	-180	1319318	-99	-130
1300	YDR424C	chrIV	-	TATA-less	TAF1-enriched	295	1319877	1319831	-46	1319931	-54	-100	1319965	-88	-134	1319883	-6	-52	1319891	-14	-60
1301	YDR427W	chrIV	+	TATA-less	TAF1-enriched	1227	1322173	1322221	-48	1322128	-45	-93	1322120	-53	101	1322166	7	55	1322172	1	49
1302	YDR429C	chrIV	-	TATA-less	TAF1-enriched	1552	1325319	1325280	-39	1325362	-43	-82	1325371	-52	-91	1325308	11	-28	1325323	-4	-43
1303	YDR432W	chrIV	+	TATA-less	TAF1-enriched	16083	1328759	1328815	-56	1328704	-55	-111	1328682	-77	133	1328765	-6	50	1328779	-20	36
1304	YDR434W	chrIV	+	TATA-containing	TAF1-enriched	267	1331141	1331177	-36	1331090	-51	-87	1331091	-50	86	1331152	-11	25	1331146	-5	31
1305	CUT094	chrIV	+	TATA-less	TAF1-enriched	1087	1334253	1334338	-85	1334164	-89	-174	1334154	-99	184	1334290	-37	48	1334296	-43	42
1306	YDR436W	chrIV	+	TATA-less	TAF1-depleted	778	1334576	1334724	-148	1334516	-60	-208	1334498	-78	226	1334589	-13	135	1334597	-21	127
1307	YDR437W	chrIV	+	TATA-less	TAF1-enriched	45	1337268	1337294	-26	1337221	-47	-73	1337214	-54	80	1337267	1	27	1337274	-6	20
1308	YDR439W	chrIV	+	TATA-less	TAF1-enriched	70	1339467	1339629	-162	1339482	15	-147	1339506	39	123	1339414	53	215	1339389	78	240
1309	YDR441C	chrIV	-	TATA-containing	TAF1-enriched	1875	1345103	1345019	-84	1345253	-150	-234	1345252	-149	-233	1345188	-85	-169	1345199	-96	-180
1310	YDR443C	chrIV	-	TATA-less	TAF1-enriched	81	1349985	1349969	-16	1350052	-67	-83	1350066	-81	-97	1350026	-41	-57	1350028	-43	-59
1311	YDR444W	chrIV	+	TATA-less	TAF1-enriched	256	1350225	1350266	-41	1350154	-71	-112	1350097	-128	169	1350362	-137	-96	1350305	-80	-39
1312	YDR447C	chrIV	-	TATA-less	TAF1-enriched	767	1355588	1355525	-63	1355617	-29	-92	1355630	-42	-105	1355559	29	-34	1355577	11	-52
1313	YDR448W	chrIV	+	TATA-containing	TAF1-depleted	143	1356029	1356060	-31	1355951	-78	-109	1355940	-89	120	1356086	-57	-26	1356097	-68	-37
1314	YDR449C	chrIV	-	TATA-less	TAF1-enriched	253	1358941	1358892	-49	1358988	-47	-96	1359005	-64	-113	1358969	-28	-77	1358969	-28	-77
1315	CUT095	chrIV	+	TATA-less	TAF1-enriched	15	1359173	1359178	-5	1359095	-78	-83	1359066	-107	112	1359340	-167	-162	1359334	-161	-156
1316	YDR450W	chrIV	+	TATA-less	TAF1-enriched	7257	1359900	NA	NA	1359856	-44	NA	1359847	-53	NA	1359887	13	NA	1359899	1	NA
1317	YDR451C	chrIV	-	TATA-containing	TAF1-depleted	235	1362239	1362097	-142	1362292	-53	-195	1362298	-59	-201	1362245	-6	-148	1362255	-16	-158
1318	YDR452W	chrIV	+	TATA-less	TAF1-enriched	276	1362744	1362762	-18	1362692	-52	-70	1362683	-61	79	1362744	0	18	1362755	-11	7
1319	orphan	chrIV	+	TATA-less	TAF1-enriched	2	1365385	1365503	-118	1365360	-25	-143	1365406	21	97	1365365	20	138	1365342	43	161
1320	YDR453C	chrIV	-	TATA-less	TAF1-depleted	1886	1365725	1365633	-92	1365688	37	-55	1365668	57	-35	1365781	-56	-148	1365745	-20	-112
1321	YDR454C	chrIV	-	TATA-less	TAF1-enriched	346	1366843	1366821	-22	1366903	-60	-82	1366915	-72	-94	1366884	-41	-63	1366886	-43	-65
1322	CUT097	chrIV	+	TATA-less	TAF1-enriched	49	1367092	1367245	-153	1367005	-87	-240	1366951	-141	294	1367265	-173	-20	1367238	-146	7
1323	YDR456W	chrIV	+	TATA-less	TAF1-enriched	495	1367457	1367487	-30	1367388	-69	-99	1367381	-76	106	1367484	-27	3	1367488	-31	-1
1324	YDR457W	chrIV	+	TATA-less	TAF1-depleted	86	1369710	1369870	-160	1369629	-81	-241	1369621	-89	249	1369751	-41	119	1369758	-48	112
1325	YDR458C	chrIV	-	TATA-less	TAF1-enriched	65	1382072	1382010	-62	1382129	-57	-119	1382135	-63	-125	1382088	-16	-78	1382098	-26	-88
1326	YDR459C	chrIV	-	TATA-less	TAF1-enriched	297	1383539	1383493	-46	1383582	-43	-89	1383593	-54	-100	1383585	-46	-92	1383561	-22	-68
1327	YDR460W	chrIV	+	TATA-less	TAF1-enriched	5576	1383699	1383733	-34	1383624	-75	-109	1383592	-107	141	1383804	-105	-71	1383793	-94	-60
1328	CUT534	chrIV	-	TATA-less	TAF1-enriched	352	1384764	1384677	-87	1384779	-15	-102	1384793	-29	-116	1384761	3	-84	1384765	-1	-88
1329	YDR461W	chrIV	+	TATA-containing	TAF1-depleted	35301	1385153	NA	NA	1385096	-57	NA	1385090	-63	NA	1385165	-12	NA	1385171	-18	NA
1330	YDR461C-A	chrIV	-	TATA-less	TAF1-enriched	514	1385785	1385761	-24	1385838	-53	-77	1385921	-136	-160	1385919	-134	-158	1385972	-187	-211
1331	YDR462W	chrIV	+	TATA-less	TAF1-enriched	324	1386039	1386074	-35	1386006	-33	-68	1386002	-37	72	1386070	-31	4	1386057	-18	17
1332	YDR463W	chrIV	+	TATA-less	TAF1-enriched	2456	1386780	1386833	-53	1386728	-52	-105	1386724	-56	109	1386773	7	60	1386780	0	53
1333	YDR464W	chrIV	+	TATA-less	TAF1-enriched	55	1388745	NA	NA	1388713	-32	NA	1388716	-29	NA	1388724	21	NA	1388727	18	NA
1334	YDR465C	chrIV	-	TATA-less	TAF1-enriched	1281	1394602	1394561	-41	1394671	-69	-110	1394679	-77	-118	1394638	-36	-77	1394639	-37	-78
1335	orphan	chrIV	-	TATA-less	TAF1-enriched	8	1394998	1394928	-70	1395031	-33	-103	1395012	-14	-84	1394984	14	-56	1394960	38	-32
1336	YDR466W	chrIV	+	TATA-less	TAF1-enriched	251	1394786	1394809	-23	1394710	-76	-99	1394706	-80	103	1394891	-105	-82	1394885	-99	-76
1337	YDR468C	chrIV	-	TATA-less	TAF1-depleted	141	1398806	1398754	-52	1398861	-55	-107	1398875	-69	-121	1398908	-102	-154	1398873	-67	-119
1338	orphan	chrIV	-	TATA-less	TAF1-enriched	0	1399225	NA	NA	1399174	51	NA	1399150	75	NA	1399317	-92	NA	1399275	-50	NA
1339	YDR471W	chrIV	+	TATA-less	TAF1-enriched	2351	1401700	1401766	-66	1401696	-4	-70	1401686	-14	80	1401656	44	110	1401660	40	106
1340	orphan	chrIV	-	TATA-less	TAF1-enriched	3	1402650	NA	NA	1402880	-230	NA	1402876	-226	NA	1402864	-214	NA	1402861	-211	NA
1341	orphan	chrIV	+	TATA-containing	TAF1-depleted	7470	1402919	1403017	-98	1402868	-51	-149	1402865	-54	152	1402922	-3	95	1402929	-10	88
1342	YDR472W	chrIV	+	TATA-less	TAF1-enriched	1456	1403264	1403317	-53	1403234	-30	-83	1403156	-108	161	1403366	-102	-49	1403421	-157	-104
1343	YDR473C	chrIV	-	TATA-less	TAF1-enriched	373	1405908	1405869	-39	1405990	-82	-121	1406032	-124	-163	1406032	-124	-163	1406016	-108	-147
1344	ST0764	chrIV	+	TATA-less	TAF1-enriched	87	1406086	1406125	-39	1406040	-46	-85	1406030	-56	95	1406112	-26	13	1406118	-32	7
1345	YDR475C	chrIV	-	TATA-less	TAF1-depleted	98	1410359	1410061	-298	1410360	-1	-299	1410366	-7	-305	1410442	-83	-381	1410406	-47	-345
1346	YDR476C	chrIV	-	TATA-containing	TAF1-enriched	1681	1411151	1411121	-30	1411214	-63	-93	1411241	-90	-120	1411171	-20	-50	1411175	-24	-54
1347	YDR477W	chrIV	+	TATA-less	TAF1-enriched	488	1412092	1412124	-32	1412049	-43	-75	1412046	-46	78	1412098	-6	26	1412104	-12	20
1348	YDR478W	chrIV	+	TATA-less	TAF1-enriched	86	1414538	1414605	-67	1414508	-30	-97	1414504	-34	101	1414530	8	75	1414534	4	71
1349	YDR479C	chrIV	-	TATA-less	TAF1-enriched	270	1416922	1416883	-39	1416955	-33	-72	1416971	-49	-88	1416929	-7	-46	1416938	-16	-55
1350	YDR480W	chrIV	+	TATA-less	TAF1-enriched	207	1417354	1417359	-5	1417291	-63	-68	1417283	-71	76	1417388	-34	-29	1417399	-45	-40
1351	YDR481C	chrIV	-	TATA-containing	TAF1-depleted	1166	1420305	1420282	-23	1420353	-48	-71	1420369	-64	-87	1420312	-7	-30	1420324	-19	-42
1352	YDR482C	chrIV	-	TATA-less	TAF1-enriched	595	1420871	1420837	-34	1420966	-95	-129	1421000	-129	-163	1420970	-99	-133	1420969	-98	-132
1353	YDR483W	chrIV	+	TATA-less	TAF1-enriched	13178	1421131	1421178	-47	1421073	-58	-105	1421048	-83	130	1421154	-23	24	1421163	-32	15
1354	YDR484W	chrIV	+	TATA-less	TAF1-enriched	273	1422738	1422778	-40	1422683	-55	-95	1422679	-59	99	1422751	-13	27	1422762	-24	16
1355	CUT098	chrIV	+	TATA-less	TAF1-depleted	0	1427346	1427424	-78	1427258	-88	-166	1427273	-73	151	1427403	-57	21	1427371	-25	53
1356	YDR486C	chrIV	-	TATA-less	TAF1-enriched	600	1428129	1428093	-36	1428178	-49	-85	1428196	-67	-103	1428143	-14	-50	1428157	-28	-64
1357	YDR487C	chrIV	-	TATA-containing	TAF1-depleted	1018	1429050	1428981	-69	1429073	-23	-92	1429085	-35	-104	1429026	24	-45	1429028	22	-47
1358	YDR488C	chrIV	-	TATA-less	TAF1-enriched	107	1430782	1430745	-37	1430899	-117	-154	1430966	-184	-221	1430899	-117	-154	1430884	-102	-139
1359	YDR489W	chrIV	+	TATA-less	TAF1-enriched	486	1431014	1431049	-35	1430947	-67	-102	1430932	-82	117	1431043	-29	6	1431043	-29	6
1360	YDR490C	chrIV	-	TATA-less	TAF1-enriched	97	1434341	1434290	-51	1434387	-46	-97	1434396	-55	-106	1434348	-7	-58	1434356	-15	-66
1361	YDR492W	chrIV	+	TATA-containing	TAF1-depleted	547	1434723	1434765	-42	1434698	-25	-67	1434686	-37	79	1434697	26	68	1434704	19	61
1362	YDR493W	chrIV	+	TATA-less	TAF1-enriched	363	1436135	NA	NA	1436078	-57	NA	1436078	-57	NA	1436149	-14	NA	1436149	-14	NA
1363	CUT536	chrIV	-	TATA-less	TAF1-enriched	4	1436681	1436649	-32	1436752	-71	-103	1436794	-113	-145	1436758	-77	-109	1436762	-81	-113
1364	YDR494W	chrIV	+	TATA-less	TAF1-enriched	825	1436897	1436922	-25	1436834	-63	-88	1436813	-84	109	1436957	-60	-35	1436947	-50	-25
1365	YDR495C	chrIV	-	TATA-less	TAF1-enriched	14	1441213	1441161	-52	1441246	-33	-85	1441249	-36	-88	1441193	20	-32	1441195	18	-34
1366	YDR496C	chrIV	-	TATA-less	TAF1-enriched	269	1443431	1443381	-50	1443472	-41	-91	1443477	-46	-96	1443432	-1	-51	1443435	-4	-54
1367	YDR497C	chrIV	-	TATA-containing	TAF1-depleted	325	1445524	1445368	-156	1445601	-77	-233	1445603	-79	-235	1445553	-29	-185	1445565	-41	-197
1368	YDR498C	chrIV	-	TATA-less	TAF1-enriched	190	1447037	1446982	-55	1447073	-36	-91	1447084	-47	-102	1447014	23	-32	1447023	14	-41
1369	YDR499W	chrIV	+	TATA-less	TAF1-enriched	172	1447837	1447846	-9	1447777	-60	-69	1447766	-71	80	1447857	-20	-11	1447864	-27	-18
1370	YDR500C	chrIV	-	TATA-less	TAF1-enriched	517	1450863	1450787	-76	1450907	-44	-120	1450919	-56	-132	1450855	8	-68	1450870	-7	-83
1371	YDR502C	chrIV	-	TATA-less	TAF1-depleted	2930	1454512	1454412	-100	1454603	-91	-191	1454620	-108	-208	1454561	-49	-149	1454570	-58	-158
1372	YDR503C	chrIV	-	TATA-less	TAF1-enriched	146	1455931	1455889	-42	1455955	-24	-66	1455977	-46	-88	1455917	14	-28	1455921	10	-32
1373	ST0779	chrIV	+	TATA-less	TAF1-enriched	9	1456179	1456297	-118	1456056	-123	-241	1456034	-145	263	1456325	-146	-28	1456352	-173	-55
1374	ST0780	chrIV	+	TATA-less	TAF1-enriched	40	1459752	1459811	-59	1459713	-39	-98	1459704	-48	107	1459757	-5	54	1459774	-22	37
1375	YDR506C	chrIV	-	TATA-less	TAF1-enriched	21	1461572	1461567	-5	1461635	-63	-68	1461663	-91	-96	1461703	-131	-136	1461593	-21	-26
1376	YDR507C	chrIV	-	TATA-less	TAF1-depleted	3928	1465905	1465898	-7	1465969	-64	-71	1465959	-54	-61	1465944	-39	-46	1465920	-15	-22
1377	YDR508C	chrIV	-	TATA-containing	TAF1-depleted	652	1468488	1468370	-118	1468578	-90	-208	1468585	-97	-215	1468530	-42	-160	1468535	-47	-165
1378	YDR510W	chrIV	+	TATA-less	TAF1-enriched	2590	1469323	1469354	-31	1469304	-19	-50	1469301	-22	53	1469273	50	81	1469284	39	70
1379	orphan	chrIV	-	TATA-less	TAF1-enriched	32	1469695	1469653	-42	1469673	22	-20	1469682	13	-29	1469870	-175	-217	1469883	-188	-230
1380	YDR511W	chrIV	+	TATA-less	TAF1-enriched	7160	1470000	1470035	-35	1469956	-44	-79	1469944	-56	91	1469990	10	45	1470004	-4	31
1381	YDR512C	chrIV	-	TATA-less	TAF1-depleted	239	1470773	1470765	-8	1470930	-157	-165	1470961	-188	-196	1470896	-123	-131	1470901	-128	-136
1382	YDR513W	chrIV	+	TATA-containing	TAF1-depleted	5593	1470995	1471198	-203	1470944	-51	-254	1470926	-69	272	1471003	-8	195	1471010	-15	188
1383	YDR516C	chrIV	-	TATA-containing	TAF1-depleted	225	1476528	1476441	-87	1476617	-89	-176	1476617	-89	-176	1476599	-71	-158	1476599	-71	-158
1384	YDR517W	chrIV	+	TATA-less	TAF1-enriched	1093	1477166	1477179	-13	1477128	-38	-51	1477116	-50	63	1477164	2	15	1477169	-3	10
1385	YDR518W	chrIV	+	TATA-less	TAF1-enriched	1430	1478583	1478640	-57	1478545	-38	-95	1478527	-56	113	1478592	-9	48	1478601	-18	39
1386	YDR519W	chrIV	+	TATA-less	TAF1-enriched	308	1480380	1480425	-45	1480352	-28	-73	1480344	-36	81	1480364	16	61	1480369	11	56
1387	YDR520C	chrIV	-	TATA-less	TAF1-enriched	301	1483489	1483468	-21	1483545	-56	-77	1483558	-69	-90	1483518	-29	-50	1483518	-29	-50
1388	ST0790	chrIV	+	TATA-less	TAF1-enriched	85	1483721	1483752	-31	1483599	-122	-153	1483555	-166	197	1483877	-156	-125	1483872	-151	-120
1389	YDR524C	chrIV	-	TATA-less	TAF1-enriched	122	1489057	1489018	-39	1489133	-76	-115	1489117	-60	-99	1489071	-14	-53	1489063	-6	-45
1390	YDR524C-B	chrIV	-	TATA-containing	TAF1-depleted	349786	1489843	1489746	-97	1489910	-67	-164	1489916	-73	-170	1489863	-20	-117	1489872	-29	-126
1391	YDR525W-A	chrIV	+	TATA-less	TAF1-enriched	6217	1490563	1490606	-43	1490520	-43	-86	1490508	-55	98	1490561	2	45	1490572	-9	34
1392	orphan	chrIV	-	TATA-less	TAF1-depleted	72	1493114	1493096	-18	1493164	-50	-68	1493165	-51	-69	1493119	-5	-23	1493127	-13	-31
1393	ST4473	chrIV	-	TATA-less	TAF1-enriched	25	1493987	1493984	-3	1494012	-25	-28	1494066	-79	-82	1494200	-213	-216	1494195	-208	-211
1394	YDR528W	chrIV	+	TATA-containing	TAF1-depleted	100	1494315	1494457	-142	1494229	-86	-228	1494219	-96	238	1494354	-39	103	1494365	-50	92
1395	YDR529C	chrIV	-	TATA-less	TAF1-enriched	1146	1496573	1496539	-34	1496629	-56	-90	1496648	-75	-109	1496604	-31	-65	1496604	-31	-65
1396	CUT101	chrIV	+	TATA-less	TAF1-enriched	167	1496839	1496856	-17	1496703	-136	-153	1496638	-201	218	1497007	-168	-151	1496985	-146	-129
1397	YDR530C	chrIV	-	TATA-less	TAF1-enriched	68	1497883	1497732	-151	1497970	-87	-238	1497964	-81	-232	1497945	-62	-213	1497965	-82	-233
1398	YDR531W	chrIV	+	TATA-less	TAF1-enriched	73	1498182	1498221	-39	1498110	-72	-111	1498094	-88	127	1498289	-107	-68	1498267	-85	-46
1399	YDR532C	chrIV	-	TATA-less	TAF1-depleted	26	1500588	1500546	-42	1500656	-68	-110	1500669	-81	-123	1500629	-41	-83	1500628	-40	-82
1400	YDR533C	chrIV	-	TATA-containing	TAF1-depleted	2053	1502206	1502040	-166	1502263	-57	-223	1502271	-65	-231	1502255	-49	-215	1502285	-79	-245
1401	YDR534C	chrIV	-	TATA-less	TAF1-enriched	16	1504922	1504845	-77	1504981	-59	-136	1504974	-52	-129	1504942	-20	-97	1504968	-46	-123
1402	ST4481	chrIV	-	TATA-containing	TAF1-enriched	27	1509791	1509739	-52	1509863	-72	-124	1509899	-108	-160	1509834	-43	-95	1509846	-55	-107
1403	YDR539W	chrIV	+	TATA-less	TAF1-depleted	585	1512054	1512235	-181	1511987	-67	-248	1511977	-77	258	1512094	-40	141	1512112	-58	123
1404	orphan	chrIV	-	TATA-less	TAF1-enriched	0	1518289	1518263	-26	1518306	-17	-43	1518316	-27	-53	1518269	20	-6	1518261	28	2
1405	ST0803	chrIV	+	TATA-less	TAF1-enriched	21	1521221	1521349	-128	1521107	-114	-242	1521098	-123	251	1521294	-73	55	1521318	-97	31
1406	ST4485	chrV	-	TATA-less	TAF1-enriched	327	9775	NA	NA	9817	-42	NA	9849	-74	NA	9877	-102	NA	9837	-62	NA
1407	CUT103	chrV	+	TATA-less	TAF1-enriched	208	9998	10128	-130	9898	-100	-230	9878	-120	250	10111	-113	17	10106	-108	22
1408	YEL072W	chrV	+	TATA-less	TAF1-enriched	239	13652	13675	-23	13567	-85	-108	13556	-96	119	13681	-29	-6	13699	-47	-24
1409	ST4490	chrV	-	TATA-less	TAF1-enriched	257	15878	15736	-142	16029	-151	-293	16041	-163	-305	15935	-57	-199	15963	-85	-227
1410	YEL071W	chrV	+	TATA-containing	TAF1-depleted	5325	16326	16329	-3	16268	-58	-61	16255	-71	74	16333	-7	-4	16355	-29	-26
1411	YEL068C	chrV	-	TATA-less	TAF1-enriched	94	25967	25968	1	26092	-125	-124	26095	-128	-127	26062	-95	-94	26057	-90	-89
1412	orphan	chrV	-	TATA-less	TAF1-enriched	13	27222	27207	-15	27244	-22	-37	27265	-43	-58	27243	-21	-36	27252	-30	-45
1413	YEL065W	chrV	+	TATA-containing	TAF1-depleted	2151	27627	27731	-104	27570	-57	-161	27563	-64	168	27626	1	105	27631	-4	100
1414	YEL063C	chrV	-	TATA-less	TAF1-depleted	102	33697	33658	-39	33728	-31	-70	33724	-27	-66	33688	9	-30	33695	2	-37
1415	CUT104	chrV	+	TATA-less	TAF1-enriched	0	34019	34061	-42	33992	-27	-69	33985	-34	76	34031	-12	30	34053	-34	8
1416	YEL062W	chrV	+	TATA-less	TAF1-enriched	786	34394	34430	-36	34342	-52	-88	34337	-57	93	34432	-38	-2	34418	-24	12
1417	YEL061C	chrV	-	TATA-less	TAF1-enriched	41	39630	NA	NA	39693	-63	NA	39698	-68	NA	39644	-14	NA	39647	-17	NA
1418	YEL060C	chrV	-	TATA-containing	TAF1-depleted	6096	42008	41962	-46	42053	-45	-91	42067	-59	-105	42015	-7	-53	42026	-18	-64
1419	YEL058W	chrV	+	TATA-less	TAF1-enriched	785	43221	43276	-55	43185	-36	-91	43179	-42	97	43214	7	62	43217	4	59
1420	CUT105	chrV	+	TATA-less	TAF1-enriched	11	45177	45229	-52	45141	-36	-88	45137	-40	92	45183	-6	46	45186	-9	43
1421	YEL056W	chrV	+	TATA-less	TAF1-enriched	788	47124	47150	-26	47085	-39	-65	47080	-44	70	47127	-3	23	47136	-12	14
1423	YEL054C	chrV	-	TATA-less	TAF1-enriched	2501	53245	53199	-46	53304	-59	-105	53311	-66	-112	53247	-2	-48	53253	-8	-54
1424	YEL053C	chrV	-	TATA-less	TAF1-enriched	10	56164	56152	-12	56216	-52	-64	56236	-72	-84	56180	-16	-28	56192	-28	-40
1425	YEL052W	chrV	+	TATA-less	TAF1-enriched	871	56536	56566	-30	56455	-81	-111	56446	-90	120	56592	-56	-26	56590	-54	-24
1426	YEL051W	chrV	+	TATA-less	TAF1-enriched	881	58331	58382	-51	58287	-44	-95	58279	-52	103	58339	-8	43	58344	-13	38
1427	CUT545	chrV	-	TATA-less	TAF1-depleted	42	59208	59067	-141	59323	-115	-256	59328	-120	-261	59280	-72	-213	59282	-74	-215
1428	YEL050C	chrV	-	TATA-less	TAF1-enriched	132	60902	60872	-30	61094	-192	-222	61086	-184	-214	61054	-152	-182	61047	-145	-175
1429	orphan	chrV	+	TATA-less	TAF1-enriched	1235	61223	NA	NA	61062	-161	NA	61055	-168	NA	61334	-111	NA	61341	-118	NA
1430	YEL048C	chrV	-	TATA-less	TAF1-enriched	199	65188	65140	-48	65213	-25	-73	65227	-39	-87	65198	-10	-58	65201	-13	-61
1431	YEL047C	chrV	-	TATA-containing	TAF1-enriched	1263	66819	66800	-19	66857	-38	-57	66862	-43	-62	66820	-1	-20	66819	0	-19
1432	orphan	chrV	+	TATA-containing	TAF1-enriched	0	67139	67175	-36	66977	-162	-198	67104	-35	71	67295	-156	-120	67305	-166	-130
1433	orphan	chrV	-	TATA-less	TAF1-enriched	73	67431	67345	-86	67448	-17	-103	67447	-16	-102	67446	-15	-101	67478	-47	-133
1434	YEL046C	chrV	-	TATA-containing	TAF1-depleted	796746	68894	68885	-9	68951	-57	-66	68958	-64	-73	68909	-15	-24	68912	-18	-27
1435	YEL044W	chrV	+	TATA-less	TAF1-enriched	331	69737	69810	-73	69734	-3	-76	69716	-21	94	69706	31	104	69722	15	88
1436	YEL043W	chrV	+	TATA-less	TAF1-depleted	99	70337	70494	-157	70361	24	-133	70339	2	155	70368	-31	126	70301	36	193
1437	YEL042W	chrV	+	TATA-less	TAF1-depleted	1280	73644	73679	-35	73573	-71	-106	73559	-85	120	73658	-14	21	73673	-29	6
1438	orphan	chrV	-	TATA-less	TAF1-enriched	0	77688	77581	-107	77720	-32	-139	77771	-83	-190	77902	-214	-321	77919	-231	-338
1439	YEL040W	chrV	+	TATA-containing	TAF1-depleted	124	78041	78144	-103	77966	-75	-178	77956	-85	188	78068	-27	76	78078	-37	66
1440	YEL038W	chrV	+	TATA-less	TAF1-enriched	342	80443	80467	-24	80399	-44	-68	80390	-53	77	80450	-7	17	80450	-7	17
1441	YEL037C	chrV	-	TATA-less	TAF1-enriched	3301	82762	82728	-34	82800	-38	-72	82805	-43	-77	82759	3	-31	82765	-3	-37
1442	YEL036C	chrV	-	TATA-less	TAF1-enriched	5215	84697	84635	-62	84750	-53	-115	84790	-93	-155	84735	-38	-100	84713	-16	-78
1443	YEL034W	chrV	+	TATA-less	TAF1-enriched	1587866	85623	85694	-71	85551	-72	-143	85542	-81	152	85653	-30	41	85664	-41	30
1444	tS(AGA)E	chrV	+	TATA-less	-	27	86594	86698	-104	86515	-79	-183	86539	-55	159	86639	-45	59	86601	-7	97
1445	YEL032W	chrV	+	TATA-less	TAF1-enriched	3759	86853	86910	-57	86835	-18	-75	86835	-18	75	87023	-170	-113	86831	22	79
1446	YEL031W	chrV	+	TATA-less	TAF1-enriched	727	90227	90262	-35	90171	-56	-91	90154	-73	108	90236	-9	26	90242	-15	20
1447	YEL029C	chrV	-	TATA-less	TAF1-enriched	3077	97861	97835	-26	97927	-66	-92	97945	-84	-110	97902	-41	-67	97910	-49	-75
1448	ANT153	chrV	-	TATA-less	TAF1-enriched	48	99457	99432	-25	99547	-90	-115	99575	-118	-143	99521	-64	-89	99522	-65	-90
1449	tM(CAU)E	chrV	+	TATA-less	-	1154	100123	100157	-34	100109	-14	-48	100109	-14	48	100161	-38	-4	100116	7	41
1450	orphan	chrV	-	TATA-less	TAF1-enriched	0	100427	100157	-270	100618	-191	-461	100637	-210	-480	100622	-195	-465	100618	-191	-461
1451	YEL027W	chrV	+	TATA-less	TAF1-enriched	13159	100706	100759	-53	100638	-68	-121	100625	-81	134	100717	-11	42	100731	-25	28
1452	YEL026W	chrV	+	TATA-less	TAF1-depleted	45256	101853	101859	-6	101803	-50	-56	101799	-54	60	101863	-10	-4	101866	-13	-7
1454	YEL025C	chrV	-	TATA-less	TAF1-enriched	86	106152	106113	-39	106195	-43	-82	106207	-55	-94	106154	-2	-41	106168	-16	-55
1455	YEL024W	chrV	+	TATA-less	TAF1-enriched	812	107184	107222	-38	107113	-71	-109	107094	-90	128	107214	-30	8	107221	-37	1
1456	YEL022W	chrV	+	TATA-less	TAF1-enriched	488	111343	111382	-39	111302	-41	-80	111282	-61	100	111344	-1	38	111361	-18	21
1457	YEL020W-A	chrV	+	TATA-containing	TAF1-enriched	1005	117160	117210	-50	117117	-43	-93	117108	-52	102	117183	-23	27	117170	-10	40
1458	YEL020C-B	chrV	-	TATA-less	TAF1-enriched	1983	117728	117404	-324	117680	48	-276	117667	61	-263	117703	25	-299	117648	80	-244
1459	ST0838	chrV	+	TATA-less	TAF1-enriched	64	117951	118091	-140	117898	-53	-193	117901	-50	190	118040	-89	51	118036	-85	55
1460	YEL018W	chrV	+	TATA-less	TAF1-enriched	158	121451	121503	-52	121414	-37	-89	121400	-51	103	121440	11	63	121442	9	61
1461	YEL017C-A	chrV	-	TATA-less	TAF1-depleted	7310	122961	122828	-133	123042	-81	-214	123060	-99	-232	122989	-28	-161	123005	-44	-177
1462	YEL017W	chrV	+	TATA-less	TAF1-enriched	1147	123628	123698	-70	123588	-40	-110	123576	-52	122	123618	10	80	123630	-2	68
1463	YEL015W	chrV	+	TATA-less	TAF1-enriched	269	126626	126635	-9	126545	-81	-90	126536	-90	99	126662	-36	-27	126676	-50	-41
1464	YEL013W	chrV	+	TATA-less	TAF1-enriched	1318	128588	128629	-41	128536	-52	-93	128524	-64	105	128583	5	46	128601	-13	28
1465	tQ(UUG)E2	chrV	+	TATA-less	-	52	131228	131251	-23	131065	-163	-186	131189	-39	62	131374	-146	-123	131257	-29	-6
1466	orphan	chrV	-	TATA-less	TAF1-enriched	69	131432	131423	-9	131484	-52	-61	131517	-85	-94	131496	-64	-73	131532	-100	-109
1467	YEL012W	chrV	+	TATA-less	TAF1-enriched	194	131636	NA	NA	131587	-49	NA	131575	-61	NA	131671	-35	NA	131664	-28	NA
1468	ANT139	chrV	-	TATA-less	TAF1-enriched	1469	135395	135060	-335	135361	34	-301	135383	12	-323	135418	-23	-358	135409	-14	-349
1469	tK(CUU)E1	chrV	+	TATA-less	-	0	135505	NA	NA	135424	-81	NA	135423	-82	NA	135644	-139	NA	135624	-119	NA
1470	tR(UCU)E	chrV	-	TATA-less	-	0	138613	138508	-105	138778	-165	-270	138763	-150	-255	138725	-112	-217	138704	-91	-196
1471	YEL008W	chrV	+	TATA-containing	TAF1-depleted	7	140550	NA	NA	140401	-149	NA	140402	-148	NA	140659	-109	NA	140657	-107	NA
1472	YEL008C-A	chrV	-	TATA-less	TAF1-enriched	3604	140840	140708	-132	140908	-68	-200	140909	-69	-201	140855	-15	-147	140863	-23	-155
1473	YEL007W	chrV	+	TATA-less	TAF1-enriched	32631	141640	NA	NA	141579	-61	NA	141574	-66	NA	141677	-37	NA	141688	-48	NA
1474	YEL006W	chrV	+	TATA-containing	TAF1-depleted	400	144270	144312	-42	144235	-35	-77	144227	-43	85	144275	-5	37	144269	1	43
1475	YEL003W	chrV	+	TATA-less	TAF1-enriched	122	148148	148225	-77	148113	-35	-112	148082	-66	143	148255	-107	-30	148189	-41	36
1477	YEL002C	chrV	-	TATA-less	TAF1-enriched	1159	150064	150010	-54	150106	-42	-96	150124	-60	-114	150063	1	-53	150080	-16	-70
1478	CUT106	chrV	+	TATA-less	TAF1-enriched	28	150270	150318	-48	150096	-174	-222	150097	-173	221	150423	-153	-105	150405	-135	-87
1479	YEL001C	chrV	-	TATA-less	TAF1-enriched	2353	151013	150942	-71	151053	-40	-111	151057	-44	-115	151031	-18	-89	151038	-25	-96
1481	ST4529	chrV	-	TATA-less	TAF1-enriched	32	151851	151845	-6	151894	-43	-49	151905	-54	-60	151847	4	-2	151869	-18	-24
1482	CUT547	chrV	-	TATA-less	TAF1-enriched	6	152738	152662	-76	152690	48	-28	152698	40	-36	152743	-5	-81	152775	-37	-113
1483	YER001W	chrV	+	TATA-containing	TAF1-depleted	328	153474	153466	8	153393	-81	-73	153379	-95	87	153502	-28	-36	153514	-40	-48
1484	ST4532	chrV	-	TATA-containing	TAF1-enriched	0	156467	NA	NA	156545	-78	NA	156558	-91	NA	156508	-41	NA	156536	-69	NA
1485	YER002W	chrV	+	TATA-less	TAF1-enriched	490	156754	156805	-51	156697	-57	-108	156682	-72	123	156924	-170	-119	156894	-140	-89
1486	YER003C	chrV	-	TATA-less	TAF1-enriched	1123	159152	159114	-38	159212	-60	-98	159217	-65	-103	159176	-24	-62	159186	-34	-72
1487	YER004W	chrV	+	TATA-less	TAF1-enriched	8959	159572	159592	-20	159523	-49	-69	159520	-52	72	159571	1	21	159584	-12	8
1488	YER005W	chrV	+	TATA-less	TAF1-depleted	963	160506	160548	-42	160445	-61	-103	160426	-80	122	160528	-22	20	160536	-30	12
1489	ST4534	chrV	-	TATA-less	TAF1-enriched	465	162446	162413	-33	162635	-189	-222	162651	-205	-238	162635	-189	-222	162631	-185	-218
1490	YER006W	chrV	+	TATA-less	TAF1-enriched	4224	162696	162736	-40	162646	-50	-90	162639	-57	97	162703	-7	33	162711	-15	25
1491	YER007C-A	chrV	-	TATA-less	TAF1-enriched	2743	166910	166855	-55	166955	-45	-100	166957	-47	-102	166901	9	-46	166909	1	-54
1492	orphan	chrV	-	TATA-containing	TAF1-depleted	47382	167586	167561	-25	167649	-63	-88	167652	-66	-91	167591	-5	-30	167600	-14	-39
1493	orphan	chrV	+	TATA-less	TAF1-enriched	15	167847	167868	-21	167634	-213	-234	167634	-213	234	168039	-192	-171	168039	-192	-171
1494	YER008C	chrV	-	TATA-less	TAF1-enriched	126	171875	171832	-43	172029	-154	-197	172039	-164	-207	172013	-138	-181	171990	-115	-158
1495	YER010C	chrV	-	TATA-less	TAF1-enriched	581	173306	173147	-159	173388	-82	-241	173393	-87	-246	173341	-35	-194	173346	-40	-199
1496	YER011W	chrV	+	TATA-containing	TAF1-depleted	368	175194	175326	-132	175139	-55	-187	175137	-57	189	175209	-15	117	175221	-27	105
1497	tE(UUC)E1	chrV	+	TATA-less	-	743	177087	177119	-32	177078	-9	-41	177078	-9	41	177055	32	64	177033	54	86
1498	ST4539	chrV	-	TATA-less	TAF1-enriched	123	177580	177542	-38	177680	-100	-138	177724	-144	-182	177660	-80	-118	177668	-88	-126
1499	YER012W	chrV	+	TATA-less	TAF1-enriched	358	177823	NA	NA	177724	-99	NA	177715	-108	NA	177893	-70	NA	177898	-75	NA
1500	CUT550	chrV	-	TATA-less	TAF1-enriched	130	178485	178394	-91	178627	-142	-233	178637	-152	-243	178587	-102	-193	178597	-112	-203
1501	YER013W	chrV	+	TATA-less	TAF1-enriched	88	178823	178833	-10	178629	-194	-204	178626	-197	207	178991	-168	-158	178990	-167	-157
1502	YER015W	chrV	+	TATA-less	TAF1-enriched	99	184468	184511	-43	184424	-44	-87	184416	-52	95	184480	-12	31	184468	0	43
1503	ST4541	chrV	-	TATA-less	TAF1-enriched	45	188074	188031	-43	188122	-48	-91	188134	-60	-103	188072	2	-41	188074	0	-43
1504	YER016W	chrV	+	TATA-less	TAF1-enriched	223	188252	188309	-57	188091	-161	-218	188091	-161	218	188369	-117	-60	188357	-105	-48
1505	YER017C	chrV	-	TATA-less	TAF1-depleted	937	191869	191814	-55	191918	-49	-104	191938	-69	-124	191861	8	-47	191871	-2	-57
1506	YER019W	chrV	+	TATA-less	TAF1-depleted	77	192372	192337	35	192370	-2	33	192367	-5	-30	192303	69	34	192316	56	21
1507	YER018C	chrV	-	TATA-less	TAF1-enriched	949	192679	192569	-110	192827	-148	-258	192827	-148	-258	192802	-123	-233	192794	-115	-225
1508	orphan	chrV	+	TATA-less	TAF1-enriched	315	192851	192887	-36	192811	-40	-76	192798	-53	89	192865	-14	22	192865	-14	22
1509	YER019C-A	chrV	-	TATA-less	TAF1-enriched	2382	194591	194549	-42	194634	-43	-85	194646	-55	-97	194592	-1	-43	194598	-7	-49
1510	YER020W	chrV	+	TATA-containing	TAF1-depleted	1641	195109	195286	-177	195027	-82	-259	195027	-82	259	195148	-39	138	195151	-42	135
1511	YER021W	chrV	+	TATA-less	TAF1-enriched	1597	196891	196981	-90	196860	-31	-121	196853	-38	128	196866	25	115	196876	15	105
1512	YER022W	chrV	+	TATA-less	TAF1-enriched	69	198793	198831	-38	198744	-49	-87	198718	-75	113	198793	0	38	198804	-11	27
1513	YER023W	chrV	+	TATA-less	TAF1-enriched	3373	201043	201088	-45	201005	-38	-83	201000	-43	88	201046	-3	42	201047	-4	41
1514	orphan	chrV	+	TATA-less	TAF1-enriched	159	202840	202889	-49	202789	-51	-100	202778	-62	111	202848	-8	41	202848	-8	41
1516	ANT142	chrV	-	TATA-less	TAF1-enriched	97	204597	204568	-29	204653	-56	-85	204678	-81	-110	204625	-28	-57	204620	-23	-52
1517	YER025W	chrV	+	TATA-less	TAF1-enriched	11937	205215	205246	-31	205172	-43	-74	205165	-50	81	205209	6	37	205220	-5	26
1518	YER026C	chrV	-	TATA-containing	TAF1-depleted	1228	208494	208523	29	208569	-75	-46	208576	-82	-53	208533	-39	-10	208537	-43	-14
1519	YER027C	chrV	-	TATA-less	TAF1-enriched	265	210311	210271	-40	210361	-50	-90	210377	-66	-106	210318	-7	-47	210317	-6	-46
1520	YER028C	chrV	-	TATA-containing	TAF1-depleted	191	211944	211772	-172	212053	-109	-281	212061	-117	-289	211957	-13	-185	211978	-34	-206
1521	YER029C	chrV	-	TATA-less	TAF1-enriched	185	213225	213193	-32	213295	-70	-102	213364	-139	-171	213281	-56	-88	213309	-84	-116
1522	YER031C	chrV	-	TATA-less	TAF1-enriched	1341	214783	214733	-50	214812	-29	-79	214821	-38	-88	214777	6	-44	214784	-1	-51
1523	YER032W	chrV	+	TATA-less	TAF1-enriched	281	215004	215031	-27	214891	-113	-140	214865	-139	166	215184	-180	-153	215166	-162	-135
1524	YER033C	chrV	-	TATA-less	TAF1-enriched	207	221547	221474	-73	221585	-38	-111	221585	-38	-111	221709	-162	-235	221743	-196	-269
1525	YER035W	chrV	+	TATA-less	TAF1-depleted	3100	222648	222654	-6	222523	-125	-131	222515	-133	139	222724	-76	-70	222743	-95	-89
1526	CUT551	chrV	-	TATA-containing	TAF1-enriched	131	223126	222998	-128	223202	-76	-204	223125	1	-127	223191	-65	-193	223111	15	-113
1527	YER036C	chrV	-	TATA-containing	TAF1-enriched	7362	225245	225229	-16	225298	-53	-69	225302	-57	-73	225238	7	-9	225258	-13	-29
1528	YER039C	chrV	-	TATA-less	TAF1-enriched	94	229498	229475	-23	229668	-170	-193	229676	-178	-201	229632	-134	-157	229631	-133	-156
1529	YER040W	chrV	+	TATA-less	TAF1-enriched	6555	229713	229753	-40	229663	-50	-90	229655	-58	98	229713	0	40	229721	-8	32
1530	orphan	chrV	+	TATA-less	TAF1-enriched	15	234593	234648	-55	234613	20	-35	234623	30	25	234542	51	106	234507	86	141
1531	YER042W	chrV	+	TATA-containing	TAF1-enriched	121	234909	234922	-13	234852	-57	-70	234830	-79	92	234942	-33	-20	234961	-52	-39
1532	YER043C	chrV	-	TATA-less	TAF1-enriched	51788	237148	237139	-9	237211	-63	-72	237222	-74	-83	237156	-8	-17	237175	-27	-36
1533	YER044C	chrV	-	TATA-containing	TAF1-depleted	1469	238070	237930	-140	238144	-74	-214	238153	-83	-223	238086	-16	-156	238104	-34	-174
1534	CUT109	chrV	+	TATA-less	TAF1-enriched	240	238612	238640	-28	238583	-29	-57	238577	-35	63	238599	13	41	238600	12	40
1535	orphan	chrV	-	TATA-less	TAF1-enriched	844	241652	241578	-74	241793	-141	-215	241801	-149	-223	241747	-95	-169	241756	-104	-178
1536	orphan	chrV	+	TATA-less	TAF1-enriched	77	242506	242550	-44	242454	-52	-96	242459	-47	91	242526	-20	24	242517	-11	33
1537	ST4562	chrV	-	TATA-less	TAF1-enriched	168	242831	242778	-53	242804	27	-26	242805	26	-27	242751	80	27	242745	86	33
1538	YER047C	chrV	-	TATA-less	TAF1-enriched	33	246694	246667	-27	246719	-25	-52	246724	-30	-57	246685	9	-18	246681	13	-14
1539	YER048C	chrV	-	TATA-less	TAF1-enriched	127	248231	248223	-8	248285	-54	-62	248291	-60	-68	248239	-8	-16	248243	-12	-20
1540	orphan	chrV	+	TATA-less	TAF1-enriched	0	249875	249939	-64	249848	-27	-91	249831	-44	108	249877	-2	62	249870	5	69
1541	YER048W-A	chrV	+	TATA-less	TAF1-depleted	937	250637	250687	-50	250599	-38	-88	250575	-62	112	250629	8	58	250636	1	51
1542	orphan	chrV	-	TATA-less	TAF1-enriched	12	251402	251384	-18	251553	-151	-169	251570	-168	-186	251597	-195	-213	251593	-191	-209
1543	YER049W	chrV	+	TATA-less	TAF1-enriched	1060	251642	251660	-18	251607	-35	-53	251600	-42	60	251646	-4	14	251649	-7	11
1544	YER050C	chrV	-	TATA-less	TAF1-enriched	198	254446	254408	-38	254484	-38	-76	254490	-44	-82	254451	-5	-43	254451	-5	-43
1545	YER051W	chrV	+	TATA-less	TAF1-enriched	100	254643	254692	-49	254469	-174	-223	254464	-179	228	254792	-149	-100	254791	-148	-99
1546	YER052C	chrV	-	TATA-containing	TAF1-depleted	7028	258053	258027	-26	258098	-45	-71	258101	-48	-74	258051	2	-24	258060	-7	-33
1547	YER053C	chrV	-	TATA-less	TAF1-depleted	177	259737	259582	-155	259833	-96	-251	259814	-77	-232	259802	-65	-220	259787	-50	-205
1548	CUT110	chrV	+	TATA-less	TAF1-enriched	578	261985	262012	-27	261916	-69	-96	261895	-90	117	262013	-28	-1	262013	-28	-1
1549	YER055C	chrV	-	TATA-containing	TAF1-depleted	3123	265811	265640	-171	265909	-98	-269	265914	-103	-274	265840	-29	-200	265842	-31	-202
1550	YER056C	chrV	-	TATA-containing	TAF1-depleted	2935	268200	268046	-154	268259	-59	-213	268266	-66	-220	268216	-16	-170	268224	-24	-178
1551	ST0889	chrV	+	TATA-less	TAF1-enriched	32	268933	269040	-107	268897	-36	-143	268871	-62	169	268911	22	129	268942	-9	98
1552	CUT554	chrV	-	TATA-containing	TAF1-enriched	259	269288	269257	-31	269283	5	-26	269254	34	3	269233	55	24	269216	72	41
1553	orphan	chrV	+	TATA-less	TAF1-enriched	4	270059	270152	-93	270138	79	-14	270150	91	2	269935	124	217	269941	118	211
1554	YER056C-A	chrV	-	TATA-less	TAF1-enriched	97206	270203	NA	NA	270239	-36	NA	270243	-40	NA	270179	24	NA	270198	5	NA
1555	ST0890	chrV	+	TATA-less	TAF1-enriched	117	270693	270695	-2	270608	-85	-87	270590	-103	105	270735	-42	-40	270740	-47	-45
1556	YER057C	chrV	-	TATA-less	TAF1-depleted	30503	271169	271147	-22	271219	-50	-72	271231	-62	-84	271171	-2	-24	271176	-7	-29
1557	YER058W	chrV	+	TATA-less	TAF1-enriched	112	271736	271763	-27	271692	-44	-71	271688	-48	75	271724	12	39	271728	8	35
1558	CUT555	chrV	-	TATA-less	TAF1-enriched	94	272140	272062	-78	272271	-131	-209	272289	-149	-227	272243	-103	-181	272256	-116	-194
1559	YER059W	chrV	+	TATA-less	TAF1-enriched	655	272463	272506	-43	272351	-112	-155	272336	-127	170	272533	-70	-27	272535	-72	-29
1560	YER060W	chrV	+	TATA-containing	TAF1-enriched	130	274471	274473	-2	274395	-76	-78	274402	-69	71	274526	-55	-53	274534	-63	-61
1561	YER061C	chrV	-	TATA-less	TAF1-enriched	88	279597	279423	-174	279689	-92	-266	279701	-104	-278	279623	-26	-200	279660	-63	-237
1562	YER062C	chrV	-	TATA-containing	TAF1-enriched	1065	280823	280836	13	280847	-24	-11	280836	-13	0	280834	-11	2	280784	39	52
1563	orphan	chrV	+	TATA-less	TAF1-enriched	13	281251	281351	-100	281283	32	-68	281313	62	38	281244	7	107	281146	105	205
1564	orphan	chrV	-	TATA-less	TAF1-enriched	172	281354	281351	-3	281433	-79	-82	281422	-68	-71	281451	-97	-100	281526	-172	-175
1565	YER063W	chrV	+	TATA-less	TAF1-enriched	1488	281647	281828	-181	281592	-55	-236	281593	-54	235	281685	-38	143	281665	-18	163
1566	YER064C	chrV	-	TATA-containing	TAF1-depleted	311	284312	284221	-91	284358	-46	-137	284361	-49	-140	284307	5	-86	284319	-7	-98
1567	YER065C	chrV	-	TATA-less	TAF1-depleted	410	287245	287143	-102	287247	-2	-104	287250	-5	-107	287261	-16	-118	287198	47	-55
1568	tS(UGA)E	chrV	-	TATA-containing	-	90	288531	288493	-38	288549	-18	-56	288540	-9	-47	288571	-40	-78	288524	7	-31
1569	orphan	chrV	+	TATA-less	TAF1-enriched	94	289350	289382	-32	289309	-41	-73	289305	-45	77	289369	-19	13	289364	-14	18
1570	YER068W	chrV	+	TATA-less	TAF1-enriched	402	292950	292972	-22	292917	-33	-55	292906	-44	66	292953	-3	19	292951	-1	21
1571	YER069W	chrV	+	TATA-less	TAF1-depleted	686	295400	295468	-68	295417	17	-51	295410	10	58	295366	34	102	295381	19	87
1572	YER070W	chrV	+	TATA-containing	TAF1-depleted	3031	298882	298915	-33	298848	-34	-67	298839	-43	76	298874	8	41	298882	0	33
1573	CUT559	chrV	-	TATA-less	TAF1-enriched	8	301664	301574	-90	301751	-87	-177	301711	-47	-137	301780	-116	-206	301718	-54	-144
1574	YER071C	chrV	-	TATA-less	TAF1-enriched	130	302291	302145	-146	302524	-233	-379	302526	-235	-381	302465	-174	-320	302481	-190	-336
1575	orphan	chrV	-	TATA-less	TAF1-depleted	46	302472	302295	-177	302536	-64	-241	302540	-68	-245	302515	-43	-220	302531	-59	-236
1576	YER072W	chrV	+	TATA-less	TAF1-depleted	50416	302771	302790	-19	302722	-49	-68	302711	-60	79	302958	-187	-168	302889	-118	-99
1577	CUT561	chrV	-	TATA-containing	TAF1-enriched	49	303333	303096	-237	303401	-68	-305	303400	-67	-304	303388	-55	-292	303357	-24	-261
1578	orphan	chrV	-	TATA-less	TAF1-enriched	15	303652	303567	-85	303762	-110	-195	303794	-142	-227	303812	-160	-245	303851	-199	-284
1579	YER073W	chrV	+	TATA-containing	TAF1-depleted	1126	303952	304025	-73	303883	-69	-142	303881	-71	144	303978	-26	47	303978	-26	47
1580	orphan	chrV	+	TATA-containing	TAF1-enriched	15	305950	306022	-72	305963	13	-59	306000	50	22	305959	-9	63	305934	16	88
1581	YER074W	chrV	+	TATA-less	TAF1-enriched	1051	306285	306325	-40	306256	-29	-69	306249	-36	76	306260	25	65	306277	8	48
1582	YER074W-A	chrV	+	TATA-less	TAF1-enriched	545	307615	307666	-51	307555	-60	-111	307562	-53	104	307610	5	56	307599	16	67
1583	YER075C	chrV	-	TATA-less	TAF1-depleted	7332	311343	311174	-169	311402	-59	-228	311412	-69	-238	311343	0	-169	311354	-11	-180
1584	YER076C	chrV	-	TATA-less	TAF1-enriched	57	313658	313417	-241	313700	-42	-283	313713	-55	-296	313707	-49	-290	313707	-49	-290
1585	orphan	chrV	-	TATA-less	TAF1-enriched	6	313976	313680	-296	314068	-92	-388	314070	-94	-390	314064	-88	-384	314035	-59	-355
1586	YER077C	chrV	-	TATA-less	TAF1-enriched	136	316547	316502	-45	316588	-41	-86	316612	-65	-110	316615	-68	-113	316572	-25	-70
1587	CUT111	chrV	+	TATA-less	TAF1-enriched	10	316760	316874	-114	316698	-62	-176	316629	-131	245	316873	-113	1	316846	-86	28
1588	YER078W-A	chrV	+	TATA-less	TAF1-enriched	28	318575	318676	-101	318534	-41	-142	318564	-11	112	318565	10	111	318552	23	124
1589	YER079W	chrV	+	TATA-less	TAF1-depleted	177	318843	318955	-112	318758	-85	-197	318749	-94	206	318922	-79	33	318929	-86	26
1590	YER080W	chrV	+	TATA-less	TAF1-enriched	1174	319932	319966	-34	319889	-43	-77	319875	-57	91	319932	0	34	319945	-13	21
1591	CUT563	chrV	-	TATA-less	TAF1-enriched	19	321840	321764	-76	321954	-114	-190	321979	-139	-215	322016	-176	-252	322016	-176	-252
1592	orphan	chrV	+	TATA-containing	TAF1-depleted	180	322213	322211	2	322156	-57	-55	322149	-64	62	322220	-7	-9	322229	-16	-18
1593	YER081W	chrV	+	TATA-containing	TAF1-depleted	401	322659	322778	-119	322626	-33	-152	322605	-54	173	322806	-147	-28	322811	-152	-33
1594	YER082C	chrV	-	TATA-containing	TAF1-enriched	364	325976	325933	-43	326031	-55	-98	326038	-62	-105	326010	-34	-77	326016	-40	-83
1595	CUT112	chrV	+	TATA-less	TAF1-enriched	0	326223	326249	-26	326127	-96	-122	326078	-145	171	326384	-161	-135	326382	-159	-133
1596	YER083C	chrV	-	TATA-less	TAF1-enriched	5123	327052	327010	-42	327095	-43	-85	327110	-58	-100	327069	-17	-59	327075	-23	-65
1597	YER086W	chrV	+	TATA-less	TAF1-enriched	358	328413	328441	-28	328357	-56	-84	328353	-60	88	328415	-2	26	328430	-17	11
1598	YER087W	chrV	+	TATA-less	TAF1-enriched	218	330520	330538	-18	330476	-44	-62	330486	-34	52	330532	-12	6	330525	-5	13
1599	YER087C-B	chrV	-	TATA-less	TAF1-enriched	36617	332873	332831	-42	332911	-38	-80	332913	-40	-82	332879	-6	-48	332883	-10	-52
1600	YER088C	chrV	-	TATA-less	TAF1-enriched	36973	335246	335165	-81	335337	-91	-172	335353	-107	-188	335291	-45	-126	335318	-72	-153
1601	YER089C	chrV	-	TATA-less	TAF1-enriched	2953	337657	337601	-56	337716	-59	-115	337731	-74	-130	337674	-17	-73	337679	-22	-78
1602	YER090W	chrV	+	TATA-less	TAF1-enriched	19803	337878	337918	-40	337761	-117	-157	337698	-180	220	338025	-147	-107	338008	-130	-90
1603	YER091C	chrV	-	TATA-containing	TAF1-depleted	2036	342237	342149	-88	342300	-63	-151	342304	-67	-155	342258	-21	-109	342274	-37	-125
1604	YER092W	chrV	+	TATA-less	TAF1-enriched	843	342851	342903	-52	342802	-49	-101	342798	-53	105	342841	10	62	342855	-4	48
1605	YER093C	chrV	-	TATA-less	TAF1-enriched	859	347654	347632	-22	347733	-79	-101	347755	-101	-123	347685	-31	-53	347690	-36	-58
1606	orphan	chrV	-	TATA-less	TAF1-enriched	279	348413	348391	-22	348468	-55	-77	348474	-61	-83	348400	13	-9	348429	-16	-38
1607	YER094C	chrV	-	TATA-less	TAF1-enriched	2538	349436	349397	-39	349479	-43	-82	349498	-62	-101	349439	-3	-42	349444	-8	-47
1608	orphan	chrV	+	TATA-less	TAF1-enriched	18	353731	353757	-26	353688	-43	-69	353682	-49	75	353730	1	27	353737	-6	20
1609	tE(UUC)E2	chrV	+	TATA-less	-	3871	354923	354937	-14	354908	-15	-29	354923	0	14	354898	25	39	354889	34	48
1610	YER100W	chrV	+	TATA-less	TAF1-enriched	625	359285	359550	-265	359227	-58	-323	359211	-74	339	359427	-142	123	359399	-114	151
1611	YER101C	chrV	-	TATA-less	TAF1-enriched	231	361830	361785	-45	361894	-64	-109	361908	-78	-123	361871	-41	-86	361863	-33	-78
1612	orphan	chrV	-	TATA-less	TAF1-enriched	16	362158	362014	-144	362241	-83	-227	362251	-93	-237	362183	-25	-169	362209	-51	-195
1613	YER102W	chrV	+	TATA-less	TAF1-enriched	233	362700	362761	-61	362683	-17	-78	362669	-31	92	362655	45	106	362680	20	81
1614	YER103W	chrV	+	TATA-less	TAF1-depleted	82	364409	364445	-36	364325	-84	-120	364320	-89	125	364517	-108	-72	364494	-85	-49
1615	YER104W	chrV	+	TATA-less	TAF1-enriched	221	366778	366817	-39	366709	-69	-108	366722	-56	95	366795	-17	22	366790	-12	27
1616	YER105C	chrV	-	TATA-less	TAF1-enriched	472	372034	371997	-37	372080	-46	-83	372092	-58	-95	372038	-4	-41	372044	-10	-47
1617	YER109C	chrV	-	TATA-less	TAF1-enriched	79	377782	377749	-33	377839	-57	-90	377866	-84	-117	377849	-67	-100	377822	-40	-73
1618	YER110C	chrV	-	TATA-less	TAF1-enriched	13594	382215	382187	-28	382273	-58	-86	382282	-67	-95	382213	2	-26	382224	-9	-37
1619	YER111C	chrV	-	TATA-less	TAF1-enriched	89	386130	386012	-118	386229	-99	-217	386240	-110	-228	386163	-33	-151	386182	-52	-170
1620	YER112W	chrV	+	TATA-less	TAF1-enriched	219	387191	387369	-178	387123	-68	-246	387115	-76	254	387210	-19	159	387211	-20	158
1621	YER113C	chrV	-	TATA-less	TAF1-depleted	353	390132	389980	-152	390211	-79	-231	390213	-81	-233	390137	-5	-157	390153	-21	-173
1622	YER114C	chrV	-	TATA-less	TAF1-enriched	1264	393976	393964	-12	394048	-72	-84	394056	-80	-92	394009	-33	-45	394012	-36	-48
1623	CUT115	chrV	+	TATA-less	TAF1-enriched	24	395254	395308	-54	395220	-34	-88	395187	-67	121	395338	-84	-30	395300	-46	8
1624	YER116C	chrV	-	TATA-less	TAF1-enriched	69	396271	396228	-43	396303	-32	-75	396315	-44	-87	396279	-8	-51	396298	-27	-70
1625	YER117W	chrV	+	TATA-less	TAF1-enriched	8970	396741	396790	-49	396706	-35	-84	396695	-46	95	396732	9	58	396743	-2	47
1626	YER118C	chrV	-	TATA-containing	TAF1-enriched	629	399232	399196	-36	399301	-69	-105	399344	-112	-148	399302	-70	-106	399273	-41	-77
1627	YER119C	chrV	-	TATA-less	TAF1-enriched	339	400868	400830	-38	401065	-197	-235	401070	-202	-240	401042	-174	-212	401012	-144	-182
1628	YER120W	chrV	+	TATA-less	TAF1-enriched	22907	401109	401139	-30	401067	-42	-72	401051	-58	88	401114	-5	25	401117	-8	22
1629	YER122C	chrV	-	TATA-containing	TAF1-enriched	538	404433	404363	-70	404458	-25	-95	404470	-37	-107	404416	17	-53	404417	16	-54
1630	YER123W	chrV	+	TATA-less	TAF1-enriched	197	404625	404674	-49	404442	-183	-232	404433	-192	241	404783	-158	-109	404772	-147	-98
1631	YER124C	chrV	-	TATA-containing	TAF1-depleted	691	409102	408946	-156	409171	-69	-225	409176	-74	-230	409121	-19	-175	409128	-26	-182
1632	CUT564	chrV	-	TATA-less	TAF1-enriched	1	409357	409323	-34	409305	52	18	409266	91	57	409394	-37	-71	409398	-41	-75
1633	YER126C	chrV	-	TATA-less	TAF1-enriched	5675	414208	414209	1	414275	-67	-66	414292	-84	-83	414244	-36	-35	414258	-50	-49
1634	YER127W	chrV	+	TATA-less	TAF1-enriched	305	414464	414502	-38	414280	-184	-222	414283	-181	219	414638	-174	-136	414622	-158	-120
1635	CUT566	chrV	-	TATA-less	TAF1-enriched	33	416551	416492	-59	416678	-127	-186	416711	-160	-219	416679	-128	-187	416662	-111	-170
1636	CUT116	chrV	+	TATA-less	TAF1-enriched	6	421929	421985	-56	421933	4	-52	421954	25	31	421863	66	122	421856	73	129
1637	YER130C	chrV	-	TATA-containing	TAF1-depleted	970	422507	422354	-153	422583	-76	-229	422596	-89	-242	422538	-31	-184	422544	-37	-190
1638	YER131W	chrV	+	TATA-less	TAF1-enriched	902	423536	423719	-183	423514	-22	-205	423503	-33	216	423501	35	218	423512	24	207
1639	ANT145	chrV	-	TATA-less	TAF1-depleted	14	424843	424790	-53	424761	82	29	424745	98	45	424877	-34	-87	424826	17	-36
1640	YER132C	chrV	-	TATA-less	TAF1-enriched	1399	430891	430842	-49	430925	-34	-83	430905	-14	-63	430908	-17	-66	430894	-3	-52
1642	CUT567	chrV	-	TATA-containing	TAF1-enriched	20041	431377	431379	2	431403	-26	-24	431394	-17	-15	431417	-40	-38	431570	-193	-191
1643	YER133W	chrV	+	TATA-less	TAF1-enriched	6817	432433	432497	-64	432383	-50	-114	432361	-72	136	432461	-28	36	432466	-33	31
1644	CUT568	chrV	-	TATA-less	TAF1-enriched	255	432830	432798	-32	432880	-50	-82	432896	-66	-98	432862	-32	-64	432868	-38	-70
1645	tH(GUG)E2	chrV	-	TATA-less	-	100	434623	434590	-33	434659	-36	-69	434709	-86	-119	434644	-21	-54	434679	-56	-89
1646	orphan	chrV	+	TATA-less	TAF1-enriched	3	435544	435634	-90	435531	-13	-103	435542	-2	92	435508	36	126	435498	46	136
1647	YER134C	chrV	-	TATA-less	TAF1-enriched	1362	437849	437765	-84	437922	-73	-157	437933	-84	-168	437935	-86	-170	437914	-65	-149
1648	orphan	chrV	+	TATA-less	TAF1-enriched	166	439181	439197	-16	439166	-15	-31	439186	5	11	439233	-52	-36	439212	-31	-15
1649	YER136W	chrV	+	TATA-less	TAF1-enriched	1964	439521	439688	-167	439465	-56	-223	439460	-61	228	439521	0	167	439530	-9	158
1650	YER137C	chrV	-	TATA-less	TAF1-depleted	38	442086	442012	-74	442086	0	-74	442161	-75	-149	442141	-55	-129	442171	-85	-159
1651	orphan	chrV	+	TATA-containing	TAF1-depleted	3786	442457	442625	-168	442451	-6	-174	442400	-57	225	442505	-48	120	442528	-71	97
1652	orphan	chrV	-	TATA-less	TAF1-enriched	81	453121	452976	-145	453312	-191	-336	453322	-201	-346	453309	-188	-333	453308	-187	-332
1653	YER141W	chrV	+	TATA-less	TAF1-enriched	2533	453427	453430	-3	453347	-80	-83	453329	-98	101	453445	-18	-15	453479	-52	-49
1654	YER142C	chrV	-	TATA-less	TAF1-enriched	147	456103	456071	-32	456149	-46	-78	456232	-129	-161	456187	-84	-116	456179	-76	-108
1655	orphan	chrV	-	TATA-less	TAF1-enriched	1937	460232	460181	-51	460277	-45	-96	460284	-52	-103	460212	20	-31	460226	6	-45
1656	YER144C	chrV	-	TATA-less	TAF1-depleted	156	460614	460553	-61	460596	18	-43	460599	15	-46	460623	-9	-70	460590	24	-37
1657	orphan	chrV	+	TATA-less	TAF1-enriched	171	461130	461221	-91	461003	-127	-218	460990	-140	231	461232	-102	-11	461227	-97	-6
1658	ANT136	chrV	+	TATA-less	TAF1-enriched	139	461180	461221	-41	461085	-95	-136	461007	-173	214	461303	-123	-82	461303	-123	-82
1659	orphan	chrV	-	TATA-less	TAF1-enriched	659	461407	461374	-33	461482	-75	-108	461481	-74	-107	461506	-99	-132	461538	-131	-164
1660	YER145C	chrV	-	TATA-containing	TAF1-depleted	1096	461766	461751	-15	461809	-43	-58	461821	-55	-70	461758	8	-7	461771	-5	-20
1661	YER146W	chrV	+	TATA-less	TAF1-enriched	2009	462541	462625	-84	462505	-36	-120	462499	-42	126	462539	2	86	462542	-1	83
1662	YER148W	chrV	+	TATA-less	TAF1-enriched	711	465110	465154	-44	465054	-56	-100	465047	-63	107	465124	-14	30	465129	-19	25
1663	YER149C	chrV	-	TATA-less	TAF1-enriched	758	467521	467481	-40	467631	-110	-150	467659	-138	-178	467637	-116	-156	467568	-47	-87
1664	YER150W	chrV	+	TATA-containing	TAF1-depleted	1885	468335	468422	-87	468219	-116	-203	468187	-148	235	468409	-74	13	468434	-99	-12
1665	YER151C	chrV	-	TATA-less	TAF1-enriched	6683	472498	472418	-80	472549	-51	-131	472552	-54	-134	472511	-13	-93	472515	-17	-97
1666	YER153C	chrV	-	TATA-less	TAF1-enriched	106	474808	474684	-124	474911	-103	-227	474939	-131	-255	474954	-146	-270	474945	-137	-261
1667	YER154W	chrV	+	TATA-less	TAF1-enriched	2285	475010	475056	-46	474974	-36	-82	474962	-48	94	475018	-8	38	475023	-13	33
1668	YER155C	chrV	-	TATA-less	TAF1-enriched	3519	483086	482962	-124	483120	-34	-158	483141	-55	-179	483254	-168	-292	483216	-130	-254
1669	orphan	chrV	-	TATA-less	TAF1-enriched	2598	483098	482962	-136	483142	-44	-180	483156	-58	-194	483258	-160	-296	483226	-128	-264
1670	CUT118	chrV	+	TATA-less	TAF1-enriched	82	483319	483364	-45	483289	-30	-75	483267	-52	97	483327	-8	37	483342	-23	22
1671	YER156C	chrV	-	TATA-less	TAF1-enriched	3366	484357	484313	-44	484398	-41	-85	484425	-68	-112	484370	-13	-57	484371	-14	-58
1672	YER157W	chrV	+	TATA-less	TAF1-enriched	199	484772	484808	-36	484727	-45	-81	484721	-51	87	484802	-30	6	484804	-32	4
1673	YER158W-A	chrV	+	TATA-containing	TAF1-enriched	1003	491518	491536	-18	491454	-64	-82	491460	-58	76	491565	-47	-29	491535	-17	1
1674	YER159C	chrV	-	TATA-less	TAF1-depleted	160	492121	NA	NA	492195	-74	NA	492202	-81	NA	492151	-30	NA	492153	-32	NA
1675	tR(ACG)E	chrV	-	TATA-less	-	14	492440	492407	-33	492512	-72	-105	492459	-19	-52	492457	-17	-50	492452	-12	-45
1676	YER161C	chrV	-	TATA-less	TAF1-enriched	265	500378	500353	-25	500445	-67	-92	500469	-91	-116	500502	-124	-149	500445	-67	-92
1677	CUT119	chrV	+	TATA-less	TAF1-enriched	617	500635	500654	-19	500576	-59	-78	500562	-73	92	500681	-46	-27	500697	-62	-43
1678	YER162C	chrV	-	TATA-less	TAF1-depleted	227	502929	502882	-47	503016	-87	-134	503032	-103	-150	502977	-48	-95	502979	-50	-97
1679	ST0954	chrV	+	TATA-less	TAF1-enriched	19899	504068	504074	-6	503995	-73	-79	503984	-84	90	504096	-28	-22	504103	-35	-29
1680	YER164W	chrV	+	TATA-less	TAF1-enriched	166	505177	505258	-81	505059	-118	-199	505040	-137	218	505229	-52	29	505258	-81	0
1681	YER166W	chrV	+	TATA-less	TAF1-enriched	433	512444	512511	-67	512408	-36	-103	512414	-30	97	512450	-6	61	512436	8	75
1682	YER167W	chrV	+	TATA-less	TAF1-enriched	24	517918	518031	-113	517793	-125	-238	517789	-129	242	517990	-72	41	517988	-70	43
1683	YER168C	chrV	-	TATA-less	TAF1-enriched	1387	522662	522658	-4	522726	-64	-68	522730	-68	-72	522680	-18	-22	522682	-20	-24
1684	YER169W	chrV	+	TATA-less	TAF1-enriched	175	523122	523158	-36	523078	-44	-80	523061	-61	97	523118	4	40	523123	-1	35
1685	YER170W	chrV	+	TATA-less	TAF1-enriched	339	525951	525963	-12	525878	-73	-85	525840	-111	123	526006	-55	-43	526016	-65	-53
1686	YER171W	chrV	+	TATA-containing	TAF1-enriched	210	526993	527028	-35	526911	-82	-117	526894	-99	134	527070	-77	-42	527063	-70	-35
1687	YER172C	chrV	-	TATA-less	TAF1-enriched	27	536062	536074	12	536134	-72	-60	536157	-95	-83	536209	-147	-135	536194	-132	-120
1688	YER174C	chrV	-	TATA-less	TAF1-enriched	491	539282	539256	-26	539340	-58	-84	539357	-75	-101	539297	-15	-41	539311	-29	-55
1689	ST4659	chrV	-	TATA-containing	TAF1-enriched	203	541456	541398	-58	541497	-41	-99	541504	-48	-106	541460	-4	-62	541467	-11	-69
1690	YER176W	chrV	+	TATA-less	TAF1-enriched	22	541648	541702	-54	541493	-155	-209	541487	-161	215	541793	-145	-91	541785	-137	-83
1691	orphan	chrV	-	TATA-less	TAF1-enriched	140	544543	544465	-78	544549	-6	-84	544560	-17	-95	544621	-78	-156	544629	-86	-164
1692	orphan	chrV	+	TATA-less	TAF1-enriched	57	544908	545038	-130	544996	88	-42	545007	99	31	544918	-10	120	544940	-32	98
1693	CUT571	chrV	-	TATA-less	TAF1-enriched	2489	545034	544859	-175	545111	-77	-252	545114	-80	-255	545031	3	-172	545042	-8	-183
1694	YER177W	chrV	+	TATA-less	TAF1-enriched	1496	545562	545679	-117	545514	-48	-165	545506	-56	173	545555	7	124	545559	3	120
1695	orphan	chrV	-	TATA-less	TAF1-enriched	8	545910	545898	-12	545857	53	41	545861	49	37	545945	-35	-47	545983	-73	-85
1696	YER178W	chrV	+	TATA-less	TAF1-enriched	10254	546789	546836	-47	546735	-54	-101	546727	-62	109	546785	4	51	546799	-10	37
1697	ST4661	chrV	-	TATA-less	TAF1-enriched	305	549194	549159	-35	549272	-78	-113	549266	-72	-107	549232	-38	-73	549220	-26	-61
1698	YER180C-A	chrV	-	TATA-less	TAF1-enriched	207	551368	551267	-101	551365	3	-98	551333	35	-66	551366	2	-99	551317	51	-50
1700	YER183C	chrV	-	TATA-containing	TAF1-enriched	98	553970	553906	-64	554036	-66	-130	554049	-79	-143	554028	-58	-122	554007	-37	-101
1701	YER184C	chrV	-	TATA-less	TAF1-enriched	46	559012	NA	NA	559109	-97	NA	559129	-117	NA	559038	-26	NA	559073	-61	NA
1702	orphan	chrV	+	TATA-less	TAF1-enriched	13	560810	560864	-54	560623	-187	-241	560607	-203	257	560952	-142	-88	560962	-152	-98
1703	ST0970	chrV	+	TATA-less	TAF1-enriched	30	562915	563016	-101	562915	0	-101	562902	-13	114	562973	-58	43	562944	-29	72
1704	CUT572	chrV	-	TATA-less	TAF1-enriched	73	567592	NA	NA	567629	-37	NA	567639	-47	NA	567591	1	NA	567608	-16	NA
1705	orphan	chrVI	-	TATA-less	TAF1-enriched	262	16492	16432	-60	16557	-65	-125	16588	-96	-156	16616	-124	-184	16597	-105	-165
1706	orphan	chrVI	+	TATA-less	TAF1-depleted	24	16673	16723	-50	16630	-43	-93	16616	-57	107	16730	-57	-7	16722	-49	1
1707	orphan	chrVI	-	TATA-less	TAF1-enriched	5	31034	30876	-158	31101	-67	-225	31115	-81	-239	31031	3	-155	31087	-53	-211
1708	YFL049W	chrVI	+	TATA-containing	TAF1-enriched	136	36781	36821	-40	36712	-69	-109	36675	-106	146	36876	-95	-55	36809	-28	12
1709	YFL048C	chrVI	-	TATA-less	TAF1-enriched	73	40202	40155	-47	40269	-67	-114	40329	-127	-174	40319	-117	-164	40298	-96	-143
1710	YFL047W	chrVI	+	TATA-less	TAF1-enriched	129	40413	40448	-35	40369	-44	-79	40346	-67	102	40426	-13	22	40426	-13	22
1711	YFL045C	chrVI	-	TATA-less	TAF1-enriched	12903	44467	44426	-41	44523	-56	-97	44528	-61	-102	44484	-17	-58	44490	-23	-64
1712	CUT121	chrVI	+	TATA-less	TAF1-enriched	36	44679	44724	-45	44517	-162	-207	44519	-160	205	44824	-145	-100	44816	-137	-92
1713	YFL044C	chrVI	-	TATA-less	TAF1-enriched	90	45579	45534	-45	45631	-52	-97	45636	-57	-102	45595	-16	-61	45590	-11	-56
1714	YFL042C	chrVI	-	TATA-less	TAF1-enriched	230	47751	47731	-20	47825	-74	-94	47850	-99	-119	47805	-54	-74	47785	-34	-54
1715	YFL041W	chrVI	+	TATA-containing	TAF1-enriched	209	49121	49160	-39	49072	-49	-88	49061	-60	99	49125	-4	35	49132	-11	28
1716	ST0982	chrVI	+	TATA-less	TAF1-enriched	0	54575	54632	-57	54625	50	-7	54622	47	10	54565	10	67	54562	13	70
1717	YFL039C	chrVI	-	TATA-containing	TAF1-depleted	38030	54892	NA	NA	54896	-4	NA	54912	-20	NA	54861	31	NA	54868	24	NA
1718	ANT156	chrVI	+	TATA-less	TAF1-enriched	12	55063	55075	-12	54891	-172	-184	54894	-169	181	55227	-164	-152	55213	-150	-138
1719	YFL038C	chrVI	-	TATA-less	TAF1-enriched	1843	56066	55977	-89	56087	-21	-110	56114	-48	-137	56060	6	-83	56062	4	-85
1720	YFL037W	chrVI	+	TATA-less	TAF1-enriched	921	56271	56340	-69	56183	-88	-157	56088	-183	252	56438	-167	-98	56410	-139	-70
1721	YFL036W	chrVI	+	TATA-less	TAF1-enriched	1399	58581	58618	-37	58532	-49	-86	58520	-61	98	58584	-3	34	58601	-20	17
1722	YFL034C-B	chrVI	-	TATA-less	TAF1-enriched	3617	64034	63994	-40	64075	-41	-81	64085	-51	-91	64039	-5	-45	64060	-26	-66
1723	YFL034C-A	chrVI	-	TATA-less	TAF1-enriched	9270	64977	64954	-23	65020	-43	-66	65030	-53	-76	64967	10	-13	64985	-8	-31
1724	YFL034W	chrVI	+	TATA-less	TAF1-enriched	139	65288	65315	-27	65241	-47	-74	65216	-72	99	65453	-165	-138	65468	-180	-153
1725	YFL033C	chrVI	-	TATA-less	TAF1-enriched	4119	74665	74616	-49	74702	-37	-86	74712	-47	-96	74667	-2	-51	74676	-11	-60
1726	YFL031W	chrVI	+	TATA-less	TAF1-enriched	103262	75113	NA	NA	75042	-71	NA	75028	-85	NA	75135	-22	NA	75147	-34	NA
1727	YFL029C	chrVI	-	TATA-less	TAF1-enriched	677	79183	79158	-25	79241	-58	-83	79256	-73	-98	79207	-24	-49	79203	-20	-45
1728	YFL028C	chrVI	-	TATA-less	TAF1-enriched	314	80235	80184	-51	80268	-33	-84	80277	-42	-93	80222	13	-38	80234	1	-50
1729	YFL027C	chrVI	-	TATA-less	TAF1-enriched	242	81923	81860	-63	81972	-49	-112	82019	-96	-159	81924	-1	-64	81956	-33	-96
1730	YFL026W	chrVI	+	TATA-less	TAF1-depleted	1492	82550	82652	-102	82482	-68	-170	82472	-78	180	82577	-27	75	82584	-34	68
1731	YFL025C	chrVI	-	TATA-less	TAF1-enriched	1194	87313	87290	-23	87354	-41	-64	87365	-52	-75	87315	-2	-25	87324	-11	-34
1732	ST0990	chrVI	+	TATA-less	TAF1-enriched	63	89656	89777	-121	89544	-112	-233	89539	-117	238	89705	-49	72	89719	-63	58
1733	YFL024C	chrVI	-	TATA-less	TAF1-enriched	1512	90624	90611	-13	90668	-44	-57	90673	-49	-62	90619	5	-8	90628	-4	-17
1734	YFL023W	chrVI	+	TATA-less	TAF1-enriched	156	90972	91011	-39	90926	-46	-85	90916	-56	95	90995	-23	16	90997	-25	14
1735	YFL022C	chrVI	-	TATA-less	TAF1-enriched	7907	95071	94990	-81	95143	-72	-153	95146	-75	-156	95095	-24	-105	95100	-29	-110
1736	YFL021W	chrVI	+	TATA-containing	TAF1-depleted	409	96085	96128	-43	95963	-122	-165	95954	-131	174	96159	-74	-31	96167	-82	-39
1737	tP(UGG)F	chrVI	-	TATA-containing	-	6	101194	101057	-137	101302	-108	-245	101282	-88	-225	101345	-151	-288	101347	-153	-290
1738	YFL018C	chrVI	-	TATA-containing	TAF1-depleted	1406	103210	103140	-70	103248	-38	-108	103265	-55	-125	103226	-16	-86	103230	-20	-90
1739	YFL017W-A	chrVI	+	TATA-less	TAF1-enriched	1816	103645	103724	-79	103621	-24	-103	103614	-31	110	103618	27	106	103626	19	98
1740	YFL017C	chrVI	-	TATA-containing	TAF1-depleted	274	104484	104429	-55	104466	18	-37	104505	-21	-76	104432	52	-3	104429	55	0
1741	YFL016C	chrVI	-	TATA-less	TAF1-enriched	782	106242	106071	-171	106308	-66	-237	106320	-78	-249	106263	-21	-192	106270	-28	-199
1742	YFL013C	chrVI	-	TATA-less	TAF1-enriched	45	109952	109929	-23	110026	-74	-97	110074	-122	-145	110088	-136	-159	110042	-90	-113
1743	ST0998	chrVI	+	TATA-less	TAF1-enriched	154	110230	110240	-10	110141	-89	-99	110128	-102	112	110294	-64	-54	110299	-69	-59
1744	YFL010C	chrVI	-	TATA-less	TAF1-enriched	438	115772	115738	-34	115929	-157	-191	115925	-153	-187	115901	-129	-163	115882	-110	-144
1745	YFL009W	chrVI	+	TATA-less	TAF1-enriched	214	115953	115988	-35	115909	-44	-79	115892	-61	96	115964	-11	24	115972	-19	16
1746	orphan	chrVI	+	TATA-containing	TAF1-enriched	1	118796	NA	NA	118767	-29	NA	118768	-28	NA	118794	2	NA	118795	1	NA
1747	CUT575	chrVI	-	TATA-less	TAF1-enriched	95	119127	NA	NA	119205	-78	NA	119226	-99	NA	119280	-153	NA	119233	-106	NA
1748	YFL008W	chrVI	+	TATA-less	TAF1-depleted	240	119369	119428	-59	119330	-39	-98	119302	-67	126	119428	-59	0	119414	-45	14
1749	YFL007W	chrVI	+	TATA-less	TAF1-enriched	1815	123356	123391	-35	123294	-62	-97	123290	-66	101	123369	-13	22	123379	-23	12
1750	YFL005W	chrVI	+	TATA-less	TAF1-enriched	1181	130189	130362	-173	130140	-49	-222	130155	-34	207	130199	-10	163	130168	21	194
1751	orphan	chrVI	-	TATA-less	TAF1-depleted	33	131383	NA	NA	131438	-55	NA	131451	-68	NA	131497	-114	NA	131506	-123	NA
1752	YFL004W	chrVI	+	TATA-less	TAF1-depleted	546	131659	131799	-140	131617	-42	-182	131611	-48	188	131712	-53	87	131715	-56	84
1753	orphan	chrVI	+	TATA-less	TAF1-enriched	683	131667	131799	-132	131620	-47	-179	131615	-52	184	131722	-55	77	131723	-56	76
1754	YFR001W	chrVI	+	TATA-less	TAF1-enriched	236	149086	149129	-43	149038	-48	-91	149029	-57	100	149099	-13	30	149102	-16	27
1755	CUT576	chrVI	-	TATA-less	TAF1-enriched	16	149746	149436	-310	149815	-69	-379	149934	-188	-498	149939	-193	-503	149943	-197	-507
1756	YFR002W	chrVI	+	TATA-less	TAF1-enriched	179	150007	150055	-48	149961	-46	-94	149954	-53	101	150013	-6	42	150020	-13	35
1757	YFR004W	chrVI	+	TATA-less	TAF1-enriched	1002	153351	153402	-51	153307	-44	-95	153284	-67	118	153355	-4	47	153357	-6	45
1758	YFR005C	chrVI	-	TATA-less	TAF1-enriched	483	155896	155850	-46	155928	-32	-78	155931	-35	-81	155869	27	-19	155884	12	-34
1759	YFR007W	chrVI	+	TATA-less	TAF1-enriched	216	159224	159316	-92	159204	-20	-112	159188	-36	128	159247	-23	69	159221	3	95
1760	YFR008W	chrVI	+	TATA-less	TAF1-enriched	503	160519	160540	-21	160429	-90	-111	160418	-101	122	160591	-72	-51	160615	-96	-75
1761	tG(GCC)F1	chrVI	+	TATA-less	-	780	162216	162242	-26	162224	8	-18	162256	40	-14	162248	-32	-6	162211	5	31
1762	YFR009W	chrVI	+	TATA-less	TAF1-enriched	1678	162431	162480	-49	162382	-49	-98	162372	-59	108	162429	2	51	162438	-7	42
1763	YFR010W	chrVI	+	TATA-less	TAF1-enriched	1481	164999	165015	-16	164950	-49	-65	164943	-56	72	164996	3	19	165004	-5	11
1764	YFR011C	chrVI	-	TATA-less	TAF1-enriched	3074	167282	167245	-37	167309	-27	-64	167331	-49	-86	167283	-1	-38	167287	-5	-42
1765	YFR013W	chrVI	+	TATA-less	TAF1-enriched	1471	169862	169906	-44	169820	-42	-86	169817	-45	89	169862	0	44	169871	-9	35
1766	orphan	chrVI	-	TATA-less	TAF1-enriched	185	173358	173299	-59	173421	-63	-122	173435	-77	-136	173393	-35	-94	173401	-43	-102
1767	orphan	chrVI	-	TATA-less	TAF1-enriched	46	173716	173610	-106	173764	-48	-154	173731	-15	-121	173792	-76	-182	173831	-115	-221
1768	YFR015C	chrVI	-	TATA-containing	TAF1-depleted	6120	176467	176395	-72	176533	-66	-138	176543	-76	-148	176520	-53	-125	176506	-39	-111
1769	orphan	chrVI	+	TATA-less	TAF1-enriched	117	177060	177201	-141	177009	-51	-192	177014	-46	187	177070	-10	131	177072	-12	129
1770	YFR016C	chrVI	-	TATA-less	TAF1-depleted	442	180780	180657	-123	180850	-70	-193	180869	-89	-212	180795	-15	-138	180805	-25	-148
1771	YFR017C	chrVI	-	TATA-containing	TAF1-enriched	20517	182927	182926	-1	182991	-64	-65	182999	-72	-73	182953	-26	-27	182956	-29	-30
1772	YFR018C	chrVI	-	TATA-less	TAF1-enriched	31	184275	184244	-31	184332	-57	-88	184350	-75	-106	184290	-15	-46	184290	-15	-46
1773	tS(GCU)F	chrVI	-	TATA-less	-	2799	191623	191628	5	191652	-29	-24	191665	-42	-37	191620	3	8	191611	12	17
1774	orphan	chrVI	-	TATA-less	TAF1-enriched	21	192097	192017	-80	192159	-62	-142	192172	-75	-155	192175	-78	-158	192179	-82	-162
1775	orphan	chrVI	+	TATA-less	TAF1-enriched	48	192285	192291	-6	192216	-69	-75	192207	-78	84	192353	-68	-62	192355	-70	-64
1776	CUT577	chrVI	-	TATA-less	TAF1-enriched	58	194539	194492	-47	194587	-48	-95	194600	-61	-108	194547	-8	-55	194565	-26	-73
1777	YFR021W	chrVI	+	TATA-less	TAF1-enriched	2447	194718	194760	-42	194586	-132	-174	194583	-135	177	194835	-117	-75	194832	-114	-72
1778	YFR022W	chrVI	+	TATA-containing	TAF1-enriched	35	196560	196593	-33	196518	-42	-75	196507	-53	86	196555	5	38	196566	-6	27
1779	YFR024C-A	chrVI	-	TATA-less	TAF1-enriched	468	203457	203418	-39	203506	-49	-88	203538	-81	-120	203536	-79	-118	203495	-38	-77
1780	YFR025C	chrVI	-	TATA-less	TAF1-enriched	786	204774	204785	11	204823	-49	-38	204828	-54	-43	204772	2	13	204794	-20	-9
1781	YFR028C	chrVI	-	TATA-less	TAF1-enriched	160	210145	210080	-65	210169	-24	-89	210175	-30	-95	210111	34	-31	210125	20	-45
1782	orphan	chrVI	+	TATA-less	TAF1-enriched	11	210320	210352	-32	210136	-184	-216	210136	-184	216	210468	-148	-116	210463	-143	-111
1783	YFR029W	chrVI	+	TATA-less	TAF1-enriched	860	210855	210919	-64	210830	-25	-89	210806	-49	113	210847	8	72	210851	4	68
1784	orphan	chrVI	-	TATA-less	TAF1-enriched	0	212939	212907	-32	212994	-55	-87	213033	-94	-126	212990	-51	-83	213090	-151	-183
1785	YFR030W	chrVI	+	TATA-containing	TAF1-enriched	687	213203	213251	-48	213168	-35	-83	213161	-42	90	213210	-7	41	213208	-5	43
1786	YFR031C	chrVI	-	TATA-less	TAF1-enriched	86	220139	220125	-14	220206	-67	-81	220206	-67	-81	220141	-2	-16	220147	-8	-22
1787	YFR031C-A	chrVI	-	TATA-less	TAF1-enriched	5356	221458	221398	-60	221488	-30	-90	221502	-44	-104	221425	33	-27	221435	23	-37
1788	orphan	chrVI	-	TATA-less	TAF1-enriched	1900	221559	221398	-161	221499	60	-101	221504	55	-106	221453	106	-55	221453	106	-55
1789	YFR032C-A	chrVI	-	TATA-less	TAF1-enriched	11514	223845	223751	-94	223842	3	-91	223848	-3	-97	223788	57	-37	223796	49	-45
1790	YFR033C	chrVI	-	TATA-less	TAF1-depleted	3580	224875	224813	-62	224917	-42	-104	224925	-50	-112	224872	3	-59	224878	-3	-65
1791	orphan	chrVI	+	TATA-less	TAF1-enriched	18	225675	225782	-107	225536	-139	-246	225525	-150	257	225750	-75	32	225760	-85	22
1792	YFR034C	chrVI	-	TATA-less	TAF1-enriched	325	225980	225958	-22	226028	-48	-70	226038	-58	-80	225988	-8	-30	225993	-13	-35
1793	orphan	chrVI	-	TATA-less	TAF1-enriched	173	226513	226464	-49	226547	-34	-83	226564	-51	-100	226511	2	-47	226526	-13	-62
1794	YFR035C	chrVI	-	TATA-containing	TAF1-enriched	492	226772	226464	-308	226853	-81	-389	226815	-43	-351	226864	-92	-400	226846	-74	-382
1795	YFR037C	chrVI	-	TATA-less	TAF1-enriched	3369	229192	229159	-33	229258	-66	-99	229269	-77	-110	229220	-28	-61	229220	-28	-61
1796	YFR038W	chrVI	+	TATA-less	TAF1-enriched	406	229394	229427	-33	229230	-164	-197	229228	-166	199	229499	-105	-72	229477	-83	-50
1797	YFR039C	chrVI	-	TATA-less	TAF1-enriched	216	233673	233619	-54	233690	-17	-71	233704	-31	-85	233681	-8	-62	233681	-8	-62
1798	YFR040W	chrVI	+	TATA-less	TAF1-enriched	613	234004	234188	-184	233923	-81	-265	233912	-92	276	234022	-18	166	234051	-47	137
1799	YFR041C	chrVI	-	TATA-less	TAF1-enriched	151	238277	238243	-34	238335	-58	-92	238376	-99	-133	238290	-13	-47	238294	-17	-51
1800	YFR042W	chrVI	+	TATA-less	TAF1-enriched	154	238422	238465	-43	238325	-97	-140	238306	-116	159	238496	-74	-31	238460	-38	5
1801	YFR044C	chrVI	-	TATA-less	TAF1-enriched	64840	241455	241419	-36	241501	-46	-82	241514	-59	-95	241469	-14	-50	241475	-20	-56
1802	CUT579	chrVI	-	TATA-less	TAF1-enriched	143	245900	245867	-33	245990	-90	-123	246038	-138	-171	246026	-126	-159	246018	-118	-151
1803	YFR048W	chrVI	+	TATA-less	TAF1-enriched	144	246094	246150	-56	246043	-51	-107	246028	-66	122	246122	-28	28	246126	-32	24
1804	YFR049W	chrVI	+	TATA-less	TAF1-enriched	437	248358	248404	-46	248310	-48	-94	248303	-55	101	248360	-2	44	248360	-2	44
1805	YFR050C	chrVI	-	TATA-less	TAF1-enriched	21435	249912	249877	-35	249959	-47	-82	249966	-54	-89	249906	6	-29	249918	-6	-41
1806	YFR051C	chrVI	-	TATA-less	TAF1-enriched	2284	251828	251773	-55	251878	-50	-105	251885	-57	-112	251829	-1	-56	251845	-17	-72
1807	CUT580	chrVI	-	TATA-less	TAF1-enriched	18	252246	252237	-9	252369	-123	-132	252435	-189	-198	252388	-142	-151	252378	-132	-141
1808	YFR052W	chrVI	+	TATA-less	TAF1-enriched	16145	252491	252524	-33	252421	-70	-103	252404	-87	120	252515	-24	9	252521	-30	3
1809	YFR053C	chrVI	-	TATA-containing	TAF1-depleted	2615	255155	NA	NA	255217	-62	NA	255226	-71	NA	255165	-10	NA	255166	-11	NA
1810	ST4738	chrVI	-	TATA-less	TAF1-enriched	209	263200	263082	-118	263203	-3	-121	263212	-12	-130	263317	-117	-235	263276	-76	-194
1811	CUT124	chrVI	+	TATA-less	TAF1-enriched	29	263438	263567	-129	263405	-33	-162	263391	-47	176	263520	-82	47	263529	-91	38
1812	CUT581	chrVI	-	TATA-less	TAF1-enriched	20	263855	263823	-32	263849	6	-26	263857	-2	-34	263850	5	-27	263876	-21	-53
1813	YFR055W	chrVI	+	TATA-containing	TAF1-depleted	530	264179	264262	-83	264112	-67	-150	264108	-71	154	264207	-28	55	264213	-34	49
1814	YGL263W	chrVII	+	TATA-less	TAF1-enriched	110	2771	2799	-28	2737	-34	-62	2723	-48	76	2759	12	40	2766	5	33
1815	YGL257C	chrVII	-	TATA-less	TAF1-enriched	739	14266	14248	-18	14400	-134	-152	14400	-134	-152	14394	-128	-146	14381	-115	-133
1816	YGL256W	chrVII	+	TATA-less	TAF1-enriched	489	14661	14703	-42	14563	-98	-140	14541	-120	162	14764	-103	-61	14760	-99	-57
1817	YGL255W	chrVII	+	TATA-less	TAF1-enriched	236	20933	21052	-119	20882	-51	-170	20872	-61	180	20970	-37	82	20969	-36	83
1818	YGL254W	chrVII	+	TATA-less	TAF1-enriched	116	22295	22330	-35	22234	-61	-96	22232	-63	98	22299	-4	31	22298	-3	32
1819	orphan	chrVII	-	TATA-containing	TAF1-enriched	85	23134	23043	-91	23180	-46	-137	23187	-53	-144	23112	22	-69	23134	0	-91
1820	YGL253W	chrVII	+	TATA-containing	TAF1-depleted	10894	23888	23920	-32	23815	-73	-105	23804	-84	116	23896	-8	24	23907	-19	13
1821	YGL252C	chrVII	-	TATA-less	TAF1-enriched	288	27532	27487	-45	27567	-35	-80	27579	-47	-92	27528	4	-41	27548	-16	-61
1822	ST1043	chrVII	+	TATA-less	TAF1-enriched	321	27765	27808	-43	27643	-122	-165	27590	-175	218	27949	-184	-141	27942	-177	-134
1823	ST4747	chrVII	-	TATA-less	TAF1-enriched	123	35275	NA	NA	35190	85	NA	35232	43	NA	35368	-93	NA	35374	-99	NA
1824	YGL247W	chrVII	+	TATA-less	TAF1-enriched	862	36931	36977	-46	36907	-24	-70	36898	-33	79	36883	48	94	36914	17	63
1825	YGL246C	chrVII	-	TATA-less	TAF1-enriched	797	38809	38773	-36	38964	-155	-191	38979	-170	-206	38931	-122	-158	38911	-102	-138
1826	YGL245W	chrVII	+	TATA-less	TAF1-enriched	4124	39008	39050	-42	38950	-58	-100	38931	-77	119	39024	-16	26	39023	-15	27
1827	YGL244W	chrVII	+	TATA-less	TAF1-enriched	133	41451	41490	-39	41400	-51	-90	41397	-54	93	41456	-5	34	41466	-15	24
1828	orphan	chrVII	+	TATA-containing	TAF1-enriched	206	48612	48626	-14	48563	-49	-63	48539	-73	87	48644	-32	-18	48645	-33	-19
1829	YGL238W	chrVII	+	TATA-less	TAF1-enriched	765	49549	49586	-37	49480	-69	-106	49471	-78	115	49562	-13	24	49579	-30	7
1830	YGL237C	chrVII	-	TATA-less	TAF1-enriched	2318	53612	53571	-41	53651	-39	-80	53652	-40	-81	53613	-1	-42	53611	1	-40
1831	YGL236C	chrVII	-	TATA-less	TAF1-enriched	172	55813	55762	-51	55860	-47	-98	55862	-49	-100	55943	-130	-181	55958	-145	-196
1832	CUT585	chrVII	-	TATA-less	TAF1-enriched	183	56115	56087	-28	56200	-85	-113	56207	-92	-120	56157	-42	-70	56168	-53	-81
1833	YGL234W	chrVII	+	TATA-less	TAF1-enriched	83928	56380	56399	-19	56357	-23	-42	56303	-77	96	56414	-34	-15	56465	-85	-66
1834	YGL233W	chrVII	+	TATA-less	TAF1-enriched	154	59076	59132	-56	59040	-36	-92	59036	-40	96	59059	17	73	59070	6	62
1835	orphan	chrVII	+	TATA-less	TAF1-enriched	101	62053	62110	-57	62013	-40	-97	61999	-54	111	62027	26	83	62045	8	65
1836	YGL229C	chrVII	-	TATA-less	TAF1-depleted	63	67188	67050	-138	67243	-55	-193	67258	-70	-208	67202	-14	-152	67210	-22	-160
1837	YGL228W	chrVII	+	TATA-less	TAF1-enriched	241	67552	67590	-38	67510	-42	-80	67508	-44	82	67535	17	55	67552	0	38
1838	ST1062	chrVII	+	TATA-less	TAF1-enriched	46	74551	74731	-180	74499	-52	-232	74480	-71	251	74580	-29	151	74587	-36	144
1839	orphan	chrVII	+	TATA-less	TAF1-depleted	159	74691	74731	-40	74561	-130	-170	74552	-139	179	74797	-106	-66	74803	-112	-72
1840	YGL225W	chrVII	+	TATA-containing	TAF1-enriched	13946	76825	76884	-59	76796	-29	-88	76791	-34	93	76799	26	85	76804	21	80
1841	YGL224C	chrVII	-	TATA-containing	TAF1-enriched	2333	78966	78926	-40	78983	-17	-57	79000	-34	-74	79042	-76	-116	79075	-109	-149
1842	orphan	chrVII	+	TATA-less	TAF1-enriched	52	79293	79345	-52	79168	-125	-177	79172	-121	173	79349	-56	-4	79353	-60	-8
1843	YGL223C	chrVII	-	TATA-less	TAF1-enriched	65	80378	80335	-43	80431	-53	-96	80441	-63	-106	80388	-10	-53	80388	-10	-53
1844	YGL222C	chrVII	-	TATA-less	TAF1-enriched	693	81246	81195	-51	81296	-50	-101	81298	-52	-103	81281	-35	-86	81265	-19	-70
1845	YGL221C	chrVII	-	TATA-containing	TAF1-enriched	12774	82311	82276	-35	82376	-65	-100	82385	-74	-109	82348	-37	-72	82343	-32	-67
1846	YGL219C	chrVII	-	TATA-less	TAF1-enriched	312	84282	84232	-50	84337	-55	-105	84349	-67	-117	84309	-27	-77	84329	-47	-97
1847	YGL216W	chrVII	+	TATA-less	TAF1-depleted	302	84618	84634	-16	84560	-58	-74	84558	-60	76	84618	0	16	84629	-11	5
1848	orphan	chrVII	-	TATA-less	TAF1-enriched	3	87252	87077	-175	87462	-210	-385	87468	-216	-391	87446	-194	-369	87444	-192	-367
1849	YGL215W	chrVII	+	TATA-less	TAF1-enriched	394	87469	87552	-83	87457	-12	-95	87455	-14	97	87446	23	106	87446	23	106
1850	YGL213C	chrVII	-	TATA-less	TAF1-enriched	149	91264	91219	-45	91327	-63	-108	91357	-93	-138	91303	-39	-84	91309	-45	-90
1851	YGL212W	chrVII	+	TATA-less	TAF1-enriched	76	91434	91487	-53	91344	-90	-143	91331	-103	156	91533	-99	-46	91472	-38	15
1852	YGL211W	chrVII	+	TATA-less	TAF1-enriched	261	92505	92546	-41	92457	-48	-89	92456	-49	90	92515	-10	31	92518	-13	28
1853	YGL210W	chrVII	+	TATA-less	TAF1-enriched	119	93752	93755	-3	93712	-40	-43	93701	-51	54	93748	4	7	93749	3	6
1854	ST4766	chrVII	-	TATA-less	TAF1-depleted	23	94687	NA	NA	94701	-14	NA	94734	-47	NA	94663	24	NA	94685	2	NA
1855	YGL209W	chrVII	+	TATA-containing	TAF1-depleted	252	95806	95928	-122	95708	-98	-220	95698	-108	230	95856	-50	72	95864	-58	64
1856	YGL208W	chrVII	+	TATA-less	TAF1-enriched	149	97326	97334	-8	97259	-67	-75	97261	-65	73	97347	-21	-13	97338	-12	-4
1857	XUT	chrVII	-	TATA-less	TAF1-enriched	9	98144	98135	-9	98190	-46	-55	98203	-59	-68	98190	-46	-55	98166	-22	-31
1858	YGL207W	chrVII	+	TATA-less	TAF1-enriched	150	98904	98924	-20	98852	-52	-72	98848	-56	76	98922	-18	2	98927	-23	-3
1859	YGL206C	chrVII	-	TATA-less	TAF1-enriched	2725	107587	107538	-49	107648	-61	-110	107660	-73	-122	107598	-11	-60	107612	-25	-74
1860	ST4769	chrVII	-	TATA-less	TAF1-enriched	106	110374	110307	-67	110436	-62	-129	110463	-89	-156	110421	-47	-114	110468	-94	-161
1861	orphan	chrVII	-	TATA-less	TAF1-enriched	569	110707	110648	-59	110714	-7	-66	110712	-5	-64	110698	9	-50	110666	41	-18
1863	YGL204C	chrVII	-	TATA-less	TAF1-enriched	7042	112055	112028	-27	112106	-51	-78	112113	-58	-85	112094	-39	-66	112075	-20	-47
1864	YGL203C	chrVII	-	TATA-less	TAF1-depleted	63	114776	114703	-73	114814	-38	-111	114863	-87	-160	114882	-106	-179	114854	-78	-151
1865	YGL202W	chrVII	+	TATA-less	TAF1-enriched	15275	115930	115969	-39	115867	-63	-102	115859	-71	110	115946	-16	23	115950	-20	19
1866	YGL201C	chrVII	-	TATA-less	TAF1-depleted	1740	120959	120922	-37	120988	-29	-66	120996	-37	-74	120949	10	-27	120951	8	-29
1867	tK(CUU)G1	chrVII	-	TATA-less	-	0	122261	NA	NA	122350	-89	NA	122341	-80	NA	122357	-96	NA	122288	-27	NA
1868	YGL200C	chrVII	-	TATA-less	TAF1-enriched	8434	123357	123300	-57	123375	-18	-75	123409	-52	-109	123395	-38	-95	123403	-46	-103
1869	YGL198W	chrVII	+	TATA-less	TAF1-enriched	6634	123584	123627	-43	123536	-48	-91	123506	-78	121	123710	-126	-83	123644	-60	-17
1870	YGL199C	chrVII	-	TATA-less	TAF1-enriched	435	124245	124228	-17	124317	-72	-89	124417	-172	-189	124444	-199	-216	124405	-160	-177
1871	YGL197W	chrVII	+	TATA-less	TAF1-enriched	1456	124647	124716	-69	124485	-162	-231	124476	-171	240	124752	-105	-36	124776	-129	-60
1872	CUT587	chrVII	-	TATA-less	TAF1-enriched	452	131283	131249	-34	131343	-60	-94	131347	-64	-98	131307	-24	-58	131311	-28	-62
1873	YGL195W	chrVII	+	TATA-less	TAF1-enriched	15415	131495	131544	-49	131334	-161	-210	131322	-173	222	131642	-147	-98	131635	-140	-91
1874	YGL194C-A	chrVII	-	TATA-less	TAF1-enriched	489	140168	140167	-1	140135	33	32	140193	-25	-26	140158	10	9	140168	0	-1
1875	YGL194C	chrVII	-	TATA-less	TAF1-enriched	311	141781	141749	-32	141823	-42	-74	141826	-45	-77	141776	5	-27	141778	3	-29
1876	orphan	chrVII	-	TATA-less	TAF1-depleted	218	144034	143896	-138	144162	-128	-266	144164	-130	-268	144061	-27	-165	144075	-41	-179
1877	orphan	chrVII	+	TATA-less	TAF1-enriched	91	144384	144495	-111	144329	-55	-166	144299	-85	196	144567	-183	-72	144567	-183	-72
1878	YGL191W	chrVII	+	TATA-less	TAF1-depleted	899	144770	144914	-144	144709	-61	-205	144696	-74	218	144799	-29	115	144807	-37	107
1879	CUT128	chrVII	+	TATA-less	TAF1-enriched	103	147871	147895	-24	147895	24	0	147899	28	-4	147791	80	104	147806	65	89
1880	orphan	chrVII	+	TATA-less	TAF1-enriched	1	148232	148250	-18	148162	-70	-88	148157	-75	93	148416	-184	-166	148418	-186	-168
1881	YGL189C	chrVII	-	TATA-less	TAF1-enriched	2286	149000	NA	NA	149030	-30	NA	149038	-38	NA	148970	30	NA	148982	18	NA
1882	YGL187C	chrVII	-	TATA-less	TAF1-enriched	276	150634	NA	NA	150689	-55	NA	150689	-55	NA	150650	-16	NA	150640	-6	NA
1883	YGL186C	chrVII	-	TATA-containing	TAF1-depleted	4737	152808	152764	-44	152863	-55	-99	152891	-83	-127	152853	-45	-89	152861	-53	-97
1884	CUT129	chrVII	+	TATA-containing	TAF1-enriched	331	153187	153223	-36	153126	-61	-97	153087	-100	136	153216	-29	7	153236	-49	-13
1885	YGL185C	chrVII	-	TATA-containing	TAF1-enriched	418	154319	154309	-10	154368	-49	-59	154372	-53	-63	154351	-32	-42	154343	-24	-34
1886	YGL182C	chrVII	-	TATA-less	TAF1-enriched	56	157617	157569	-48	157701	-84	-132	157729	-112	-160	157786	-169	-217	157755	-138	-186
1887	YGL181W	chrVII	+	TATA-less	TAF1-enriched	221	157859	157874	-15	157800	-59	-74	157791	-68	83	157886	-27	-12	157900	-41	-26
1888	YGL179C	chrVII	-	TATA-containing	TAF1-depleted	165	165154	165132	-22	165220	-66	-88	165234	-80	-102	165178	-24	-46	165182	-28	-50
1889	orphan	chrVII	-	TATA-less	TAF1-enriched	166	165560	NA	NA	165532	28	NA	165508	52	NA	165698	-138	NA	165632	-72	NA
1890	orphan	chrVII	+	TATA-less	TAF1-enriched	568	165925	165943	-18	165831	-94	-112	165874	-51	69	165974	-49	-31	165960	-35	-17
1891	ST4788	chrVII	-	TATA-less	TAF1-enriched	29	166100	166073	-27	166092	8	-19	166089	11	-16	166073	27	0	166070	30	3
1892	CUT130	chrVII	+	TATA-containing	TAF1-enriched	372	166580	166765	-185	166588	8	-177	166587	7	178	166589	-9	176	166554	26	211
1893	YGL178W	chrVII	+	TATA-less	TAF1-depleted	234	166744	166765	-21	166783	39	18	166789	45	-24	166719	25	46	166731	13	34
1894	YGL177W	chrVII	+	TATA-less	TAF1-enriched	27	167306	167463	-157	167368	62	-95	167368	62	95	167373	-67	90	167347	-41	116
1895	orphan	chrVII	+	TATA-less	TAF1-enriched	4900	167848	167937	-89	167759	-89	-178	167755	-93	182	167884	-36	53	167904	-56	33
1896	YGL176C	chrVII	-	TATA-less	TAF1-depleted	31	173124	173056	-68	173179	-55	-123	173258	-134	-202	173218	-94	-162	173191	-67	-135
1897	YGL173C	chrVII	-	TATA-less	TAF1-enriched	3985	180436	NA	NA	180493	-57	NA	180514	-78	NA	180467	-31	NA	180468	-32	NA
1898	YGL172W	chrVII	+	TATA-less	TAF1-enriched	304	180668	180712	-44	180567	-101	-145	180490	-178	222	180799	-131	-87	180789	-121	-77
1899	YGL171W	chrVII	+	TATA-less	TAF1-enriched	3418	182356	182407	-51	182319	-37	-88	182314	-42	93	182353	3	54	182351	5	56
1900	YGL169W	chrVII	+	TATA-less	TAF1-enriched	415	186000	186027	-27	185959	-41	-68	185943	-57	84	186000	0	27	186012	-12	15
1901	YGL167C	chrVII	-	TATA-less	TAF1-enriched	6295	190840	190664	-176	190901	-61	-237	190927	-87	-263	190858	-18	-194	190868	-28	-204
1902	YGL166W	chrVII	+	TATA-less	TAF1-enriched	114	191118	191156	-38	190941	-177	-215	190913	-205	243	191305	-187	-149	191289	-171	-133
1903	YGL164C	chrVII	-	TATA-less	TAF1-enriched	225	193337	193295	-42	193362	-25	-67	193367	-30	-72	193331	6	-36	193330	7	-35
1904	YGL163C	chrVII	-	TATA-less	TAF1-enriched	197	196530	196502	-28	196572	-42	-70	196598	-68	-96	196556	-26	-54	196561	-31	-59
1905	ST4796	chrVII	-	TATA-less	TAF1-enriched	11	197655	197617	-38	197795	-140	-178	197791	-136	-174	197784	-129	-167	197793	-138	-176
1906	YGL162W	chrVII	+	TATA-containing	TAF1-depleted	279	198092	198136	-44	198005	-87	-131	197980	-112	156	198119	-27	17	198134	-42	2
1907	YGL161C	chrVII	-	TATA-less	TAF1-enriched	1370	200210	NA	NA	200274	-64	NA	200283	-73	NA	200246	-36	NA	200251	-41	NA
1908	YGL159W	chrVII	+	TATA-less	TAF1-enriched	130	202709	202735	-26	202662	-47	-73	202653	-56	82	202741	-32	-6	202736	-27	-1
1909	YGL157W	chrVII	+	TATA-containing	TAF1-depleted	121	208954	208973	-19	208890	-64	-83	208880	-74	93	208975	-21	-2	208983	-29	-10
1910	YGL154C	chrVII	-	TATA-less	TAF1-enriched	236	216100	216063	-37	216152	-52	-89	216162	-62	-99	216122	-22	-59	216124	-24	-61
1911	YGL151W	chrVII	+	TATA-less	TAF1-enriched	553	217479	217533	-54	217432	-47	-101	217423	-56	110	217514	-35	19	217506	-27	27
1912	YGL150C	chrVII	-	TATA-less	TAF1-enriched	167	225747	225511	-236	225832	-85	-321	225841	-94	-330	225830	-83	-319	225823	-76	-312
1913	YGL148W	chrVII	+	TATA-less	TAF1-enriched	1264	226370	226382	-12	226304	-66	-78	226278	-92	104	226413	-43	-31	226408	-38	-26
1914	CUT133	chrVII	+	TATA-less	TAF1-enriched	624	228814	228914	-100	228737	-77	-177	228734	-80	180	228836	-22	78	228844	-30	70
1915	YGL146C	chrVII	-	TATA-less	TAF1-enriched	50	229764	229637	-127	229836	-72	-199	229884	-120	-247	229806	-42	-169	229851	-87	-214
1916	YGL145W	chrVII	+	TATA-containing	TAF1-enriched	86	230173	230241	-68	230139	-34	-102	230121	-52	120	230169	4	72	230171	2	70
1917	YGL144C	chrVII	-	TATA-less	TAF1-enriched	100	234528	234507	-21	234581	-53	-74	234597	-69	-90	234546	-18	-39	234540	-12	-33
1918	YGL143C	chrVII	-	TATA-less	TAF1-enriched	955	235966	235938	-28	236021	-55	-83	236045	-79	-107	235981	-15	-43	235992	-26	-54
1919	YGL140C	chrVII	-	TATA-less	TAF1-enriched	10979	245199	245153	-46	245258	-59	-105	245289	-90	-136	245308	-109	-155	245224	-25	-71
1920	YGL139W	chrVII	+	TATA-less	TAF1-enriched	871	245402	245437	-35	245348	-54	-89	245283	-119	154	245450	-48	-13	245468	-66	-31
1921	YGL137W	chrVII	+	TATA-less	TAF1-enriched	199	249841	249879	-38	249808	-33	-71	249802	-39	77	249822	19	57	249838	3	41
1922	YGL136C	chrVII	-	TATA-less	TAF1-enriched	78	253914	253880	-34	253943	-29	-63	253954	-40	-74	253908	6	-28	253903	11	-23
1923	YGL135W	chrVII	+	TATA-less	TAF1-depleted	73834	254577	254587	-10	254524	-53	-63	254520	-57	67	254575	2	12	254583	-6	4
1924	YGL134W	chrVII	+	TATA-less	TAF1-enriched	643	255573	255737	-164	255507	-66	-230	255482	-91	255	255580	-7	157	255597	-24	140
1925	CUT592	chrVII	-	TATA-less	TAF1-enriched	9	257288	257234	-54	257326	-38	-92	257379	-91	-145	257429	-141	-195	257410	-122	-176
1926	YGL133W	chrVII	+	TATA-less	TAF1-depleted	109	257537	257857	-320	257460	-77	-397	257453	-84	404	257604	-67	253	257611	-74	246
1927	YGL131C	chrVII	-	TATA-containing	TAF1-enriched	140	265889	265907	18	265968	-79	-61	266008	-119	-101	265970	-81	-63	265957	-68	-50
1928	YGL130W	chrVII	+	TATA-less	TAF1-enriched	1009	266103	266148	-45	266037	-66	-111	266001	-102	147	266189	-86	-41	266156	-53	-8
1929	YGL129C	chrVII	-	TATA-containing	TAF1-enriched	412	269146	269099	-47	269225	-79	-126	269252	-106	-153	269198	-52	-99	269192	-46	-93
1930	CUT134	chrVII	+	TATA-less	TAF1-enriched	12	269252	269368	-116	269201	-51	-167	269193	-59	175	269278	-26	90	269247	5	121
1931	YGL127C	chrVII	-	TATA-less	TAF1-enriched	3186	270801	270740	-61	270855	-54	-115	270877	-76	-137	270817	-16	-77	270822	-21	-82
1932	orphan	chrVII	+	TATA-less	TAF1-enriched	153	271650	271678	-28	271604	-46	-74	271603	-47	75	271597	53	81	271620	30	58
1933	ST4814	chrVII	-	TATA-less	TAF1-enriched	191	272881	272862	-19	273039	-158	-177	273036	-155	-174	273038	-157	-176	273027	-146	-165
1934	CUT593	chrVII	-	TATA-less	TAF1-enriched	41	277037	276865	-172	277119	-82	-254	277133	-96	-268	277063	-26	-198	277085	-48	-220
1935	YGL123W	chrVII	+	TATA-less	TAF1-enriched	132536	277558	277687	-129	277479	-79	-208	277470	-88	217	277564	-6	123	277587	-29	100
1936	orphan	chrVII	+	TATA-less	TAF1-depleted	186	278337	278340	-3	278416	79	76	278272	-65	68	278280	57	60	278400	-63	-60
1937	YGL122C	chrVII	-	TATA-less	TAF1-enriched	3301	280569	280500	-69	280604	-35	-104	280613	-44	-113	280595	-26	-95	280593	-24	-93
1938	CUT135	chrVII	+	TATA-less	TAF1-enriched	1100	280812	280820	-8	280737	-75	-83	280730	-82	90	280983	-171	-163	280976	-164	-156
1939	YGL120C	chrVII	-	TATA-less	TAF1-enriched	3218	283993	283937	-56	284038	-45	-101	284061	-68	-124	283996	-3	-59	283999	-6	-62
1940	YGL119W	chrVII	+	TATA-less	TAF1-enriched	110	284390	284422	-32	284366	-24	-56	284366	-24	56	284390	0	32	284400	-10	22
1941	CUT136	chrVII	+	TATA-less	TAF1-enriched	300	286133	NA	NA	286103	-30	NA	286095	-38	NA	286131	2	NA	286133	0	NA
1942	YGL117W	chrVII	+	TATA-containing	TAF1-depleted	121	288430	288446	-16	288385	-45	-61	288368	-62	78	288427	3	19	288438	-8	8
1943	orphan	chrVII	-	TATA-less	TAF1-enriched	5	289382	289186	-196	289419	-37	-233	289440	-58	-254	289405	-23	-219	289410	-28	-224
1944	YGL116W	chrVII	+	TATA-less	TAF1-depleted	546	289668	289703	-35	289615	-53	-88	289604	-64	99	289719	-51	-16	289742	-74	-39
1945	YGL115W	chrVII	+	TATA-less	TAF1-enriched	807	291940	291966	-26	291876	-64	-90	291869	-71	97	291951	-11	15	291964	-24	2
1946	YGL114W	chrVII	+	TATA-less	TAF1-enriched	65	293218	293257	-39	293165	-53	-92	293167	-51	90	293225	-7	32	293218	0	39
1947	YGL113W	chrVII	+	TATA-less	TAF1-enriched	90	295870	295926	-56	295848	-22	-78	295846	-24	80	295843	27	83	295845	25	81
1948	YGL111W	chrVII	+	TATA-less	TAF1-enriched	374	299951	300005	-54	299900	-51	-105	299891	-60	114	299986	-35	19	300000	-49	5
1949	YGL110C	chrVII	-	TATA-containing	TAF1-depleted	284	303432	303373	-59	303566	-134	-193	303572	-140	-199	303543	-111	-170	303507	-75	-134
1950	YGL108C	chrVII	-	TATA-containing	TAF1-enriched	435	304106	304068	-38	304149	-43	-81	304154	-48	-86	304108	-2	-40	304113	-7	-45
1951	YGL107C	chrVII	-	TATA-less	TAF1-enriched	193	306274	NA	NA	306350	-76	NA	306366	-92	NA	306370	-96	NA	306369	-95	NA
1952	YGL106W	chrVII	+	TATA-less	TAF1-enriched	23357	306531	306578	-47	306485	-46	-93	306477	-54	101	306569	-38	9	306580	-49	-2
1953	orphan	chrVII	-	TATA-containing	TAF1-depleted	28	306988	306959	-29	307159	-171	-200	307172	-184	-213	307102	-114	-143	307138	-150	-179
1954	YGL105W	chrVII	+	TATA-less	TAF1-enriched	3569	307414	307476	-62	307359	-55	-117	307351	-63	125	307430	-16	46	307433	-19	43
1955	YGL103W	chrVII	+	TATA-less	TAF1-enriched	255466	310951	310989	-38	310896	-55	-93	310889	-62	100	310950	1	39	310958	-7	31
1956	YGL101W	chrVII	+	TATA-containing	TAF1-enriched	508	312181	312209	-28	312122	-59	-87	312114	-67	95	312179	2	30	312192	-11	17
1957	YGL100W	chrVII	+	TATA-less	TAF1-enriched	154	313197	313248	-51	313140	-57	-108	313145	-52	103	313210	-13	38	313204	-7	44
1958	CUT595	chrVII	-	TATA-less	TAF1-enriched	406	314359	314204	-155	314492	-133	-288	314559	-200	-355	314523	-164	-319	314522	-163	-318
1959	YGL099W	chrVII	+	TATA-less	TAF1-enriched	8233	314597	314644	-47	314543	-54	-101	314535	-62	109	314622	-25	22	314623	-26	21
1960	orphan	chrVII	+	TATA-less	TAF1-enriched	13494	316788	316840	-52	316733	-55	-107	316723	-65	117	316794	-6	46	316808	-20	32
1961	YGL098W	chrVII	+	TATA-containing	TAF1-enriched	94	317271	317357	-86	317236	-35	-121	317229	-42	128	317280	-9	77	317298	-27	59
1962	ST1139	chrVII	+	TATA-less	TAF1-enriched	171	320017	320081	-64	319986	-31	-95	319965	-52	116	320027	-10	54	320042	-25	39
1963	YGL097W	chrVII	+	TATA-less	TAF1-enriched	246	321739	321786	-47	321703	-36	-83	321692	-47	94	321730	9	56	321737	2	49
1964	orphan	chrVII	-	TATA-less	TAF1-depleted	439	323224	323205	-19	323266	-42	-61	323241	-17	-36	323257	-33	-52	323233	-9	-28
1965	ST4827	chrVII	-	TATA-less	TAF1-enriched	116	324222	324192	-30	324297	-75	-105	324312	-90	-120	324246	-24	-54	324256	-34	-64
1966	orphan	chrVII	+	TATA-less	TAF1-enriched	105	324955	325007	-52	324930	-25	-77	324923	-32	84	324950	5	57	324953	2	54
1967	orphan	chrVII	-	TATA-less	TAF1-enriched	2	326476	NA	NA	326560	-84	NA	326556	-80	NA	326521	-45	NA	326521	-45	NA
1968	YGL095C	chrVII	-	TATA-less	TAF1-enriched	243	330657	330646	-11	330709	-52	-63	330711	-54	-65	330662	-5	-16	330666	-9	-20
1969	YGL094C	chrVII	-	TATA-containing	TAF1-enriched	680	334644	334596	-48	334742	-98	-146	334773	-129	-177	334776	-132	-180	334749	-105	-153
1970	YGL093W	chrVII	+	TATA-less	TAF1-enriched	552	334848	334874	-26	334798	-50	-76	334760	-88	114	334859	-11	15	334868	-20	6
1971	CUT596	chrVII	-	TATA-less	TAF1-enriched	142	337595	337578	-17	337686	-91	-108	337736	-141	-158	337725	-130	-147	337715	-120	-137
1972	YGL092W	chrVII	+	TATA-less	TAF1-enriched	2924	337823	NA	NA	337765	-58	NA	337738	-85	NA	337889	-66	NA	337865	-42	NA
1973	orphan	chrVII	-	TATA-less	TAF1-enriched	20	345742	345710	-32	345947	-205	-237	345941	-199	-231	345912	-170	-202	345907	-165	-197
1974	YGL088W	chrVII	+	TATA-containing	TAF1-depleted	43607	345986	346020	-34	345917	-69	-103	345911	-75	109	345998	-12	22	346006	-20	14
1975	CUT137	chrVII	+	TATA-less	TAF1-enriched	4	346531	346565	-34	346484	-47	-81	346471	-60	94	346508	23	57	346538	-7	27
1976	YGL087C	chrVII	-	TATA-less	TAF1-enriched	887	346947	346939	-8	346995	-48	-56	347002	-55	-63	346962	-15	-23	346984	-37	-45
1977	YGL086W	chrVII	+	TATA-less	TAF1-enriched	197	347187	347209	-22	347104	-83	-105	347094	-93	115	347367	-180	-158	347336	-149	-127
1978	YGL085W	chrVII	+	TATA-containing	TAF1-enriched	112	349573	349635	-62	349537	-36	-98	349535	-38	100	349565	8	70	349567	6	68
1979	YGL084C	chrVII	-	TATA-less	TAF1-enriched	1834	352344	352290	-54	352381	-37	-91	352398	-54	-108	352341	3	-51	352345	-1	-55
1980	YGL083W	chrVII	+	TATA-less	TAF1-enriched	244	352990	353038	-48	352950	-40	-88	352925	-65	113	353036	-46	2	353043	-53	-5
1981	ST4836	chrVII	-	TATA-less	TAF1-enriched	212	355538	355508	-30	355610	-72	-102	355657	-119	-149	355600	-62	-92	355601	-63	-93
1982	YGL082W	chrVII	+	TATA-less	TAF1-depleted	126	355748	355779	-31	355673	-75	-106	355643	-105	136	355834	-86	-55	355822	-74	-43
1983	YGL080W	chrVII	+	TATA-less	TAF1-depleted	2508	358564	358604	-40	358539	-25	-65	358538	-26	66	358537	27	67	358545	19	59
1984	YGL079W	chrVII	+	TATA-less	TAF1-enriched	697	359434	359469	-35	359365	-69	-104	359360	-74	109	359455	-21	14	359458	-24	11
1985	YGL078C	chrVII	-	TATA-less	TAF1-enriched	750	361924	361877	-47	361960	-36	-83	361961	-37	-84	361932	-8	-55	361925	-1	-48
1986	ST1158	chrVII	+	TATA-less	TAF1-depleted	28	362155	362277	-122	362037	-118	-240	361953	-202	324	362333	-178	-56	362342	-187	-65
1987	YGL077C	chrVII	-	TATA-containing	TAF1-depleted	701	364040	NA	NA	364112	-72	NA	364120	-80	NA	364059	-19	NA	364079	-39	NA
1988	YGL076C	chrVII	-	TATA-less	TAF1-enriched	79800	366022	NA	NA	366057	-35	NA	366061	-39	NA	365996	26	NA	366009	13	NA
1989	orphan	chrVII	-	TATA-less	TAF1-enriched	1148	366468	366449	-19	366695	-227	-246	366697	-229	-248	366655	-187	-206	366665	-197	-216
1990	CUT140	chrVII	+	TATA-less	TAF1-depleted	0	366701	366748	-47	366664	-37	-84	366670	-31	78	366698	3	50	366685	16	63
1991	YGL075C	chrVII	-	TATA-less	TAF1-enriched	112	368298	368236	-62	368312	-14	-76	368314	-16	-78	368314	-16	-78	368318	-20	-82
1992	YGL073W	chrVII	+	TATA-less	TAF1-enriched	93	368669	368739	-70	368643	-26	-96	368633	-36	106	368669	0	70	368653	16	86
1993	YGL072C	chrVII	-	TATA-less	TAF1-enriched	649	371222	371195	-27	371272	-50	-77	371275	-53	-80	371245	-23	-50	371252	-30	-57
1994	YGL071W	chrVII	+	TATA-less	TAF1-depleted	1233	371564	NA	NA	371513	-51	NA	371494	-70	NA	371582	-18	NA	371592	-28	NA
1995	YGL070C	chrVII	-	TATA-less	TAF1-enriched	603	374852	374828	-24	374907	-55	-79	374924	-72	-96	374890	-38	-62	374891	-39	-63
1996	YGL068W	chrVII	+	TATA-less	TAF1-depleted	8445	375040	375082	-42	374916	-124	-166	374902	-138	180	375161	-121	-79	375133	-93	-51
1997	YGL067W	chrVII	+	TATA-less	TAF1-enriched	313	375929	376081	-152	375960	31	-121	375951	22	130	375845	84	236	375845	84	236
1998	YGL066W	chrVII	+	TATA-less	TAF1-enriched	242	377507	377656	-149	377396	-111	-260	377396	-111	260	377572	-65	84	377577	-70	79
1999	YGL065C	chrVII	-	TATA-less	TAF1-enriched	149	381316	381251	-65	381360	-44	-109	381369	-53	-118	381314	2	-63	381321	-5	-70
2000	YGL064C	chrVII	-	TATA-less	TAF1-enriched	215	383215	383200	-15	383273	-58	-73	383369	-154	-169	383382	-167	-182	383365	-150	-165
2001	YGL063W	chrVII	+	TATA-less	TAF1-enriched	195	383460	383635	-175	383415	-45	-220	383395	-65	240	383485	-25	150	383487	-27	148
2002	orphan	chrVII	+	TATA-less	TAF1-enriched	224	392200	392221	-21	392146	-54	-75	392138	-62	83	392219	-19	2	392219	-19	2
2003	orphan	chrVII	-	TATA-less	TAF1-enriched	88	393681	393662	-19	393775	-94	-113	393845	-164	-183	393830	-149	-168	393799	-118	-137
2004	YGL058W	chrVII	+	TATA-less	TAF1-enriched	744	393918	393987	-69	393871	-47	-116	393856	-62	131	393937	-19	50	393933	-15	54
2005	YGL057C	chrVII	-	TATA-less	TAF1-enriched	496	395802	395789	-13	395858	-56	-69	395859	-57	-70	395807	-5	-18	395798	4	-9
2006	YGL056C	chrVII	-	TATA-less	TAF1-depleted	7452	397713	397658	-55	397745	-32	-87	397750	-37	-92	397703	10	-45	397715	-2	-57
2007	YGL055W	chrVII	+	TATA-containing	TAF1-depleted	16505	398566	398668	-102	398496	-70	-172	398480	-86	188	398611	-45	57	398623	-57	45
2008	tE(UUC)G2	chrVII	+	TATA-less	-	0	401640	NA	NA	401427	-213	NA	401418	-222	NA	401856	-216	NA	401853	-213	NA
2009	YGL050W	chrVII	+	TATA-less	TAF1-enriched	426	405746	405785	-39	405698	-48	-87	405691	-55	94	405750	-4	35	405755	-9	30
2010	YGL049C	chrVII	-	TATA-less	TAF1-enriched	1866	409740	409719	-21	409813	-73	-94	409820	-80	-101	409784	-44	-65	409770	-30	-51
2011	YGL048C	chrVII	-	TATA-less	TAF1-enriched	4413	411314	411271	-43	411368	-54	-97	411378	-64	-107	411329	-15	-58	411334	-20	-63
2012	orphan	chrVII	-	TATA-less	TAF1-enriched	14	412105	412070	-35	412162	-57	-92	412168	-63	-98	412108	-3	-38	412115	-10	-45
2013	orphan	chrVII	-	TATA-less	TAF1-enriched	136	413595	413507	-88	413693	-98	-186	413674	-79	-167	413652	-57	-145	413643	-48	-136
2014	YGL044C	chrVII	-	TATA-less	TAF1-enriched	89	417242	417224	-18	417300	-58	-76	417308	-66	-84	417287	-45	-63	417287	-45	-63
2015	YGL043W	chrVII	+	TATA-less	TAF1-enriched	576	417461	417493	-32	417384	-77	-109	417343	-118	150	417609	-148	-116	417587	-126	-94
2016	YGL041W-A	chrVII	+	TATA-less	TAF1-enriched	907	418809	418848	-39	418759	-50	-89	418740	-69	108	418813	-4	35	418820	-11	28
[truncated: 3,980 more rows]

## Sheet: TSS_Shifts_5979
Index	Gene	Chromosome	Strand	TATA_Class	TAF1_status	WT Expression	WT_1	L1101S_1	G1097D_1	F1086S_1	M1079R_1	N1082S_1	H1085Q_1	F1084I_1	E1103G_1	WT_2	L1101S_2	G1097D_2	H1085Y_2	F1086S_2	M1079R_2	N1082S_2	H1085Q_2	F1084I_2	E1103G_2	WT_3	WT_4	H1085Y_3	H1085Y_4	E1103G_3	E1103G_4	F1086S_3	F1086S_4	M1079R_3	M1079R_4	G1097D_3	G1097D_4	sua7_1	sua7_2	tfg2_1	tfg2_2	E1103G_tfg2_1	E1103G_tfg2_2	E1103G Average	E1103G_tfg2®146-180 Average	F1084I Average	F1086S Average	G1097D Average	H1085Q Average
1	ST3634	chrI	-	TATA-less	TAF1-enriched	0			-66						-84				-61	96		-57			-84												-69				77	-80
2	ST3637	chrI	-	TATA-less	TAF1-enriched	20	43	87	3		-11	43	86	1	-11	-8	3	2	43	43	-12	43	-8	46	5	-5	11			-44	-5	43	58	-8			-2		1	-32	11		-16	-7	-17	45	42	2	85
3	CUT001	chrI	+	TATA-less	TAF1-depleted	33	0	-43	0	0	0	-8	-47	0	-39	19	-38	-32	0	19	-39	0	0	-30	0	-39	0	-32		0	-47	19	-39	0		-39	-53			0	-30	0		-47	0	-32	19	-32	-30
4	CUT437	chrI	-	TATA-less	TAF1-enriched	97	0	-4	-221	68	0	0	89	10	30	0	0	17	7	89	4	10	0	10	-4	10	5			-4	4	89	10	10			-4			30		10	-60	-4	-60	5	10	17	0
5	orphan	chrI	-	TATA-less	TAF1-enriched	88	-83	-42	-80	-51	-106	-45	-97	-99	-95	-157	-97	3	-28	-175	-89	-32	-15	-78	-119	0	-11	1	-17	-25	-4	-32	-70	-58	-88	8	-16		-30	-29	-18	-60	-42	-15	-22	-27	2	3	-11
6	ST3640	chrI	-	TATA-less	TAF1-enriched	314	0	-5	-3	4	-3	69	37	-92	-3	-3	-3	-3	17	36	-87	4	4	-3	-3	6	0	37	4	-3	-3	4	4	-3	-68	-3	-3	19	0	-3	4	-3	-3	-3	-3	-5	4	-3	-5
7	orphan	chrI	+	TATA-less	TAF1-enriched	55	32	-26	20	-81	0		13	-7	48	11	13	113	13	11	32	16	13	28	48	0	26	-237	37	50	-7	50	129	50			-7			0	28	-14		-26	-14	-7	-89	-7	13
8	CUT438	chrI	-	TATA-less	TAF1-enriched	436	0	0	0	0	0	0	0	0	0	0	0	0	0	-2	0	0	0	0	0	0	0	-52	-49	-52		-49	-49	0	0	-52	-58	-46		0	0	0	-49	0	-49	0	-2	0	0
9	YAL060W	chrI	+	TATA-containing	TAF1-depleted	198	-14	-6	-51	114	23	114	23	-6	-6	114	114	-10	114	114	114	114	-6	114	24	-164	114	-233	114	-233	-217	-14	114	114	114	-233	-3	-3	-10	0	-6	-225	-6	-10	-28	0	114	-15	-3
10	CUT439	chrI	-	TATA-containing	TAF1-enriched	32	2	-2	-7	0	-8	2	-2		61	-2	-14	61	2	0	69	0	2	2	26	2	-2	-21	-2		-27	2		-12	2					26	-12	-41	-14	26	-41	2	0	61	2
11	YAL058W	chrI	+	TATA-less	TAF1-enriched	12	0		22		10	10	139	10	59	56	2		13	47		-244	10	10	-25	-20	0		44			10	10	-2	-245	-13				46	10	-9	-13	59	-13	10	10	-13	10
12	YAL056W	chrI	+	TATA-less	TAF1-enriched	844	-2	-2	-2	0	-2	-2	-2	-2	-2	-2	-2	-2	-2	-2	-2	-2	-2	0	-2	0	0	0	23	0	0	-2	0	-6	-2	8	0	-2	-2	-2	0	-2	-2	-2	-2	-2	-2	-2	-2
13	ST0010	chrI	+	TATA-less	TAF1-enriched	102	-40	-7	51	-37	-37	48	44	44	-7	32	-3	137	44	-52	-37	44	32	32	-16	-3	39	44	-3	77	32	-3	-31	-3			-236	-61	-37	-46	-104	-64	29	32	18	48	-35	143	44
14	YAL053W	chrI	+	TATA-less	TAF1-depleted	6373	-4	-26	-26	2	-9	2	2	2	-26	-2	-13	-26	2	2	-4	2	2	-2	-26	2	2	2	2	-6	-4	2	2	-2	2	-9	-12	2	2	-8	-4	-15	-13	-9	-15	-2	2	-26	2
15	YAL051W	chrI	+	TATA-less	TAF1-enriched	252	0	40	-5	40	0	3	40	40	-28	-11	0	-5	42	28	40	40	42	0	0	-28	0	0	115	0	3	40	0	0	11	-5	-28	0	11	0	0	-5	0	0	-5	3	40	-5	42
16	YAL049C	chrI	-	TATA-less	TAF1-enriched	1760	0	-8	-11	0	-8	0	0	0	-11	0	0	-25	0	8	0	8	0	0	-1	0	0	8	8	-8	-8	8	0	-8	-8	-8	-8	-8	-8	0	0	-8	-8	-8	-8	0	8	-11	0
17	YAL047C	chrI	-	TATA-containing	TAF1-enriched	70	0		-3	1	-3	10	-108	5	-3	0	-3	26	28	25	20	5	1	1	1	0	-3	-3		-3	-3	10		0		-12	-1	-3	20	1	5	1	26	-3	1	5	10	-3	-3
18	YAL046C	chrI	-	TATA-containing	TAF1-enriched	258	0	0	-33	0	-29	9	55	2	-41	0	-14	-44	0	9	-44	9	9	0	-41	9	0	9	9	-26	-41	9	9	-8	0	-44	-44	0	9	0	0	-14	-41	-41	-41	0	9	-41	9
19	YAL044C	chrI	-	TATA-containing	TAF1-depleted	29392	0	0	0	5	0	5	5	0	0	0	0	0	2	3	0	5	0	0	0	0	0	5	5	0	0	5	5	0	0	0	0	2	2	0	0	0	0	0	0	0	5	0	0
20	YAL043C	chrI	-	TATA-less	TAF1-enriched	341	0	0	-4	4	-2	19	17	19	-2	0	-2	-4	17	4	15	0	14	0	-4	0	0	14	17	0	-11	4	0	-2	-21	4	-11	19	-2	0	0	-11	-2	-4	-11	0	4	-2	14
21	YAL042W	chrI	+	TATA-less	TAF1-enriched	1335	-2	-9	-14	4	-9	4	4	-2	-11	-2	-11	-17	4	4	-9	4	4	-4	-11	0	4	4	4	-14	-14	4	4	-6	-4	-6	-11	8	4	-9	-9	-14	-14	-14	-14	-2	4	-11	4
22	YAL041W	chrI	+	TATA-less	TAF1-enriched	9254	-3	-19	-19	13	-19	13	13	-19	-19	10	-19	-19	13	13	-19	13	13	-16	-19	-3	-19	13	13	-22	-19	10	10	-19	-19	-19	-22	-19	-19	-19	-19	-19	-19	-19	-19	-19	13	-19	13
23	YAL040C	chrI	-	TATA-containing	TAF1-depleted	10607	4	-2	-2	4	0	4	4	-2	-2	0	-2	-2	4	4	-2	4	4	0	-2	0	0	4	4	-2	-2	0	0	0	0	-2	-2	12	7	-2	-2	-2	-2	-2	-2	0	4	-2	4
24	YAL039C	chrI	-	TATA-less	TAF1-enriched	466	0	-3	-8	0	-3	-3	0	0	-11	-2	-15	-3	0	0	-19	0	0	0	-15	-3	0	0	0	-15	-15	0	0	-8	-15	-15	-4	0	0	0	6	-15	-19	-15	-15	0	0	-3	0
25	YAL038W	chrI	+	TATA-less	TAF1-depleted	270773	0	-3	-6	0	0	0	0	0	-3	0	-3	-3	0	0	0	0	0	0	-3	0	0	0	0	-3	-3	0	0	0	0	-3	-3	0	0	-10	-30	-29	-30	-3	-30	0	0	-3	0
26	YAL036C	chrI	-	TATA-less	TAF1-enriched	536	3	-2	-20	9	-12	3	9	3	-12	3	-4	-12	9	7	-6	9	3	-2	-12	-2	-2	7	-2	-23	-6	-2	3	-12	-2	-12	-20	4	4	-12	-6	-20	-21	-12	-21	-2	3	-14	3
27	YAL035W	chrI	+	TATA-less	TAF1-enriched	1787	0	70	0	0	0	0	4	0	0	0	0	-9	0	0	0	0	0	0	0	0	0	0	0	0	0	0	0	0	0	-4	-9	0	0	0	0	-9	-7	0	-8	0	0	-7	0
28	YAL034W-A	chrI	+	TATA-less	TAF1-enriched	151	0	-15	-8	16	-5	11	29	11	-11	11	-5	-8	19	6	8	16	16	20	-5	0	-5	-15	18	11	-5	3	11	-9	-5	-8	25	25		-11	16	-15	-15	-5	-15	19	6	-8	19
29	YAL032C	chrI	-	TATA-less	TAF1-enriched	427	0	-26	-15	0	-15	0	0	12	-15	-2	-2	-21	0	12	0	0	0	0	0	0	0	0	0	0	-2	0	0	0	-2	-5	-15	0	0	0	0	-13	0	-2	-2	0	0	-21	0
30	YAL031C	chrI	-	TATA-less	TAF1-depleted	30	26	-9	0	39	0	39		1	25	0	0	0	52	3	0	0	47	0	6	0	0	0	24	0	0	0	0	0	0		0	0		0	0	0	0	0	0	0	3	0	47
31	YAL029C	chrI	-	TATA-less	TAF1-enriched	526	0	-4	-7	13	-7	13	5	0	0	-22	-24	-35	13	-7	-27	5	13	-1	-33	11	0	13	-4	-7	-61	11	13	-7	-61	-61	-7	-7		-56	-61	-61	-60	-33	-61	0	0	-30	0
32	YAL028W	chrI	+	TATA-less	TAF1-enriched	40	-36	-14	-12	0	-25	4	-3	4	-12	1	-3	-36	0	0	-36	0	0	0	-33	4	-29	65	27	32	-48	17	63	4		14	0	-12	64	0	-7	-8	-8	-12	-8	0	0	-3	0
33	YAL027W	chrI	+	TATA-containing	TAF1-enriched	55	0	0	0	0	0	64	0	-18	0	70	0	0	0	19	-4	15	0	30	19	0	-14	0	-18	-27		21	-18	0	30	-18	26	-22	0	30	-30	-10	85	0	30	21	19	26	0
34	YAL026C	chrI	-	TATA-less	TAF1-enriched	2957	0	3	0	11	0	14	14	11	0	3	0	0	14	11	11	14	14	11	0	-5	0	14	14	-2	0	3	11	-4	-2	-5	-5	0	3	0	0	-2	0	0	0	11	11	0	14
35	YAL025C	chrI	-	TATA-less	TAF1-enriched	246	0	-4	-4	2	-4	2	2	0	-55	2	-8	-4	2	0	2	2	2	0	-4	0	2	-4		-8	-20	2	-8	0	-8	-4	-8	2	19	-20	-6	-11	-20	-4	-11	0	2	-4	2
36	YAL024C	chrI	-	TATA-less	TAF1-enriched	1199	3	0	-2	3	-2	13	7	-2	-7	-2	-2	-2	7	7	-4	7	0	0	-7	0	-2	72	-2	-38	-27	7	3	-2	-7	-2	-27	13	7	-7	-16	-16	-30	-7	-16	0	7	-7	3
37	YAL023C	chrI	-	TATA-less	TAF1-enriched	16797	-7	0	0	-7	-7	0	-7	6	0	0	-7	0	9	15	0	0	8	-4	-7	6	6	9	9	6	6	9	9	0	6	0	0	17	18	9	9	6	6	0	6	0	9	0	6
38	YAL022C	chrI	-	TATA-less	TAF1-enriched	1901	0	0	-17	0	0	0	0	0	0	0	0	0	0	0	0	0	0	0	0	0	0	0	0	-6	-14	0	0	-10	0	-13	-8	0	0	-6	0	-15	-8	-5	-14	0	0	-5	0
39	YAL021C	chrI	-	TATA-less	TAF1-enriched	11944	3	-7	0	3	0	3	6	0	0	0	0	-4	6	3	0	3	3	0	-4	0	0	3	6	0	0	3	3	0	0	-3	0	3	3	3	0	0	0	0	0	0	3	-2	3
40	YAL020C	chrI	-	TATA-less	TAF1-depleted	452	-2	-11	25	0	-2	0	44	44	48	0	2	-8	44	0	0	38	48	0	0	0	0	48	34	0	-11	25	0	36	0	38	-8	-2	0	0	0	-2	0	-2	-1	0	0	-8	48
41	YAL019W	chrI	+	TATA-less	TAF1-enriched	1693	0	0	0	0	0	15	0	0	0	0	0	0	0	6	0	1	6	0	0	0	0	0	8	0	0	6	6	0	0	0	0	6	15	0	0	0	0	0	0	0	6	0	6
42	YAL014C	chrI	-	TATA-less	TAF1-enriched	493	0	5	-5	0	0	8	8	2	0	0	-5	0	3	8	0	8	2	0	0	-5	-5	0	-5	-9	-5	0	0	-9	-14	-5	-6	-9	0	0	-9	-6	-5	-5	-6	0	0	-5	2
43	YAL013W	chrI	+	TATA-less	TAF1-enriched	151	-2	-7	-9	4	-5	13	-5	-26	-26	-4	-5	-26	8	8	-5	0	2	0	-4	-2	0	13	41	-7	-4	16	0	-5	41	0	-13	13	0	-4	-4	-5	-4	-5	-5	0	8	-12	2
44	YAL012W	chrI	+	TATA-less	TAF1-depleted	52312	0	0	-4	0	0	0	5	0	0	0	0	-4	5	0	0	5	0	0	0	0	0	5	0	0	0	0	0	0	0	0	0	5	0	0	0	0	0	0	0	0	0	0	0
45	YAL011W	chrI	+	TATA-less	TAF1-enriched	313	-49	-49	-54	-47	-39	-45	-33	-42	-35	-46	-176	-45	-41	-45	-47	-50	-33	-29	-33	-41	-28	-24	-26	-34	-54	-24	-21	-47	-32	-19	-14	-36	-117	-34	-24	-24	-22	-1	-10	-9	3	3	-9
46	YAL010C	chrI	-	TATA-less	TAF1-enriched	354	0	9	41	9	0	2	0	6	119	-11	0	2	4	9	2	2	2	3	-2	0	0	0	16	-14	-14	16	2	0	2	-9	-18	-11	-14	0	-14	-6	-14	-9	-14	2	2	-7	2
47	YAL008W	chrI	+	TATA-less	TAF1-enriched	233	0	-6	-8	0	-6	0	0	0	-8	0	-6	-6	0	50	0	0	0	-3	-8	0	0	2	2	-3	-6	2	2	-2	-6	-22	-6	0	0	-6	0	-10	-27	-6	-22	0	2	-6	0
48	YAL007C	chrI	-	TATA-less	TAF1-enriched	1258	7	-6	-20	13	-23	13	13	0	-23	-23	-23	-20	16	7	-23	13	13	7	-20	7	8	16	13	0	0	10	10	3	-14	-14	0	13	13	3	-6	0	-6	-11	0	2	10	-14	13
49	tP(UGG)A	chrI	-	TATA-containing	-	3	-83	-90	-31	-167	-181	-178	9	-245	-150	0	-181	-217	13	-197	-84	13	-148	-85	-79	-85	-175		-183	-247				-247			-183		-184	-180	-246	-175	-97	268	13	6	340	340	227
50	YAL005C	chrI	-	TATA-containing	TAF1-depleted	794	0	48	-9	0	-4	0	-4	0	-4	0	-4	-29	0	0	-4	0	0	0	-8	0	0	0	20	-11	-4	0	0	-4	0	-11	-34	0	0	-4	-34	-34	-34	-9	-34	-4	0	-34	0
51	YAL003W	chrI	+	TATA-less	TAF1-depleted	117436	0	-22	-31	0	-15	0	0	0	-31	0	-31	-31	0	0	-6	0	0	0	-31	0	-9	0	0	-31	-31	0	0	-12	-15	-31	-31	0	0	-31	-31	-31	-31	-31	-31	0	0	-31	0
52	YAL002W	chrI	+	TATA-less	TAF1-enriched	895	0	0	36	0	15	0	19	4	11	0	15	0	34	41	15	0	0	0	0	0	0	34	45	35	34	30	32	0	0	43	10	34	30	0	35	15	-2	18	0	0	27	30	0
53	orphan	chrI	-	TATA-less	TAF1-enriched	94	-45	-37	-37	13	-37	3		-1	-41	-5	-37	-37	3	3	-37	-37	3	-1	-37	-11	3	13	3	-37	3	13	-37	-37	3	-39	-45	17	-3	-37	3	-37	-37	-37	-37	-1	3	-39	3
54	CUT441	chrI	-	TATA-less	TAF1-enriched	9	-30	-39	-87	-87	-45	-87	-30	-35	38	0	-87	4	-87	8		-45	-87	-39	-45																	-54	4	4	4	-35	0	-47	-30
55	YAR002W	chrI	+	TATA-less	TAF1-enriched	5329	0	0	0	0	0	0	0	0	0	0	0	0	0	1	0	0	0	0	0	0	0	0	0	0	0	0	0	0	0	-1	0	13	13	0	0	0	0	0	0	0	0	0	0
56	YAR002C-A	chrI	-	TATA-less	TAF1-enriched	1138	-1	-14	-22	0	-4	0	0	0	-4	0	-10	-38	0	0	-4	0	0	0	-4	0	-4	0	0	-6	-10	-4	0	-4	-4	16	-4	0	-4	-10	-14	-12	-4	-4	-4	0	0	-26	0
57	YAR003W	chrI	+	TATA-containing	TAF1-enriched	76	3	3	3	9	-35	3	3	3	3	0	3	3	56	56	3	3	3	-4	-12	-35	3		-35		0	56	83	-35	3			3	6	-35	3	3	-35	3	-35	3	56	3	3
58	YAR007C	chrI	-	TATA-less	TAF1-enriched	492	0	-4	-8	16	-4	16	32	0	0	0	-4	-4	17	-4	0	17	17	0	-9	0	0	29	23	0	17	23	32	-4	29	-29	-9	23	17	0	0	-9	-11	-4	-9	0	16	-5	32
59	tA(UGC)A	chrI	+	TATA-less	-	704	8	6	0	6	8	6	6	0	0	6	8	-14	6	16	0	6	6	6	8	20	-14	6	8	-107	-107	6	-14	0	-14	16	-107	-14	0	-107	-17	-107	16	0	-107	0	6	-14	6
60	YAR014C	chrI	-	TATA-less	TAF1-enriched	89	-2	-32	38	4	-41	4	4	51	-41	4	-47	-6	4	4	-41	4	4	-41	-47	-41	-41	-41	26	-41	-41	-39	-47	-41	-41		-49	-41	-2	-41	-41	-41	-79	-41	-47	-10	-2	-6	4
61	YAR015W	chrI	+	TATA-containing	TAF1-depleted	973	0	35	0	26	0	0	29	29	16	-6	-4	16	29	-9	14	-9	14	29	0	23	29	66	35	0	7	39	35	0	23	20	0	0	-9	16	29	0	0	1	0	29	29	0	29
62	YAR018C	chrI	-	TATA-less	TAF1-enriched	306	0	-8	-8	0	-4	-2	8	0	-8	0	-4	0	0	0	0	0	0	0	-8	0	0	12	0	-8	0	0	0	0	0	0	-8	-2	4	0	-8	0	-8	0	0	0	0	-8	0
63	YAR019C	chrI	-	TATA-less	TAF1-enriched	719	-4	-4	-4	0	0	0	-4	-4	-4	0	0	-4	0	3	0	0	3	0	-4	-6	3	0	-6	-8	-6	-4	-6	-4	-4	-15	-15	24	-4	-4	3	-8	-4	-4	-4	-4	0	-4	0
64	tL(CAA)A	chrI	+	TATA-less	-	0					-175								76					-167																	30
65	orphan	chrI	+	TATA-less	TAF1-enriched	127	0	1	8	0	0	0	0	0	0	0	8	10	0	0	0	0	3	0	0	0	7	15	0	-16	18	15	0	0	18	15	32			18	-75	15	18	0	15	0	0	15	0
66	tS(AGA)A	chrI	-	TATA-less	-	36	105	123	121	121	121	0	121	121	121	3	3	121	121	121	121	119	90	0	52	0	0	3	124	123		3	3	121	0	121	139	-107	0	0	121	121		0		0	0	0	3
67	orphan	chrI	+	TATA-less	TAF1-enriched	1		-202	-171	35		-130			-141		-163	-3						-125			-230			-135	-172							-90	-124	-112			-172	89	58	105	265	227
68	YAR028W	chrI	+	TATA-less	TAF1-enriched	3102	-3	-8	-16	4	-1	-1	7	7	-10	7	-10	-10	7	-3	-1	7	7	-1	-16	2	-1	18	19	-19	-16	7	7	-8	-8	-19	-10	7	7	-16	-16	-17	-19	-16	-19	-1	7	-10	7
69	YAR033W	chrI	+	TATA-less	TAF1-enriched	483	2	-2	-2	6	0	10	10	0	-2	0	0	-2	6	1	0	5	6	0	-2	0	2	0	0	0	0	2	10	0	3	-2	0	-2	-223	0	-2	-2	0	0	-2	0	5	-2	6
70	YAR042W	chrI	+	TATA-less	TAF1-enriched	1288	0	0	-5	17	0	10	17	0	0	0	-5	15	17	17	2	17	17	13	-12	0	0	9	17	-13	17	10	17	17	0	-20	-20	-8	2	-8	-12	17	-13	-5	-6	2	17	-5	17
71	ST0047	chrI	+	TATA-less	TAF1-enriched	63	35	148	104	46	-86	-86	126	142	104	35	35	148	30	35	125	130	38	100	123	38	23	0	-94	-94	-105	-173	-178	0	-86	142	-187		-178	-94	-86	148	125	-94	-187	-86	35	-94	14
72	orphan	chrI	+	TATA-less	TAF1-enriched	563	0	-2	0	0	-2	8	8	1	-2	0	0	-2	8	0	0	8	8	0	0	0	0	8	38	0	-2	0	0	0	0	-2	0	18	-2	-2	0	-2	-2	0	-2	0	0	-2	8
73	orphan	chrI	+	TATA-containing	TAF1-enriched	0
74	YAR073W	chrI	+	TATA-containing	TAF1-depleted	85	0	0	3	25	0	-2	22	0	7	-9	0	3	15	0	0	0	0	3	0	0	18	25	25	15	-15	26	0	0	140	7	0		140	0	0	-9	-15	0	-9	0	22	3	0
75	tL(UAA)B1	chrII	+	TATA-less	-	27	0		0	0	0	0	0	0	1	0	0	0	1	3	3	0	0	0	0	0	0	5	-9	5	0	5		0		0	0	9		5	1	0	0	1	0	0	3	0	0
76	YBL107C	chrII	-	TATA-containing	TAF1-enriched	709	0	18	-19	0	-15	0	16	0	-15	0	-23	-17	0	0	0	6	0	0	-19	-10	-6	0	0	-11	-6	0	0	-14	0	-15	-17	0	0	-6	0	-11	-15	-11	-12	0	0	-15	0
77	YBL105C	chrII	-	TATA-less	TAF1-enriched	486	0	0	-6	2	-1	2	2	2	0	0	-4	-4	2	2	0	2	2	0	-4	0	0	0	-9	2	0	0	-10	-4	64	-12	-32	-9	-18	-12	62	0	-5	0	0	2	2	-12	2
78	YBL104C	chrII	-	TATA-less	TAF1-enriched	42	-2	-5	68	68	4		0	0	-2	4	-2	-2	0	7	-10	-2	0	68	64	12	-2	59	40	-10	-5	82	0	-2	-2	-5	-10	-5	-5	4	64	-5	0	-2	0	68	16	0	0
79	YBL103C	chrII	-	TATA-less	TAF1-enriched	150	0	0	0	0	9	0	0	0	0	20	-12	-2	0	0	0	0	-3	0	0	0	-3	69	0	-11	-7	0	0	0	-167	-16		0	5	0	0	-28	-35	0	-28	0	0	-7	-3
80	YBL102W	chrII	+	TATA-less	TAF1-depleted	7231	0	0	0	0	0	0	0	0	0	0	0	0	18	9	0	0	0	0	0	0	26	89	91	0	0	18	28	0	5	0	0	28	28	0	0	0	0	0	0	0	18	0	0
81	YBL100W-C	chrII	+	TATA-less	TAF1-enriched	21	55	0	55	-89	55	55	-89	55	83	0	55	55	55	55	55	55	0	55	55	109		55			63	55	82	55	66		82			55	-156	55	55	55	55	55	55	55	0
82	tF(GAA)B	chrII	-	TATA-less	-	34	0	0	-12	0	-4	0	0	0	-4	1	-2	-6	0	8	1	0	-33	-1	1	8	-4	0	0	-4		-4		8		-4	8				-33		-33	-4	-33	0	8	-4	0
83	YBL099W	chrII	+	TATA-less	TAF1-enriched	18812	-3	-6	-11	13	-3	13	0	-3	-6	1	-11	-3	13	13	-3	13	13	-1	-6	5	5	19	22	-5	-6	19	19	-3	-1	-11	-27	19	13	-11	-11	-27	-27	-6	-27	-3	13	-9	13
84	YBL097W	chrII	+	TATA-less	TAF1-enriched	20	6	-248	-2	-3	-2	-4		-190	-3	-2	-2	7	6	-1		6	6	38	-2	6	-1	6	6	-3	-4	-2			-2			-3		-10		-27		-3	-27	38	-2	-2	6
85	YBL095W	chrII	+	TATA-less	TAF1-enriched	143	0	0	0	0	0	97	0	0	-23	0	0	0	0	0	0	0	0	0	-3	0	0	-6	0	0	0	0	-3	-6	-6	-51	-26	-6	0	0	0	0	128	0	0	0	0	-6	0
86	YBL093C	chrII	-	TATA-less	TAF1-enriched	275	-19	-19	-25	0	-16	6	0	-3	-11	-16	-16	0	8	-19	-19	0	-3	0	1	0	0	6	67	0	0	0	22	-3	-3	20	8	0	0	0	-3	0	20	0	4	0	0	0	-3
87	YBL092W	chrII	+	TATA-less	TAF1-enriched	52404	-19	-19	-19	-22	-18	-22	-22	-19	-19	-19	-19	-19	-22	-22	-19	-22	-22	-19	-19	0	0	0	0	0	0	0	0	0	0	-10	-10	0	0	-4	-7	-10	-10	-10	-10	-19	0	-12	-22
88	YBL091C-A	chrII	-	TATA-containing	TAF1-enriched	190	0	-24	-5	0	0	0	0	-5	-5	0	-5	-5	0	0	-5	-5	0	-5	-5	0	0	0	0	0	-5	7	0	-5	0	0	2	8	5	0	0	-5	-4	-2	-5	-5	0	-5	0
89	YBL090W	chrII	+	TATA-less	TAF1-enriched	1881	0	0	0	0	0	0	0	0	0	0	0	0	0	0	0	0	0	0	0	0	0	0	0	0	0	0	0	0	0	0	0	0	0	0	0	0	0	0	0	0	0	0	0
90	YBL088C	chrII	-	TATA-less	TAF1-enriched	17	-38	-111	-133	-39	-38	-113	-114	-112	-112	-38	-38	-38	-38	-38	-38	-38	-118	-38	-115	-118	-113	-115	-114	-116	-95	-93	-117	-112	-97	-95	-112	-24		-113	-111	-114	-133	0	-1	-3	24		-3
91	YBL087C	chrII	-	TATA-less	TAF1-enriched	6036	-4	3	-35	5	-41	11	5	0	-37	-4	-13	0	11	11	-4	5	0	0	-34	-4	5	11	3	-8	-13	11	11	-4	3	-4	-4	0	11	0	-4	-4	0	-34	-4	0	11	-4	0
92	YBL085W	chrII	+	TATA-less	TAF1-enriched	158	9	3	9	0	53	55	0	9	0	0	7	0	9	9	0	9	9	2	9	0	52	0		0	51	9	55	1	90	51		-11	0	9	126	3	0	5	0	9	0	9	9
93	YBL084C	chrII	-	TATA-less	TAF1-enriched	792	0	-10	-10	0	-2	2	0	-10	-8	0	-10	-10	0	2	0	0	0	0	-10	0	-10	-10	0	42	-18	11	-10	-10	2	-33	-36	-10	49	-10	-10	-10	-16	-10	-10	-4	2	-10	0
94	YBL082C	chrII	-	TATA-less	TAF1-enriched	593	-2	-21	-13	4	-10	4	0	-5	-13	4	-10	-13	4	0	-7	4	23	-7	-10	4	0	4	4	-10	-10	4	4	-10	-7	-13	-29	4	4	-5	-5	-10	-10	-10	-10	-5	4	-13	4
95	YBL081W	chrII	+	TATA-less	TAF1-enriched	1265	0	0	0	1	0	3	14	0	0	0	0	0	1	0	0	0	3	0	0	0	3	18	3	0	0	0	3	3	0	3	14	3	14	0	0	3	0	0	0	0	0	0	3
96	YBL080C	chrII	-	TATA-less	TAF1-enriched	186	0	6	0	6	0	6	0	0	-3	0	6	6	6	0	0	3	0	0	0	-3	6	25	90	-3	-19	6	25	-3	21	-34	0		-3	0	6	0	-3	-3	-3	0	6	0	0
97	orphan	chrII	+	TATA-less	TAF1-enriched	0			-239															-87	-56																		-247
98	YBL079W	chrII	+	TATA-less	TAF1-enriched	817	0	0	-7	0	0	10	10	0	0	0	-8	0	2	3	0	0	0	0	-7	0	0	14	7	-1	0	0	0	0	0	0	-7	10	14	0	-18	-7	-7	-6	-7	0	0	-1	0
99	YBL078C	chrII	-	TATA-less	TAF1-enriched	223	-2	16	8	8	8	15	6	8	-19	8	17	15	8	15	-2	11	-2	-2	-11	8	0	8	-2	-17	8	8	8	-2	-11	-23	12	0	15	-11	-23	-17	-11	-9	-11	0	8	-2	3
100	YBL076C	chrII	-	TATA-less	TAF1-enriched	2496	9	-4	-21	11	-3	13	11	3	-10	0	-4	-24	11	10	-3	12	11	0	-4	-1	0	10	9	-4	-10	10	10	-3	-3	-10	-12	10	10	-3	-3	-10	-20	-6	-14	-2	10	-20	11
101	YBL074C	chrII	-	TATA-less	TAF1-enriched	84	0	0	0	12	-6	10	10	10	-9	12	10	7	10	0	10	10	0	0	0	30	-13	12	12	-10	0	0	0	0	-149	43	-163	0		0	12	-8	-10	0	-10	0	7	7	10
102	YBL072C	chrII	-	TATA-less	TAF1-enriched	922	0	0	0	0	0	0	23	0	0	0	0	0	0	0	0	0	0	0	0	23	8	0	0	0	0	0	27	23	0	0	0	0	0	23	23	20	20	0	20	0	0	0	2
103	YBL071W-A	chrII	+	TATA-less	TAF1-enriched	295	0	85	-8	73	0	110	83	0	0	-2	-8	-8	9	0	-8	85	0	0	-2	-2	0	-8	85	-11	-2	-8	-8	0	-8	-11	-15	-2	4	-2	-8	-11	-15	-8	-13	0	0	-8	0
104	YBL069W	chrII	+	TATA-containing	TAF1-enriched	1612	0	8	7	8	0	9	9	9	0	0	0	-5	9	0	8	10	9	0	-9	0	0	15	15	-5	-5	15	15	0	-9	-9	-4	15	-5	-9	-9	-9	-9	-5	-9	7	9	0	9
105	YBL068W	chrII	+	TATA-less	TAF1-enriched	619	4	-21	-21	8	-8	17	6	6	-12	-1	-12	-21	8	25	-1	8	8	6	-8	0	0	-1	6	-1	-3	8	8	-1	6	-4	-6	-1	-1	-1	-1	-4	-1	-6	-4	6	8	-12	6
106	YBL067C	chrII	-	TATA-less	TAF1-enriched	265	-3	11	-39	6	-39	14	15	15	-21	6	-3	-55	6	6	0	15	15	6	-3	0	-48	81	85	-70	-48	4	15	-49	-65	-82	-65	-21	-56	-48	-49	-70	-82	-48	-70	6	6	-56	15
107	orphan	chrII	-	TATA-containing	TAF1-enriched	91	2	53	3	30	2	71	57	46	63	0	0	46	69	0	-12	35	57	26	-11	0	0	2	69	-12	-12	28	24	2	28	-26	-15	110		-15	-8	-15	-26	-12	-24	32	28	0	57
108	YBL064C	chrII	-	TATA-containing	TAF1-depleted	1090	0	0	0	13	0	0	4	0	0	0	0	0	12	0	0	0	1	0	0	0	0	20	20	0	0	0	20	0	0	0	0	0	0	0	0	0	0	0	0	0	0	0	1
109	YBL063W	chrII	+	TATA-less	TAF1-enriched	1253	1	-13	-13	9	-8	9	9	1	-13	0	-8	-13	9	9	-8	9	5	0	-13	5	0	5	9	-8	-13	9	1	-8	8	-13	-13	-1	0	-8	-8	-8	-29	-13	-13	0	9	-13	5
110	YBL061C	chrII	-	TATA-less	TAF1-enriched	247	0	40	31	0	0	53	53	53	90	40	16	45	95	0	0	53	53	53	39	0	0	0	53	53	39	0	0	0	0	53	53	0	0	0	0	-15	31	39	16	53	0	40	53
111	YBL059W	chrII	+	TATA-less	TAF1-depleted	1398	3	-3	19	4	-3	4	0	0	19	0	0	0	4	0	-3	4	4	0	3	0	4	13	0	0	4	1	1	0	4	4	19	0	4	0	-4	23	19	0	-3	0	0	-3	4
112	orphan	chrII	-	TATA-less	TAF1-enriched	207	0	0	-18	24	0	28	0	0	0	3	0	-4	24	39	-4	0	0	0	-9	28	24	39	32	-4	-4	24		-4	50				-4	-9	50	-4	-13	-4	-9	0	32	-4	0
113	YBL058W	chrII	+	TATA-containing	TAF1-enriched	3535	0	-10	-12	0	-3	0	0	0	-3	0	-2	-13	0	0	-3	0	0	0	-6	0	0	0	0	0	-3	0	0	0	0	0	-6	0	1	-6	-3	-6	-12	-3	-6	0	0	-8	0
114	YBL057C	chrII	-	TATA-less	TAF1-enriched	996	0	-2	-5	0	-5	3	0	0	-5	0	-5	-2	3	3	-4	0	3	0	-5	0	0	3	23	-5	3	0	0	-5	-4	-13	-5	3	3	-5	-13	-5	-5	-5	-5	0	3	-5	3
115	YBL056W	chrII	+	TATA-less	TAF1-enriched	806	-3	-9	-6	9	-3	10	53	-3	-9	0	-3	-9	63	9	-3	5	0	-3	-6	0	5	62	62	-3	-3	1	62	0	-3	-3	-3	62	62	-3	-3	-3	-3	-9	-3	-3	9	-9	28
116	YBL055C	chrII	-	TATA-less	TAF1-depleted	814	-12	-28	-31	-11	-31	3	0	59	-28	0	-31	-31	-12	28	-12	12	0	12	-14	0	3	40	23	-16	-34	3	3	-31	0	-16	-20	-12	3	-12	-12	-31	-28	-28	-28	42	12	-31	9
117	YBL054W	chrII	+	TATA-less	TAF1-enriched	3302	0	0	-4	2	-4	2	2	2	0	0	-4	-4	2	2	0	2	2	0	-4	0	0	-4	-4	2	-4	2	-4	0	0	-8	-3	0	2	-4	-8	-4	-4	0	-4	0	2	-4	2
118	YBL051C	chrII	-	TATA-less	TAF1-enriched	2290	0	0	-2	0	0	0	0	0	0	0	-2	0	0	0	0	0	0	0	0	0	0	0	2	-4	-2	0	0	0	0	-2	-10	0	0	0	0	-10	-10	-2	-10	0	0	-1	0
119	YBL050W	chrII	+	TATA-less	TAF1-enriched	4033	0	0	0	6	0	6	18	0	0	0	-4	0	16	6	0	16	6	1	-4	0	3	34	34	-2	-2	6	47	0	0	-4	-4	0	-2	0	0	-4	-4	-2	-4	0	6	0	6
120	ST3710	chrII	-	TATA-less	TAF1-enriched	36	0	4	-190	1	0	4	4	4	87	0	112	109	4	4	4	4	4	4	50	4	4	-119	4	0	-23		4	4	1		50		4	52	109	87	-169	4	87	4	4	109	4
121	YBL047C	chrII	-	TATA-less	TAF1-enriched	233	0	0	0	0	-5	9	5	9	-5	0	-5	-5	13	9	9	5	12	9	0	-17	0	9	0	9	-5	5	9	-15	10		10	12	-5	0	-5	-17	-17	-5	-17	9	5	-5	12
122	YBL046W	chrII	+	TATA-less	TAF1-enriched	94	3	-23	-17	11	-10	-58	25	-17	-17	-14	-10	-23	11	11	-7	11	13	-17	-12	3	-2	13	3	-17	3	11	13	-14	-2	-10	-23	2	11	-14	-8	-23	-17	-17	-17	-17	11	-23	13
123	YBL045C	chrII	-	TATA-less	TAF1-enriched	2521	0	15	-18	15	0	15	15	15	0	0	-22	36	34	25	15	39	62	44	-18	13	15	86	89	-31	-31	62	86	-18	-18	-31	-22	62	65	-31	-21	-18	-31	-18	-22	15	18	-13	15
124	YBL042C	chrII	-	TATA-containing	TAF1-depleted	154	-5	0	-16	0	-19	68	82	100	-10	-10	-10	-10	54	10	0	28	28	-10	-16	28	0	56	0	-1	2	26	0	-10	5	2	-19	10	18	-10	-10	-10	-5	-5	-10	-10	0	-10	28
125	YBL041W	chrII	+	TATA-less	TAF1-enriched	8168	-9	-9	-9	0	-3	0	13	12	0	0	-9	-9	22	0	-3	13	5	-3	-9	0	0	13	22	-3	-3	0	0	-3	0	-13	-3	0	0	0	0	-3	-8	-3	-8	0	0	-9	13
126	YBL040C	chrII	-	TATA-less	TAF1-enriched	830	0	-25	-19	0	-19	0	0	-19	-22	0	-11	-25	0	0	-19	0	0	-5	-11	0	0	2	4	-25	-25	4	4	-19	-11	-25	-11	0	0	-11	-25	-25	-25	-19	-25	-11	0	-19	0
127	YBL039W-B	chrII	+	TATA-less	TAF1-enriched	30	-26	-1	-38	5	-26	5	-163	-32	2	-7	-26	-38	4	-9	5	-1	-17	-1	1	5	1	138	-39		1	5	-1	3		1	5			-26	5	-7	-19	0	-20	-6	4	-3	-164
128	YBL039C	chrII	-	TATA-less	TAF1-enriched	180	0	-11	-11	0	-1	0	0	0	12	0	0	-41	18	0	-11	0	0	0	-22	0	0	12	41	-1	0	0	0	0	0	-11	12	24	0	0	-40	-11	-10	0	-10	0	0	-11	0
129	YBL038W	chrII	+	TATA-less	TAF1-enriched	5178	0	0	-7	0	0	0	0	0	0	0	-3	-11	0	0	0	0	0	0	-5	0	0	2	0	-5	0	0	0	0	0	-11	-11	0	0	0	0	-11	-7	0	-7	0	0	-11	0
130	YBL037W	chrII	+	TATA-less	TAF1-depleted	169	0	3	0	3	3	78	28	3	3	0	3	-29	79	3	1	44	4	3	0	0	3	78		3	-40	3	3	3		140	28	3	0	0	0	-15	-15	3	-15	3	3	-4	28
131	YBL036C	chrII	-	TATA-less	TAF1-enriched	780	0	0	0	0	0	0	0	0	0	0	0	0	0	0	0	0	0	0	0	0	0	0	0	0	0	0	0	0	0	0	0	0	0	0	0	-8	-8	0	-8	0	0	0	0
132	YBL035C	chrII	-	TATA-containing	TAF1-enriched	50	0	129	117	0	5	0	122	88	-11	0	-15	0	80	0	106	80	80	0	-3	-3	0	133	-220		113	-15	-231	-15	-3	-3		0	9	-3	13	-13	-15	80	-15	88	0	117	84
133	YBL034C	chrII	-	TATA-less	TAF1-depleted	391	1	0	-5	13	1	5	5	0	-2	0	-3	-2	5	13	1	1	5	1	-2	1	1	13	13	-8	-3	5	5	1	1	1	-5	13	1	-5	-8	-8	-8	-3	-8	0	1	-2	1
134	YBL033C	chrII	-	TATA-containing	TAF1-enriched	2013	0	14	0	12	0	14	23	14	0	0	0	-2	14	0	6	24	14	12	0	0	0	14	12	0	0	12	14	0	0	-2	0	0	0	0	0	-3	-3	0	-3	12	12	-1	14
135	YBL032W	chrII	+	TATA-less	TAF1-enriched	9884	0	0	3	0	0	0	0	3	0	0	0	26	0	0	16	7	10	19	3	3	19	30	19	3	16	16	19	19	0	19	10	19	19	3	3	30	19	3	23	16	0	16	3
136	YBL031W	chrII	+	TATA-less	TAF1-enriched	355	0	-4	-4	0	0	39	1	0	0	0	-6	-4	8	2	0	0	10	0	-4	0	8	8	-8	-4	-6	48	8	8	-6	-8	0	36	39	8	8	-4	-4	-4	-4	0	8	-4	8
137	YBL030C	chrII	-	TATA-containing	TAF1-depleted	79034	2	-18	-20	10	-18	12	10	-2	-20	-2	-16	-20	32	12	-18	10	10	-12	-20	7	-2	108	114	-18	-20	10	10	-18	-12	-20	-20	101	12	-12	-12	-18	-18	-20	-18	-12	10	-20	10
138	YBL029C-A	chrII	-	TATA-less	TAF1-depleted	444	0	10	-17	0	-46	4	4	86	-15	0	-17	-17	4	0	-15	2	4	0	-17	0	-15	-15	-15	-16	-17	0	-10	-17	-17	-36	-17	-30	-17	-17	-17	-17	-20	-17	-20	0	0	-17	4
139	YBL029W	chrII	+	TATA-containing	TAF1-depleted	100	0	-103	-105	38	84	38	38	-16	-16	0	38	147	38	38	24	29	-4	-16	-14	-3	10	38	38	-191		38	27	-3	-105		84		38	0		-16		-16	-16	-16	38	54	-4
140	ST3723	chrII	-	TATA-less	TAF1-enriched	28	-1	-18	0	48	29	97		17	-9	-1	14	-5	73	102	102	-1	2	12	21	2	3	-1	59	-13	12	-1	-1	2	-18	29	-18	70	12	-13	-1	12	-13	-9	-13	12	55	-9	2
141	YBL028C	chrII	-	TATA-less	TAF1-enriched	175	5	-9	-6	25	-6	16	144	-6	-9	-3	-3	-9	40	25	-6	40	13	-2	-6	13	13	29	13	13	-3	16	13	-2	45	30	-6	13		-1	-3	-6	0	-6	-3	-3	16	-6	13
142	YBL027W	chrII	+	TATA-less	TAF1-depleted	18516	0	0	-4	0	0	0	0	0	0	0	0	0	0	0	0	0	0	0	0	0	0	0	0	0	0	0	0	0	0	0	0	0	0	0	0	0	0	0	0	0	0	0	0
143	ST3726	chrII	-	TATA-less	TAF1-enriched	18	-24		86	40	-13					62	-47	47	-11	13	-24	119	13	13	-12	62	62							-9			-65			-89	-81			-12		13	13	86	13
144	YBL026W	chrII	+	TATA-less	TAF1-enriched	628	10	0	-6	0	-6	23	0	-6	0	0	-6	-6	23	23	-6	23	20	-6	-6	15	0	0	23	-6	-7	18	-5	-6	-11	-24	9	20	23	-6	-6	-7	-6	-6	-7	-6	10	-6	20
145	YBL025W	chrII	+	TATA-less	TAF1-enriched	405	-15	-15	0	0	-15	0	0	27	-34	2	0	2	0	0	-18	37	0	-15	-15	0	0	0	9	0	0	-15	0	0	0	-20	-15	51	2	-10	-9	0	-15	0	-15	0	0	-15	0
146	YBL024W	chrII	+	TATA-less	TAF1-enriched	994	2	-3	-67	2	0	2	2	2	2	0	0	-67	2	2	0	2	2	0	0	0	2	2	2	0	0	2	2	0	0	-5	0	2	0	-5	0	-9	-3	0	-5	2	2	-66	2
147	YBL021C	chrII	-	TATA-less	TAF1-enriched	371	0	36	0	4	-2	0	30	0	-8	0	-12	18	0	0	0	1	0	0	-5	0	0	-2	0	-5	-16	0	62	-8	-17	-35	-17	0	0	-2	-2	-23	-12	-8	-17	0	0	0	0
148	YBL020W	chrII	+	TATA-less	TAF1-enriched	219	-1	-1	-7	37	15	37	37	37	-24	37	-1	-15	37	37	-1	37	37	37	-16	-1	-1	26	83	-17	-17	26	18	2	26	18	-21	37	-1	18	-8	-15	-1	-17	-1	37	37	-15	37
149	YBL018C	chrII	-	TATA-less	TAF1-enriched	303	32	32	32	7	-6	32	32	32	32	32	32	32	27	32	32	32	32	-1	-20	32	-1	-3		-3	-11	-3	-3	-9	-3	-14		-1	-1	12	-3	-16	-3	-5	-11	-1	-1	32	32
150	YBL017C	chrII	-	TATA-less	TAF1-enriched	599	50	50	-7	2	-35	10	22	50	9	12	50	0	50	-71	50	50	50	50	6	21	-76	17	-71	-75	-93	-76	-73	-35	-76	-98	-106	-75	-75	-106	-76	-113	-115	-71	-115	50	-71	-36	22
151	YBL016W	chrII	+	TATA-containing	TAF1-depleted	226	0	0	-4	3	3	-6	0	-4	3	0	3	0	3	3	0	0	3	0	0	3	3	3	0	3	3	3	-6	0	-6	3	0	3	-8	0	0	-4	-6	3	-4	0	3	0	3
152	YBL015W	chrII	+	TATA-containing	TAF1-depleted	1746	-6	-6	-6	2	0	-3	0	0	-6	0	-3	0	12	2	-4	0	-3	-6	-6	0	2	12	12	-8	-6	9	3	-6	-3	-14	-6	2	12	0	0	-14	-14	-6	-14	-3	3	0	-3
153	YBL014C	chrII	-	TATA-less	TAF1-enriched	47	0	98	-5	18	-10	18	5	0	0	5	0	-10	35	9	0	35	35	0	-9	0	5	138		0	0	13	0	0	-15	-10	-10	116	4	-1	-5	-15	-10	-5	-10	0	18	-10	35
154	YBL013W	chrII	+	TATA-less	TAF1-enriched	197	-19	-23	-19	0	-9	9	-23	9	14	-18	-14	-23	9	9	-9	9	3	9	-23	9	0	9	9	-9	0	0	0	-9	9	141	0	0	9	0	0	-9	-9	-9	-9	9	0	-19	0
155	YBL011W	chrII	+	TATA-less	TAF1-enriched	1065	0	22	0	26	-8	63	37	65	63	17	2	-4	63	22	22	63	63	26	17	-1	0	26	20	-8	-8	26	24	17	0	-4	-8	12	26	-8	-5	-5	17	0	17	47	24	0	63
156	YBL010C	chrII	-	TATA-less	TAF1-enriched	22	-15	-18	4		0						-43	-28	-17	-18		-18	-18	-18	-28	0	4					-10	-16	-18				-18		-16	0			-28		-18	-16	-20	-18
157	YBL009W	chrII	+	TATA-less	TAF1-enriched	330	1	9	1	9	1	13	11	9	1	-1	-5	-7	15	13	-1	13	13	1	-2	0	0	53	81	-7	1	55	0	-1	-8	46	-7	5	-7	-7	-18	-22	-22	-2	-22	9	9	-7	13
158	YBL008W	chrII	+	TATA-less	TAF1-enriched	31	0	10	-19	-30	2	20	-25			32	0	-53	0	-59		30	18	18	0	0	-19	55	-19	-45	-25	29	-181	-22	-22		-41	0	0	-19		-19	-85	-25	-19	18	-59	-41	18
159	YBL007C	chrII	-	TATA-containing	TAF1-enriched	311	-3	-21	-15	5	-6	5	0	5	-5	0	-3	-23	11	5	-6	5	-21	0	-2	0	0	11	11	0	-21	5	5	0	5	0	-26	11	0	0	5	-23	11	-3	5	5	5	-18	0
160	YBL006C	chrII	-	TATA-less	TAF1-enriched	678	0	-10	-5	17	-5	17	-5	0	-5	0	-5	-5	3	3	-5	13	13	0	-5	0	0	0	0	-5	-5	0	0	-5	-5	-5	-5	-5	0	0	-5	-10	-5	-5	-5	0	0	-5	6
161	YBL005W	chrII	+	TATA-less	TAF1-enriched	827	0	3	4	0	0	0	0	4	0	0	0	2	0	0	4	0	4	4	0	2	4	6	-12	4	4	0	0	4	4	0	4	36	-12	4	4	0	0	0	-2	0	-12	-12	0
162	orphan	chrII	-	TATA-less	TAF1-enriched	245	0	-55	-16	0	6	0	0	-28	-25	0	-13	-55	0	22	-13	0	0	-21	-39	0	-19	-19	121	-25	-49	6	35	-19	68	-55	-56	6	0	-25	-23	-40	-55	-25	-40	-19	7	-55	0
163	tS(AGA)B	chrII	+	TATA-less	-	28	0	115	109	0	5	33	-18	149		-18	41	-20	5	38	33	34	0	2	0	0	0	102	0	33		-22	-20	-18	0	149				95	0	-29		0	-29	0	-18	-20	-18
164	YBL004W	chrII	+	TATA-less	TAF1-enriched	210	0	-17	-18	16	0	20	61	0	0	0	0	-18	50	7	0	0	14	4	-4	4	4	-218	-169	-17	0	24	28	0	-11	-171	-18	15	16	0	7	-11	-17	0	-16	0	21	-18	61
165	YBL003C	chrII	-	TATA-containing	TAF1-depleted	2179	0	108	-54	1	0	108	112	114	93	0	0	-64	27	0	0	27	27	27	0	0	0	0	0	0	0	0	0	0	0	114	0	0	0	0	0	34	13	0	-13	0	0	-70	0
166	ST3737	chrII	-	TATA-less	TAF1-enriched	25	150	80	86	150	150	150	150	140	140	150	142	80	150	150	150	150	150	150	98	150	150	150	150	150	150	150	150	150	150	150	146	150	150	150	150	80	137	-13		1	4	-13	4
167	YBL002W	chrII	+	TATA-containing	TAF1-depleted	29896	-19	-19	-19	11	-19	11	11	-19	-19	-9	-19	-19	11	11	-19	11	11	-19	-19	10	0	11	11	-9	-9	11	11	-9	-9	-19	-14	11	11	-11	-11	-16	-19	-19	-19	-19	11	-19	11
168	ST0101	chrII	+	TATA-less	TAF1-enriched	60	6	-4	-12	6	-4	6	-4	6	-4	-4	-4	-42	-2	6	-4	-2	-4	6	-8	6	-2	-4		-2	-4	-1	-2	-4		-4	-9		-1	-4	-25	-96	-40	-4	-40	6	6	-12	-4
169	YBR001C	chrII	-	TATA-containing	TAF1-depleted	39	76	-16	-9	-9	-9	76	135	-16	-16	-7	-32	106	19	7	-16	19	76	-9	-7	0	-9	0		-32	-16	19	0	-16		-218				-18	-32	-7	-37	-16	-37	-9	7	-9	76
170	YBR002C	chrII	-	TATA-less	TAF1-enriched	109	0	59	20	4	-5	20	142	-227	4	-8	-5	-227	20	20	-227	-205	10	0	-5	-2	4	20	20	-5	20	20		-5	20	20	144	20	0	32	-1	-14	-5	-5	-5	-5	20	-5	10
171	YBR003W	chrII	+	TATA-less	TAF1-enriched	705	0	0	18	18	0	0	19	18	0	4	-3	0	18	18	4	18	18	9	0	18	0	18	23	0	-3	18	20	18	-3	0	-3	0	-3	0	-3	-3	-3	0	-3	18	18	0	18
172	YBR005W	chrII	+	TATA-less	TAF1-depleted	929	0	-3	-3	12	0	22	12	0	0	0	0	-3	-3	12	0	-3	6	0	0	0	4	-3	-13	0	0	-15	-3	-3	12	-3	0	24	-42	0	0	0	0	0	0	0	11	-3	3
173	ST3742	chrII	-	TATA-containing	TAF1-enriched	131	4	-13	-21	4	17	4	4	19	-13	0	-6	-17	4	0	-6	4	4	-4	-6	-2	-2	-17	17		4	-6	-2	-4		-17	17	-17		-17	-17	-15		-4	-15	1	0	-17	4
174	YBR007C	chrII	-	TATA-less	TAF1-depleted	94	5	4	4	5	5	36	36	5	4	1	3	5	7	36	7	7	7	7	5	7	5	7	7	5	7	7	7	5	5	5	4	7	7	5	7	5	5	0	-13	0	0	0	0
175	YBR008C	chrII	-	TATA-less	TAF1-enriched	71	0	-9	15	2	0	0	-6		-3	17	0	24	1	-3	0	6	0	-5	0	0	3	0	0	-6		0	0	-3		-16	20	0	12	0	17	-16	-6	0	-8	-5	0	15	0
176	CUT009	chrII	+	TATA-containing	TAF1-depleted	158	0	0	-131	-1	-136	-19	-19	0	-9	0	-31	0	3	0	0	3	0	3	3	0	3	44	44	-28	-16	0	86	0			-47	40	3	0	0	46		3	235	3	0	58	0
177	YBR009C	chrII	-	TATA-containing	TAF1-depleted	2223	1	-2	-15	0	-2	1	6	-1	-7	1	-7	-15	1	0	-2	1	0	-1	-7	0	0	0	1	-8	-7	0	1	-2	-1	-10	-15	11	11	-2	-2	-13	-13	-7	-13	-1	0	-15	1
178	orphan	chrII	+	TATA-less	TAF1-enriched	35	0	-10	-10	0	0	13	19	-50	25	25	108	93	-66	0	0	0	0	25	25	150	0	0		25	0	0		98	136	118	-49			-26	-26	-26	0	0	-26	0	0	-10	0
179	YBR010W	chrII	+	TATA-containing	TAF1-depleted	7747	0	0	-6	0	0	2	0	0	0	0	0	0	7	0	0	0	2	0	0	0	0	1	4	0	0	0	0	0	0	-9	-9	0	0	0	0	-8	-9	0	-8	0	0	-7	0
180	YBR011C	chrII	-	TATA-less	TAF1-enriched	30377	0	-24	-28	8	-20	8	8	-7	-28	0	-21	-28	8	8	-15	8	0	-10	-28	0	-7	8	8	-20	-22	8	8	-10	-10	-28	-28	13	13	-10	-10	-20	-20	-25	-20	-10	8	-28	6
181	orphan	chrII	-	TATA-less	TAF1-enriched	2	148	148	148	148	148	140	148	148	148	148	148	148	148	148	148	148	148	148	148	140	148	-200	140	148	148	140	144	144	148	148	146			148	148	148	148	103				103
182	YBR014C	chrII	-	TATA-less	TAF1-depleted	133	35	115	25	35	-9	99	101	99	-6	35	-6	-5	35	35	35	35	35	35	-8	-9	-7	26	-9	-5	26	35	35	30	-28	46	35	35	-2	0	35	-8	-6	-5	-8	99	35	25	46
183	YBR015C	chrII	-	TATA-less	TAF1-enriched	1789	-3	-3	-36	3	-32	3	3	0	-23	-9	-32	-23	3	3	-20	3	3	-8	-32	3	3	6	3	-9	-23	3	3	-26	3	-26	-23	3	-23	-3	-20	-23	-23	-23	-23	-3	3	-23	3
184	YBR016W	chrII	+	TATA-containing	TAF1-enriched	55499	1	-33	-33	3	-24	3	3	1	-33	-1	-29	-33	3	3	-20	3	3	-14	-33	1	-14	3	3	-30	-25	3	3	-25	-8	-33	-33	1	1	-33	-33	-33	-33	-33	-33	-14	3	-33	3
185	YBR017C	chrII	-	TATA-less	TAF1-enriched	1279	0	0	-10	0	0	0	0	0	-5	0	-1	-12	0	0	0	0	0	0	-10	0	-1	0	6	0	-2	0	0	-10	0	-10	-10	0	0	-10	-10	-15	-10	-5	-12	0	0	-10	0
186	ST0112	chrII	+	TATA-less	TAF1-enriched	89	17	-38	9	3	-53	-2	-56	17	0	-82	-20	17	12	17	150	17	13	17	-4	9	-4	9	-53		71	0	12	3	9			39	0	17	75	140	-56	9	-56	17	9	9	14
187	CUT445	chrII	-	TATA-less	TAF1-enriched	9		-36	-36	-42	-73	-36	-43	-75	-37	-54	-90	-39	-36	-36	-66	-36	-39	-39	-75	-54		-36	-38	-75	-83	-66	-54	-39		-39	-75		-66	-36		-39		-21	15	-12	18	15	15
188	YBR021W	chrII	+	TATA-less	TAF1-enriched	571	-8	24	-17	4	14	1	24	8	-6	1	-16	2	14	1	17	2	1	1	-21	3	0	-14	-8	-14	-19	24	-8	-21	0	8	-6	-21	-1	-21	-21	-21	-21	-19	-21	1	3	-6	1
189	YBR022W	chrII	+	TATA-less	TAF1-depleted	123	-26	-48	19	-9	-9	-48	-5	-48	-5	19	-62	-73	-71	-5	-35	0	-35	8	-48	0	0			-234	-14	-5	-5	-5	-5					-35	-78	0	-73	-14	-10	-35	-5	-73	-35
190	YBR023C	chrII	-	TATA-less	TAF1-enriched	232	0	37	-2	45	-5	47	96	-5	-5	0	0	-2	35	15	-5	44	45	0	-5	74	1	-49	114	0	78	114	0	-5	0	-6	105	45	37	0	87	-8	-5	0	-8	-5	37	-2	91
191	orphan	chrII	-	TATA-containing	TAF1-enriched	4		-111		-84					42		-60	-6	42					-135	-156	-96														42		3		0	99	-39	12	90
192	YBR024W	chrII	+	TATA-less	TAF1-enriched	1626	4	0	0	4	0	4	4	0	0	0	0	-1	4	4	0	4	0	4	0	0	-1	0	4	-1	0	0	0	0	-1	0	-1	0	4	-1	0	0	-1	0	0	0	4	-1	0
193	orphan	chrII	-	TATA-less	TAF1-enriched	56	-36	-36	-16	-26	-37	-29	-78	-36	-28	-109	-81	-4	-186	-42	0	-65	-29	-20	-8	-93	-40	-77	18	-14	-36	-108	-7	-20			-49	-13	-186	-41	-92	-13	-47	254	248	13	2	35	-4
194	YBR025C	chrII	-	TATA-less	TAF1-enriched	3027	3	131	110	12	8	120	118	128	121	8	12	105	16	12	26	26	112	63	2	3	2	12	125	2	1	8	8	1	0	0	1	11	11	0	2	20	12	-4	-4	1	2	0	2
195	orphan	chrII	+	TATA-less	TAF1-enriched	48	0	0		-12	0	34	0	-36	9	-12	-36	-30	-36	9	133		0	-36	-35	-12	-36	-5	-12	0	-23	0	0	9		133			0		0	-44		-22	-44	136	9	0	1
196	YBR026C	chrII	-	TATA-less	TAF1-depleted	2260	-18	9	9	-15	9	-12	12	9	9	9	-12	4	4	-18	4	-12	-12	-12	-18	4	-18	2	18	9	9	-12	-12	-4	-15	-15	4	4	-15	4	4	4	4	9	4	0	-15	4	2
197	YBR028C	chrII	-	TATA-less	TAF1-enriched	156	9	33	-17	20	-4	20	0	24	-19	0	-4	-4	0	0	-19	25	-14	1	0	-19	0		27	18	20	40	9	0	-4	9	-19	-2	-2	-14	9	-4	138	-2	-4	1	9	-4	-14
198	YBR029C	chrII	-	TATA-less	TAF1-enriched	8765	0	-5	-5	2	-3	2	5	0	-5	0	0	0	32	0	-5	2	2	-5	0	2	2	45	36	20	3	2	5	-5	8	20	17	5	2	2	0	8	20	0	17	-4	2	-5	2
199	orphan	chrII	+	TATA-less	TAF1-enriched	7		-49	44		-33	-206		-38	-206	0	-217	-46	-208			12	-4	52	0	5	0			5		-28		36	132		-200			34	-215	14	-208	0	-208	-38	-28	-46	-4
200	YBR030W	chrII	+	TATA-less	TAF1-enriched	15	15	-231	15	20	-89	-130		-220	-129	-182	-128	-228	15	15		15	-186	-130	-9	-177	10			-177		-210	15	15	-50		1			-141	43	6	-196	-129	6	-220	15	-138	-186
201	CUT446	chrII	-	TATA-less	TAF1-enriched	2	0		140	52	44						14		35	44			52	49	140						30												0	140	0	49	44	140	52
202	YBR031W	chrII	+	TATA-containing	TAF1-depleted	725309	0	0	-1	0	0	0	0	0	0	0	0	0	0	0	0	0	0	0	0	0	0	0	0	-2	0	0	0	0	0	-8	-5	0	0	-5	-8	-8	-8	0	-8	0	0	0	0
203	YBR034C	chrII	-	TATA-containing	TAF1-depleted	1578	0	-3	-5	0	0	0	0	-17	-3	0	-17	-3	0	-17	-3	0	0	0	-8	0	0	6	6	-10	-3	0	0	0	0	-5	-3	0	0	-5	0	0	-3	-5	0	0	0	-4	0
204	CUT011	chrII	+	TATA-containing	TAF1-enriched	436	-8	-19	-22	0	0	-8	0	0	0	0	-8	-22	0	0	-8	0	0	0	-8	-8	-8	0	0	-8	0	0	0	-8	0	0	-8		-8	-19	-8	-22	-19	-8	-22	0	0	-22	0
205	YBR035C	chrII	-	TATA-less	TAF1-enriched	47636	0	-3	-3	0	-3	0	0	-2	-3	0	-3	-3	0	0	-3	0	0	-2	-3	0	0	0	0	-3	-3	0	0	-3	-2	-3	-3	0	0	-3	-3	-3	-3	-3	-3	-2	0	-3	0
206	orphan	chrII	-	TATA-containing	TAF1-depleted	15682	-1	-6	-6	4	-4	4	4	-1	-6	0	-6	-6	4	2	-4	4	4	0	-32	-4	-1	4	2	-9	-6	2	2	-4	-1	-9	-9	2	0	-6	-6	-14	-16	-6	-16	-1	2	-6	4
207	orphan	chrII	+	TATA-less	TAF1-enriched	1678	-23	1	0	-23	-21	-22	-14	-11	0	4	-6	0	0	-11	0	-11	-11	-11	-22	-21	0	-23	5	5	5	-23	-23	0	5	5	-13	5	5	-21	5	5	-9	0	0	-11	-14	0	-14
208	YBR036C	chrII	-	TATA-less	TAF1-enriched	1950	0	0	-4	0	0	0	0	0	0	0	0	-4	0	0	0	0	0	0	0	0	2	24	2	-5	0	0	0	0	-1	-1	-6	6	0	-6	-6	-11	-11	0	-11	0	0	-5	0
209	YBR037C	chrII	-	TATA-less	TAF1-enriched	89	0		-25	2	1	2	1	-9	145	-18	0	-33	0	2	-25	0	30	-25	1	-6	-17	2	9	-18	-23	2	-25	-18	7		-9	-4	2	-25	-33	-23	-33	-14	-27	-9	2	-18	1
210	YBR038W	chrII	+	TATA-less	TAF1-enriched	1842	-15	16	-15	-24	-24	14	-21	-24	-21	-13	-21	-15	-15	-15	-21	-21	-21	-21	-2	-12	4	14	-15	-13	-13	-15	-1	-4	4	-10	-2	-24	-24	4	4	-2	-2	-13	-2	-24	-21	-15	-21
211	YBR039W	chrII	+	TATA-less	TAF1-enriched	2425	0	0	-8	0	0	0	0	0	-8	0	0	-5	0	0	0	0	0	0	0	0	0	3	3	-8	-5	0	0	-8	-8	-8	-8	0	3	0	0	-8	-8	-5	-8	0	0	-8	0
212	YBR042C	chrII	-	TATA-less	TAF1-enriched	149	0	3	6	0	5	6	0	0	0	0	0	0	6	0	0	6	3	0	0	0	-15	34	18	-27	1	0	9	0	-18	-36	0	6	18	0	-18	-15	44	0	-15	0	0	0	0
213	YBR043C	chrII	-	TATA-less	TAF1-enriched	59	58	16	58	16	49	52	58	79	7	16	6	52	18	49	58	18	22	49	49	-24	-48	52	-48	-71	-71	6	60	-71	137	-3	6			-71	58	55	40	0	49	49	49	49	16
214	ANT014	chrII	+	TATA-less	TAF1-enriched	112	49	-63	0	0	0	-3	0	-3	19	0	-3	-3	4	0	-106	4	0	-74	-3	-135	-3		49	-85	19	-130	-3	-3			-135	57	-8	-132	0	-132	144	-3	-181	-3	0	-3	0
215	tV(UAC)B	chrII	+	TATA-less	-	0													-244															115
216	orphan	chrII	+	TATA-less	TAF1-enriched	28	-6	-6		0	-6	0		0	-6	0	-6	-10	0	0	-6	0	0		-6	-8				-8	-8			-10			-8			-8		-8	-8	-6	-8	0	0	-10	0
217	YBR046C	chrII	-	TATA-less	TAF1-enriched	237	-19	106	-10	0	-7	99	7	-4	-13	-4	-10	-13	0	0	-13	0	-19	0	-7	-3	0	7	13	-10	-7	0	0	-7	13	-13	-7	0	0	0	0	-10	-13	-9	-10	0	0	-10	-19
218	YBR048W	chrII	+	TATA-less	TAF1-enriched	18374	2	-20	-25	2	-4	2	2	2	-2	2	-17	-25	2	2	0	2	2	2	-9	0	0	0	0	-26	-26	0	0	-24	-20	-27	-27	0	5	-25	-25	-29	-27	-24	-27	2	2	-26	2
219	YBR049C	chrII	-	TATA-less	TAF1-enriched	464	27	-13	-8	16	-7	8	44	8	-10	0	0	-10	41	16	41	8	49	0	0	-1	0	0	141	-8	-8	5	0	16	-7	-7	-10	-9	37	92	-7	0	-8	-8	0	0	16	-8	49
220	orphan	chrII	+	TATA-less	TAF1-enriched	35	0	12	150	54	42	15	12	86	86	0	54	141	12	54	42	42	42	86	115	42	-12	12		147	79	35	150	12				-8		36	6	141	42	54	-23	42	54	8	12
221	orphan	chrII	-	TATA-less	TAF1-enriched	45	-44	12	-96	24	-98	11	25	6	-109	0	-61	-246				-80	8	93	-128	-31	19	6	-21	18	-64	-10	-17							17	-128	-12	-30	18	-30	6	24	15	8
222	YBR052C	chrII	-	TATA-less	TAF1-depleted	9302	0	0	-7	4	-3	4	4	0	-3	0	-3	-3	4	16	-3	4	4	0	-3	0	0	0	0	-3	-3	1	0	-3	0	-3	-3	4	4	-10	-10	-10	-10	-3	-10	0	4	-3	4
223	YBR053C	chrII	-	TATA-less	TAF1-enriched	235	0	70	-8	18	0	0	70	18	69	0	0	72	18	0	0	0	0	1	-8	0	0	7	72	-8	0	0	64	0	-9	9	8	5	-8	-4	-12	72	75	0	72	18	18	14	18
224	orphan	chrII	-	TATA-less	TAF1-enriched	21	-58	0	-6	-54	-54	0	0	0	0	0	-6	0	-9	0	-54	0	-6	-6	-6	-54	-58	135		-6		-54		-37		-9	98					-54	-54	0	-54	0	0	0	0
225	orphan	chrII	+	TATA-less	TAF1-enriched	48	-15	62	108	33	0	-23	40	51	92	0	108	96	-15	-20	40	33	-29	49	29	68	-29	-166	55		22		-177	-15				68		22				59		51	112	108	-29
226	orphan	chrII	+	TATA-less	TAF1-enriched	20	0	6	0	0	-11	0	0	0		0	0	0	0	-213	1	0	0	0	0			-19						5								-19		0	-19	0	-213	0	0
227	orphan	chrII	+	TATA-less	TAF1-enriched	5	-192	-186	-192	-192	-189	-192	-192	-192	87	-186	-179	-79	-192	-192	-191	-192	-4	-65	-188	-31		-211				76		-187								-211		-51		87	76	115	0
228	YBR054W	chrII	+	TATA-containing	TAF1-depleted	5754	0	-6	-8	0	-6	0	0	-6	-6	-4	-6	-8	0	0	-6	0	0	-6	-8	0	0	0	0	-5	-6	0	0	-6	0	-8	-32	0	0	-6	-6	-8	-6	-6	-6	-6	0	-8	0
229	orphan	chrII	-	TATA-less	TAF1-enriched	12		141	24		0			0		-4	0	14	0		0	0	0	-8	-21	14	0	-21	19			19	0	0			-21			0		14	14	170	14	0	19	14	0
230	YBR055C	chrII	-	TATA-containing	TAF1-enriched	410	-4	-4	-1	7	-1	7	-4	-4	-1	-1	-1	-1	7	7	-1	-4	7	-4	-1	-4	7	7	-4	-4	-4	7	7	-1	-2	-34	-1	-1	7	-4	-4	-4	-4	-4	-4	-4	7	-1	1
231	YBR056W	chrII	+	TATA-less	TAF1-enriched	3395	-9	0	-21	0	0	-21	0	0	-19	0	0	0	0	0	0	0	0	0	-25	0	0	0	0	0	1	0	0	0	0	0	0	-48	0	0	0	0	0	-21	0	0	0	0	0
232	tQ(UUG)B	chrII	+	TATA-less	-	59	-3	101	-3	7	-3	124	147	-3	147	124	7	147	147	3	80	147	130	109	8	0	-3	147	-2	4	-3	-3	-3	4		69		-3	147	4	4	-3	1	-3	-3	109	-3	69	147
233	YBR056W-A	chrII	+	TATA-less	TAF1-enriched	141	87	87	54	87	87	87	87	87	87	87	87	81	87	87	87	87	87	87	87	87	87	87	87	87	87	87	87	87	87	87	87	87	87	87	87	87	87	0	-10	0	-237	-8	-191
234	YBR057C	chrII	-	TATA-less	TAF1-enriched	298	-2	3	-2	-2	-2	3	-1	-2	-2	3	6	-2	-2	10	-2	-2	3	-2	-2	3	-2	99	-2	-18	93	3	-2	-2	-2		-2	2	-2	-2	10	3	-22	3	-15	-2	3	-2	3
235	YBR058C-A	chrII	-	TATA-less	TAF1-enriched	1922	0	-7	-13	2	-7	10	17	2	-12	0	0	-13	2	2	-7	2	2	0	-13	0	0	2	0	-7	-7	0	0	-12	-7	-8	-12	0	0	0	-4	-12	-12	-7	-12	0	0	-13	4
236	YBR059C	chrII	-	TATA-less	TAF1-enriched	6858	0	0	-2	0	-2	-2	9	0	0	0	-2	0	7	-2	0	0	9	0	-2	-2	-2	9	9	-2	-2	-2	0	-2	-2	-6	-16	-2	-2	-2	-2	-16	-5	-2	-13	0	-2	0	9
237	CUT018	chrII	+	TATA-less	TAF1-enriched	4	95										-13	-3	-3	140	73		54	-3		-3	0							-6												-3		-3	54
238	YBR060C	chrII	-	TATA-less	TAF1-depleted	75	41	31	31	41	33	41	31	31	31	-3	31	-43	41	41	41	41	41	33	-6	31	-64	31	31	-64	-64	31	41	31	41			31		59	-13	-49	30	16	-49	31	41	12	31
239	ST0138	chrII	+	TATA-less	TAF1-enriched	58	0	3	3	1	0	3	0	0	1	0	3	0	0	0	0	3	0	3	1	0	1	-32	0		-74	0	0	-22		-17			1	3		-80	3	0	3	3	0	0	0
240	YBR061C	chrII	-	TATA-less	TAF1-enriched	143	0	-5	-5	17	-7	0	14	-28	17	17	-5	-16	17	-7	-7	0	17	17	-11	-11	-5	-7	-7	-7	-7	-7	17	-5	-5		-7	-7	17	-5	-7	-7	-7	-7	-7	17	17	-7	17
241	YBR062C	chrII	-	TATA-less	TAF1-enriched	354	0	-3	-3	40	-3	24	10	0	-3	0	0	-3	62	69	-3	40	52	0	-3	-1	0	40	10	-3	-3	24	12	-3	0	-3	0	0	24	-1	0	-3	-1	-3	-1	0	62	-3	44
242	YBR065C	chrII	-	TATA-less	TAF1-enriched	145	7	-8	11	11	-8	-8	7	22	7	0	-8	47	11	0	-12	11	7	-4	-12	11	-4	11	7	76	-4	7	7	7	7	-36	-8	-1	11	-12	-18	-12	-12	-8	-12	7	7	-8	7
243	CUT020	chrII	+	TATA-less	TAF1-enriched	197	0	-5	0	0	0	68	-5	0	0	0	0	-5	68	0	-5	68	68	0	0	0	0	0	1	0	0	58	68	0	68	0	0	68	68	0	68	0	0	0	0	0	0	-4	68
244	YBR066C	chrII	-	TATA-containing	TAF1-enriched	2448	15	-10	-189	15	-18	15	16	15	-30	-18	-41	-50	16	-18	0	16	15	14	-20	15	0	-67	15	-18	-41	14	14	-18	0	-77	-194	14	14	-18	-18	-55	-55	-36	-194	0	0	-242	0
245	orphan	chrII	-	TATA-less	TAF1-enriched	722	-9	-16	-15	-15	-7	-15	-15	-27	-9	0	-5	-15	-15	0	-15	-15	-15	-15	-5	0	7	0	42	41	48	43	-15	-15	49	-8	-19	-15	7	-10	33	-5	-15	0	-9	-15	0	-15	-15
246	ST0142	chrII	+	TATA-less	TAF1-enriched	27	34	93	-145	0	18	0		0	-5	0	18	42	35	-16	-66	42	34	0	-5	34		107				-16		-16		18	-171			-139	27	19	-66	-7	-66	0	-16	18	34
247	YBR067C	chrII	-	TATA-containing	TAF1-depleted	62945	0	-4	-8	0	-4	0	0	0	-6	0	-8	-8	0	0	-4	0	0	-4	-8	0	0	0	0	-8	-8	0	0	-4	0	-14	-14	3	3	-8	-8	-14	-14	-8	-14	-4	0	-8	0
248	orphan	chrII	+	TATA-less	TAF1-depleted	43	-2	-2	-2	-2	-2	37	-45	-2	-6	-2	-2	-2	8	37	-2	1	37	2	-2	18	1	13	-2	37	-2	38	37	-2			1	-234	37	1	-2	-2	-2	-2	-2	2	37	-2	13
249	orphan	chrII	-	TATA-less	TAF1-enriched	63	24	-21	10	-28	-100	53	106	-65	102	100	14	63	-50	-16	133	-24	-1	26	-17	102	103	14	97	-92	127	-25	38	93			134	-133	-132	46	-101	131	-139	-60	-139	-133	-25	12	-2
250	YBR068C	chrII	-	TATA-containing	TAF1-depleted	198	0	-25	-23	0	0	75	0	15	98	0	-14	-31	0	0	-1	0	5	0	-19	5	-9	126	134	-16	-38	-3	-3	-19	-6	-47	128	-31	-31	-31	-31	-38	-23	-28	-38	0	0	-29	0
251	CUT021	chrII	+	TATA-less	TAF1-enriched	62	-19	7	-6	10	-5	-6	-45	10	-7	-49	-2	-19	22	22	16	22	10	7	-45	22	18	18	15	-4	22	10	24	-6	22	-2	-2			-13	-22	-19	-29	-8	-21	8	20	-15	8
252	YBR069C	chrII	-	TATA-containing	TAF1-depleted	1714	0	0	0	0	0	0	0	0	0	0	0	0	0	0	0	0	0	0	0	0	0	5	0	0	0	0	0	0	0	0	0	0	0	0	0	0	0	0	0	0	0	0	0
253	CUT022	chrII	+	TATA-less	TAF1-depleted	30	33	33	-8	33	-27		78	27	88	-27	-27	24	144	1	27	33	33	24	24	78				106	0	0	-27	-40	21	-8	121			17	20		115	0	20	24	0	17	33
254	YBR070C	chrII	-	TATA-less	TAF1-enriched	324	0	-3	0	18	5	9	23	-25	-31	-3	-3	-5	23	18	-3	18	0	9	-5	-3	18	18	23	-3	-3	18	18	9	23	89	-23	9	18	-3	44	18	18	-3	43	0	18	-3	9
255	YBR071W	chrII	+	TATA-less	TAF1-depleted	2455	3	-19	-27	0	-14	0	9	0	-19	0	0	-1	0	10	0	0	15	0	-5	0	-52	0	0	-96	-27	0	-27	-1	0	-19	-1	-37	-54	-96	-96	-27	-94	-19	-28	0	0	-9	14
256	orphan	chrII	-	TATA-less	TAF1-enriched	143	0	-54	-33	15	-24	-24	15	15	-33	15	-39	-39	-16	-78	-33	15	-72	-6	-43	-21	6	-128	-132	-46	-112	15	-54	-78	-132				-132	-24	24	-128	16	-43	-144	6	-72	-39	11
257	CUT023	chrII	+	TATA-less	TAF1-enriched	7	-168	3	-1	-1	-50	-55	0	-178	-50		-46	-85	-7	4	8	-105	-174	-48	-1	0	-115	-1		129	4		5	129					-124		2	129	-15	4	-15	1	4	-1	-1
258	YBR073W	chrII	+	TATA-containing	TAF1-enriched	1185	0	-7	-7	3	0	0	0	-7	-7	0	-3	-7	3	3	-7	-7	3	-7	-7	0	0	7	3	0	0	0	3	0	0	0	-8	0	0	0	0	0	-7	-7	-6	-7	3	-7	3
259	YBR074W	chrII	+	TATA-less	TAF1-enriched	430	22	58	14	42	0	45	42	68	5	5	5	5	42	26	18	38	42	42	5	0	0	42	45	0	0	31	0	0	0	15	0	0	0	0	0	0	0	5	0	42	39	3	42
260	YBR076C-A	chrII	-	TATA-containing	TAF1-enriched	1216	0	0	0	6	0	27	29	0	0	0	0	0	6	22	0	6	27	0	0	-13	-8	6	27	6	0	19	-19	-13	-11	106	106	-117	22	-11	19	15	98	0	15	0	19	0	27
261	orphan	chrII	-	TATA-less	TAF1-enriched	24	-232	-7	-79	20	9	-179	-35	-244	-197	96	106	118	-13		-208	143	132	-158	62	-57	-18	-63	111	-159	-179	-18	-9	-3			-179	138			-69	-70		-141	-20	167	-4	118	148
262	YBR077C	chrII	-	TATA-less	TAF1-depleted	23	0	-34	-3	8	8	90	4	90	137	-2	-3	-134	5		-45	-246	36	147	-34	117	88			-23				-3	-3		-2		24			-6	-127	-2	-47	90	8	-3	14
263	YBR078W	chrII	+	TATA-less	TAF1-depleted	4352	43	0	0	54	0	54	50	44	-7	0	0	0	77	54	0	78	54	54	0	50	1	111	58	-34	-26	50	54	40	-8	-42	-33	54	50	-34	-43	-8	-8	-8	-8	45	50	0	50
264	orphan	chrII	-	TATA-less	TAF1-enriched	2					-242					0		41	-242	108		-159					100																				108	41
265	orphan	chrII	+	TATA-less	TAF1-enriched	336	5	90	11	9	-3	91	62	4	21	0	0	-76	0	44	0	9	9	35	-21	0	-3	34	39	0	44	0	-8	-9	34	-6	-80	0	0	-76	37	0	-6	-5	-6	5	0	-76	9
266	YBR079C	chrII	-	TATA-less	TAF1-enriched	58032	0	0	-10	0	0	0	0	0	-5	0	-5	-10	0	0	0	0	0	0	-10	0	0	0	0	0	0	0	0	0	0	-10	-5	0	0	0	0	-8	-8	0	-8	0	0	-9	0
267	YBR080C	chrII	-	TATA-less	TAF1-enriched	4226	0	0	-3	2	0	2	2	0	-2	0	0	-3	11	26	0	4	2	0	-3	0	0	2	56	-5	-3	0	0	-3	0	-10	-10	0	0	0	0	-10	-6	-3	-10	0	2	-3	2
268	YBR081C	chrII	-	TATA-less	TAF1-enriched	14	0	0			0	0					-6	20	0	0	0	0	0	44	0	3	0	121			40	3	0	0			0			0		-8		0	-8	44	0	0	0
269	YBR082C	chrII	-	TATA-less	TAF1-enriched	28186	0	0	0	12	0	18	9	9	0	0	0	0	20	12	0	12	9	0	0	9	9	14	20	0	2	15	12	0	9	0	0	24	24	9	12	0	0	0	0	0	12	0	9
270	orphan	chrII	+	TATA-less	TAF1-enriched	10	2	-89	-49	-2	-65	17	-154	-22		0	-4	-35		-2	-25	-52	-67	-89	-57	-2	-2			-35				-89							-10	-25		-35	-25	-25	-2	-49	-154
271	orphan	chrII	+	TATA-less	TAF1-depleted	7	0		2	60	2				2		0	-102	2	2	13	-73	0		-26							0		2										2			60	-102	0
272	CUT453	chrII	-	TATA-less	TAF1-enriched	104	0	0	-6	43	0	43	43	3	-6	0	-66	3	-8	36	40	43	0	0	-6	-6	43	43	3	-6	-6	36	43	-6			-224			43	43	-117	36	-6	-117	0	43	-6	0
273	YBR083W	chrII	+	TATA-containing	TAF1-depleted	284	-21	-3	-21	-31	-3	-26	-46	-3	0	0	-26	-3	0	0	-18	0	-18	0	-3	-6	0	0	0	0	-21	0	0	0	0	0	-3	0	0	0	0	-3	0	0	0	0	0	-3	-3
274	YBR084W	chrII	+	TATA-less	TAF1-enriched	1028	0	-9	-9	24	16	24	24	-9	-9	0	0	-9	24	24	-9	24	24	0	-9	24	8	24	24	-9	-9	24	0	0	-9	-9	-24	24	24	-9	-9	-9	-9	-9	-9	-5	24	-9	24
275	YBR084C-A	chrII	-	TATA-less	TAF1-enriched	1960	0	0	-4	-4	0	0	-4	0	0	0	-3	0	0	-4	0	0	0	0	-3	-4	0	0	0	0	0	3	-4	0	0	0	0	0	3	3	3	0	0	0	0	0	-4	0	0
276	YBR085W	chrII	+	TATA-less	TAF1-depleted	93	0		-15	11	-13	11	47		-27	-5	-18	-1	11	11		11	8	-19	-13	-29	0		0	-5	-19	3	47	0		-1	5	-1	11	-27	-29	-29	-27	-19	-27	-19	11	-1	8
277	YBR085C-A	chrII	-	TATA-containing	TAF1-enriched	8770	0	-23	-23	0	0	0	0	0	-8	0	-8	-30	0	0	0	0	0	0	-23	0	0	0	8	-16	-24	0	0	0	0	-23	-30	8	0	-3	-8	-23	-30	-23	-30	0	0	-25	0
278	orphan	chrII	+	TATA-less	TAF1-enriched	201	-9	-15	22	33	0	0	0	-26	7	0	-15	4	4	4	-26	0	-6	-6	-20	-9	-33	-6	-9	141	-37	-13	18	-17	-33	-17	22		0	-33	-27	18	-9	-15	18	-9	4	7	0
279	YBR086C	chrII	-	TATA-less	TAF1-depleted	889	-41	-14	-14	4	-14	16	-1	0	-14	-2	-75	0	16	16	-14	16	7	-14	-69	7	19	26	19	0	16	16	26	1	0	-2	-100	26	26	-2	-2	0	0	-2	0	-14	16	-2	7
[truncated: 5,700 more rows]
[truncated: 6 more columns]
